# Supplementary material for: Rexinoid NEt-3IB Promotes Resident Macrophage Gene Expression and Mitigates Desiccation-Induced Ocular Surface Disease
Source: Invest Ophthalmol Vis Sci. 2026 Apr 14;67(4):31. doi: 10.1167/iovs.67.4.31 (PMC13089652; doi:10.1167/iovs.67.4.31)
Supplement: Supplement 3 [file iovs-67-4-31_s003.xlsx]

## Sheet: Positive correlation
Monocle 3 outputs												CPM					log1p(CPM)
gene_id	num_cells_expressed	model	status	term	estimate	std_err	test_val	p_value	normalized_effect	q_value	gene_id	NS	DS5	Vehicle	NET3IB		NS	DS5	Vehicle	NET3IB
1600020E01Rik	6924	negbin	OK	latent_time	3.52791	0.0824968	42.7642	0	0.00840334	0	1600020E01Rik	74.3764	99.1202	92.723	92.2136		4.32249	4.60637	4.54034	4.53489
5033421B08Rik	4541	negbin	OK	latent_time	8.52927	0.149187	57.1715	0	0.00837448	0	5033421B08Rik	72.9418	58.0948	62.0848	58.2778		4.30328	4.07914	4.14448	4.08223
Abca1	12434	negbin	OK	latent_time	4.03179	0.0496243	81.2463	0	0.214735	0	Abca1	600.374	594.032	679.834	507.506		6.39922	6.38862	6.52332	6.23148
Abcb1b	9442	negbin	OK	latent_time	3.44636	0.0704054	48.9502	0	0.0661302	0	Abcb1b	189.109	244.152	255.372	222.037		5.2476	5.50188	5.54663	5.40734
Agmo	7593	negbin	OK	latent_time	5.36382	0.0871057	61.5783	0	0.10587	0	Agmo	156.421	162.429	193.261	181.289		5.05892	5.09638	5.2692	5.20559
Ankrd12	12199	negbin	OK	latent_time	3.80727	0.0495519	76.8341	0	0.11017	0	Ankrd12	416.952	581.193	442.893	427.642		6.03537	6.3668	6.09558	6.06062
Ankrd33b	4814	negbin	OK	latent_time	4.60674	0.119972	38.3985	0	0.0142292	0	Ankrd33b	67.5109	113.681	81.8366	60.0639		4.22699	4.74215	4.41687	4.11192
Ano6	9444	negbin	OK	latent_time	2.69316	0.0665702	40.4559	0	0.0783397	0	Ano6	153.723	215.228	168.416	121.48		5.04163	5.37633	5.13236	4.80795
Aoah	7902	negbin	OK	latent_time	4.30835	0.079975	53.8711	0	0.0496425	0	Aoah	163.099	134.095	143.841	126.481		5.10047	4.90598	4.97563	4.84797
Apoe	12413	negbin	OK	latent_time	5.69254	0.0619963	91.8206	0	0.904151	0	Apoe	4475.48	4712.69	6165.53	7093.3		8.40659	8.45823	8.72689	8.86705
Arfgef2	8532	negbin	OK	latent_time	4.80997	0.0728681	66.0093	0	0.0453037	0	Arfgef2	136.183	140.916	138.209	122.628		4.92132	4.95524	4.93597	4.81728
Arhgap10	10566	negbin	OK	latent_time	5.66017	0.0618858	91.4615	0	0.0839122	0	Arhgap10	389.063	541.611	469.597	305.703		5.96631	6.29639	6.154	5.72588
Arhgef12	7041	negbin	OK	latent_time	4.77303	0.0833906	57.237	0	0.0514359	0	Arhgef12	77.2285	87.4947	88.1691	71.7756		4.35963	4.48294	4.49053	4.28738
Arhgef3	10630	negbin	OK	latent_time	3.46199	0.0599397	57.7579	0	0.134619	0	Arhgef3	281.042	264.566	306.086	242.322		5.64206	5.58186	5.72713	5.49439
Atosb	5627	negbin	OK	latent_time	3.69263	0.0918546	40.2008	0	0.0541955	0	Atosb	46.9656	56.7338	51.1715	42.407		3.87048	4.05584	3.95454	3.77062
Atp6v1b2	11102	negbin	OK	latent_time	3.0775	0.0568924	54.0933	0	0.145827	0	Atp6v1b2	223.573	269.174	260.681	231.121		5.4142	5.59907	5.56713	5.44726
Atp6v1h	12119	negbin	OK	latent_time	4.81272	0.050973	94.417	0	0.151277	0	Atp6v1h	380.711	474.137	459.735	477.321		5.94466	6.1636	6.13282	6.17028
Atxn1	7084	negbin	OK	latent_time	4.03638	0.086562	46.6299	0	0.0513916	0	Atxn1	137.618	121.601	125.301	101.501		4.93172	4.80893	4.83867	4.62988
Bank1	8280	negbin	OK	latent_time	3.48519	0.0765783	45.5114	0	0.0334903	0	Bank1	213.787	163.79	193.288	166.949		5.36965	5.10467	5.26934	5.12366
Bcar3	5680	negbin	OK	latent_time	5.29805	0.113011	46.881	0	0.0262441	0	Bcar3	103.41	160.773	136.323	72.5155		4.64832	5.08619	4.92233	4.2975
Blnk	11121	negbin	OK	latent_time	4.31608	0.0615446	70.1292	0	0.047639	0	Blnk	467.128	610.429	630.765	441.727		6.14874	6.4158	6.44852	6.09295
Bmp2	3887	negbin	OK	latent_time	7.8436	0.163498	47.9736	0	0.040533	0	Bmp2	66.8107	55.1925	61.3842	61.0335		4.21672	4.02878	4.13331	4.12767
C1qa	11347	negbin	OK	latent_time	5.42394	0.0621185	87.316	0	0.414601	0	C1qa	1630.46	1547.46	1699.25	1772.11		7.39723	7.34501	7.43853	7.48049
C1qb	11335	negbin	OK	latent_time	4.67846	0.0618341	75.6615	0	0.102953	0	C1qb	1628.41	1614.19	1722.77	1829.7		7.39597	7.38721	7.45227	7.51246
C1qc	11307	negbin	OK	latent_time	5.76306	0.0602888	95.591	0	0.392422	0	C1qc	1456.19	1404.8	1515.88	1533.54		7.28426	7.24836	7.32441	7.33599
C4b	6354	negbin	OK	latent_time	7.77733	0.111226	69.924	0	0.051991	0	C4b	137.122	124.667	131.203	148.782		4.92814	4.83363	4.88434	5.00918
C5ar1	11459	negbin	OK	latent_time	5.23179	0.0507265	103.137	0	0.51901	0	C5ar1	354.308	492.485	521.928	439.278		5.87299	6.20149	6.25944	6.08741
C6	2478	negbin	OK	latent_time	8.38027	0.218865	38.2897	0	0.0412877	0	C6	35.8475	28.0554	31.9586	37.0743		3.60679	3.3692	3.49525	3.63954
Cbr2	10402	negbin	OK	latent_time	7.37079	0.0618101	119.249	0	0.277594	0	Cbr2	541.795	537.315	673.421	662.591		6.29673	6.28844	6.51385	6.49767
Ccdc152	4452	negbin	OK	latent_time	5.40443	0.127318	42.4483	0	0.191423	0	Ccdc152	36.0525	38.6315	50.2014	93.8976		3.61234	3.67962	3.93577	4.5528
Ccl12	5039	negbin	OK	latent_time	10.1036	0.15977	63.2381	0	0.292492	0	Ccl12	361.549	315.512	367.712	597.322		5.89316	5.75736	5.91002	6.39413
Ccl2	11987	negbin	OK	latent_time	6.29607	0.0640546	98.2922	0	0.399058	0	Ccl2	2150.36	2291.01	2514.73	2690.65		7.67385	7.73719	7.83032	7.89791
Ccl24	8941	negbin	OK	latent_time	6.07142	0.0785858	77.2585	0	0.161468	0	Ccl24	239.9	222.77	298.514	341.731		5.48438	5.41062	5.70216	5.83695
Ccl7	10111	negbin	OK	latent_time	8.16804	0.0817156	99.9569	0	0.681741	0	Ccl7	1674.09	1735.73	1706.71	1760.61		7.42362	7.45976	7.44291	7.47398
Ccl8	6139	negbin	OK	latent_time	9.78374	0.139256	70.2574	0	0.67917	0	Ccl8	646.092	369.508	275.07	546.086		6.47249	5.91487	5.62066	6.30461
Ccr1	8837	negbin	OK	latent_time	3.83398	0.0767247	49.9706	0	0.0247042	0	Ccr1	263.571	282.833	288.84	243.802		5.57811	5.64839	5.66933	5.50045
Cd163	10445	negbin	OK	latent_time	5.36055	0.0671013	79.8873	0	0.34663	0	Cd163	614.446	677.903	850.082	762.944		6.42235	6.52048	6.74651	6.63849
Cd209f	5368	negbin	OK	latent_time	8.46196	0.137329	61.6183	0	0.0635181	0	Cd209f	258.362	183.368	249.579	228.773		5.55822	5.21693	5.52377	5.43709
Cd209g	4158	negbin	OK	latent_time	7.61207	0.151423	50.2702	0	0.00915957	0	Cd209g	82.1129	64.9651	90.8907	84.5334		4.4202	4.18913	4.5206	4.44891
Cd36	11480	negbin	OK	latent_time	5.70154	0.0627353	90.8825	0	0.690203	0	Cd36	821.675	1072.53	1051.83	996.259		6.71256	6.97871	6.95924	6.90501
Cd38	5751	negbin	OK	latent_time	5.6859	0.105469	53.9106	0	0.0497567	0	Cd38	67.1864	72.0322	70.7347	66.6469		4.22224	4.2909	4.27297	4.2143
Cd63	10930	negbin	OK	latent_time	5.9853	0.0562423	106.42	0	0.502922	0	Cd63	337.486	568.945	490.131	530.522		5.82448	6.34554	6.19671	6.27574
Cd93	7440	negbin	OK	latent_time	3.45769	0.083204	41.5568	0	0.0272508	0	Cd93	139.77	154.05	157.071	106.196		4.94712	5.04375	5.06305	4.67466
Cebpb	13977	negbin	OK	latent_time	2.05814	0.0430489	47.8095	0	0.827171	0	Cebpb	1210.77	1926.72	1877.74	1852.11		7.09984	7.56409	7.53836	7.52462
Cebpd	10225	negbin	OK	latent_time	4.39651	0.0661237	66.4891	0	0.0689296	0	Cebpd	250.079	282.997	356.907	313.69		5.52577	5.64896	5.88027	5.75159
Cemip2	6331	negbin	OK	latent_time	4.15595	0.0952784	43.619	0	0.0247898	0	Cemip2	77.3139	96.8738	106.115	75.0416		4.36072	4.58368	4.67391	4.33128
Cfh	10798	negbin	OK	latent_time	4.72994	0.0621553	76.0988	0	0.200546	0	Cfh	606.402	626.99	786.839	688.132		6.40919	6.44252	6.66929	6.53543
Cited2	9518	negbin	OK	latent_time	3.13747	0.0732477	42.8337	0	0.131062	0	Cited2	244.87	189.304	237.21	279.524		5.5048	5.24862	5.47315	5.63666
Clcn4	9055	negbin	OK	latent_time	4.19721	0.0669012	62.7374	0	0.017258	0	Clcn4	119.48	153.64	164.94	164.55		4.79149	5.0411	5.11162	5.10928
Clec10a	12171	negbin	OK	latent_time	2.33143	0.054791	42.5514	0	0.444572	0	Clec10a	541.966	529.231	721.386	688.004		6.29705	6.27331	6.58256	6.53525
Cln8	8018	negbin	OK	latent_time	4.65217	0.0733852	63.3939	0	0.0749322	0	Cln8	85.5969	117.337	104.256	85.8602		4.46126	4.77354	4.6564	4.4643
Colec12	4687	negbin	OK	latent_time	7.7873	0.143732	54.1794	0	0.240167	0	Colec12	123.05	136.702	154.134	138.04		4.82068	4.92509	5.04429	4.93476
Cp	5376	negbin	OK	latent_time	7.57501	0.126409	59.9244	0	0.0473766	0	Cp	81.5835	76.9514	89.7859	74.3781		4.41381	4.35609	4.5085	4.32252
Cpeb4	11169	negbin	OK	latent_time	3.46538	0.053674	64.5636	0	0.0864522	0	Cpeb4	216.861	261.73	237.237	241.684		5.38386	5.57113	5.47327	5.49176
Cpne8	3425	negbin	OK	latent_time	8.70909	0.184487	47.2072	0	0.0868155	0	Cpne8	47.7682	66.654	87.8457	73.3065		3.88708	4.21441	4.4869	4.3082
Cstb	12960	negbin	OK	latent_time	3.1677	0.0462794	68.4471	0	0.0670343	0	Cstb	523.333	822.673	610.609	788.817		6.26213	6.71377	6.41609	6.6718
Ctsd	11697	negbin	OK	latent_time	3.30278	0.0515241	64.1016	0	0.0599364	0	Ctsd	356.477	336.566	347.745	393.324		5.87907	5.82176	5.85434	5.97717
Ctsl	11019	negbin	OK	latent_time	5.53544	0.0596874	92.7405	0	0.104731	0	Ctsl	348.724	387.233	405.492	383.577		5.85714	5.96161	6.00756	5.95214
Cxcl2	10996	negbin	OK	latent_time	4.70971	0.0863412	54.5477	0	0.204269	0	Cxcl2	3411.7	5631.03	4595.3	4478.97		8.13526	8.63622	8.43301	8.40737
Dab2	12349	negbin	OK	latent_time	4.64478	0.0468289	99.1863	0	0.123786	0	Dab2	786.528	748.296	823.163	783.152		6.6689	6.61913	6.71437	6.6646
Ddx60	5606	negbin	OK	latent_time	4.45717	0.103715	42.975	0	0.0516654	0	Ddx60	98.7643	58.1439	52.95	73.7403		4.60281	4.07997	3.98806	4.31402
Dip2c	5708	negbin	OK	latent_time	4.76396	0.103836	45.8795	0	0.121401	0	Dip2c	86.6387	80.4439	87.0912	75.4498		4.47322	4.39991	4.47837	4.33663
Dnajb9	10100	negbin	OK	latent_time	2.69335	0.061529	43.7737	0	0.170327	0	Dnajb9	160.656	170.447	201.318	212.571		5.08547	5.14428	5.30984	5.36397
Dse	9608	negbin	OK	latent_time	3.01009	0.0597468	50.3809	0	0.308464	0	Dse	140.863	129.389	143.463	134.901		4.95486	4.87052	4.97303	4.91193
Ednrb	9382	negbin	OK	latent_time	8.4595	0.0819123	103.275	0	0.229105	0	Ednrb	529.669	714.616	865.226	710.662		6.27414	6.57314	6.76415	6.5676
Egfr	6300	negbin	OK	latent_time	6.68473	0.10761	62.1201	0	0.101116	0	Egfr	71.5755	98.8742	138.02	93.6425		4.28463	4.60391	4.93462	4.55011
Eif4e	12543	negbin	OK	latent_time	3.97558	0.0553967	71.7656	0	0.166087	0	Eif4e	540.497	689.693	693.469	587.881		6.29434	6.5377	6.54315	6.37822
Emp1	11855	negbin	OK	latent_time	4.33328	0.0576502	75.1651	0	0.143239	0	Emp1	737.359	918.481	1260.07	829.795		6.60443	6.82381	7.13972	6.72238
Eps8	13680	negbin	OK	latent_time	1.83681	0.0458948	40.0223	0	0.0547962	0	Eps8	1197.43	1292.51	1509.63	938.619		7.08877	7.16512	7.32028	6.84547
Ern1	10909	negbin	OK	latent_time	2.62993	0.0627906	41.8842	0	0.0420642	0	Ern1	323.601	362.014	336.131	275.084		5.7826	5.89444	5.82047	5.62071
Etv1	6155	negbin	OK	latent_time	5.44037	0.0973642	55.8764	0	0.141693	0	Etv1	64.0781	58.4063	69.3334	71.2142		4.17559	4.0844	4.25325	4.27964
Fam219a	6992	negbin	OK	latent_time	5.00489	0.0896701	55.8145	0	0.0341725	0	Fam219a	104.861	130.193	116.463	100.71		4.66213	4.87667	4.76612	4.62213
Fbxo30	9611	negbin	OK	latent_time	4.98031	0.0645396	77.1668	0	0.0764771	0	Fbxo30	152.869	190.042	209.321	199.941		5.0361	5.25249	5.34863	5.30301
Fchsd2	8552	negbin	OK	latent_time	2.93167	0.074743	39.2234	0	0.0650487	0	Fchsd2	152.459	143.064	146.158	141.484		5.03343	4.97026	4.99151	4.95923
Fcna	6657	negbin	OK	latent_time	8.30255	0.115108	72.1285	0	0.0172776	0	Fcna	173.448	175.022	228.129	243.011		5.16163	5.17061	5.43429	5.49721
Fer	6098	negbin	OK	latent_time	5.86028	0.099106	59.1314	0	0.0863113	0	Fer	68.416	65.867	72.7018	62.5389		4.24012	4.2027	4.30003	4.15165
Flcn	7504	negbin	OK	latent_time	2.70597	0.0683708	39.5779	0	0.0738919	0	Flcn	65.359	75.2461	64.4022	66.6724		4.19508	4.33397	4.18056	4.21468
Fmn1	6823	negbin	OK	latent_time	4.85454	0.0910357	53.3257	0	0.0421185	0	Fmn1	86.9119	128.356	109.699	85.9878		4.47634	4.86257	4.70682	4.46577
Fnip2	12329	negbin	OK	latent_time	4.45598	0.0539876	82.5371	0	0.277316	0	Fnip2	704.466	1144.5	895.73	668.051		6.55886	7.04359	6.79875	6.50586
Folr2	9594	negbin	OK	latent_time	7.66875	0.0728116	105.323	0	0.155572	0	Folr2	486.7	371.721	510.772	532.716		6.1897	5.92083	6.23788	6.27986
Frmd4b	11400	negbin	OK	latent_time	2.23649	0.0563091	39.7181	0	0.27514	0	Frmd4b	373.487	299.328	414.626	317.007		5.92556	5.70488	6.02979	5.76207
Frmd6	6436	negbin	OK	latent_time	3.34954	0.0880774	38.0296	0	0.0311687	0	Frmd6	80.4904	86.0517	75.8545	58.4309		4.40049	4.4665	4.34191	4.08481
Fxyd2	7900	negbin	OK	latent_time	5.66326	0.0876188	64.6351	0	0.137974	0	Fxyd2	124.877	157.805	183.641	233.826		4.83531	5.06768	5.21841	5.45884
G530011O06Rik	7184	negbin	OK	latent_time	6.43129	0.0904639	71.0924	0	0.00744367	0	G530011O06Rik	107.748	120.125	98.3279	152.813		4.68903	4.79682	4.59843	5.03574
Gas2l3	10348	negbin	OK	latent_time	3.12176	0.058521	53.3442	0	0.116819	0	Gas2l3	207.041	296.803	226.54	220.685		5.33774	5.69643	5.42732	5.40126
Gas6	10087	negbin	OK	latent_time	6.9258	0.0622009	111.346	0	0.955121	0	Gas6	337.913	300.328	337.64	331.474		5.82574	5.7082	5.82494	5.80656
Gas7	10864	negbin	OK	latent_time	2.26021	0.0570985	39.5844	0	0.0497057	0	Gas7	275.97	256.843	282.454	174.808		5.62391	5.55235	5.64705	5.16939
Gbp7	6923	negbin	OK	latent_time	3.96294	0.0902249	43.9229	0	0.00423757	0	Gbp7	123.067	82.2968	132.712	141.433		4.82082	4.42241	4.89569	4.95887
Gclc	10529	negbin	OK	latent_time	3.02007	0.0763764	39.5419	0	0.197049	0	Gclc	274.057	485.992	535.967	506.435		5.61698	6.18825	6.28594	6.22937
Gclm	7145	negbin	OK	latent_time	3.84695	0.0846519	45.4443	0	0.0123973	0	Gclm	49.681	139.342	114.496	104.691		3.92555	4.94408	4.74923	4.66052
Glul	11963	negbin	OK	latent_time	4.8962	0.0517852	94.5483	0	0.464113	0	Glul	309.682	401.252	550.949	407.638		5.73877	5.99708	6.31346	6.01283
Gm15726	9869	negbin	OK	latent_time	5.5196	0.0778356	70.9136	0	0.0377457	0	Gm15726	670.993	691.119	512.55	745.185		6.51025	6.53976	6.24135	6.61497
Gm17749	6623	negbin	OK	latent_time	3.69669	0.0971422	38.0544	0	0.0406763	0	Gm17749	193.191	128.684	173.536	156.947		5.26884	4.8651	5.16213	5.06226
Gm21860	3870	negbin	OK	latent_time	5.3922	0.140198	38.4612	0	0.00800188	0	Gm21860	37.0772	61.3742	32.8748	89.7641		3.63962	4.13315	3.52267	4.50826
Gm4951	3292	negbin	OK	latent_time	6.10892	0.161549	37.8147	0	0.0380922	0	Gm4951	44.1647	27.4815	45.2432	51.2354		3.81032	3.34925	3.83392	3.95576
Gm56663	11076	negbin	OK	latent_time	4.74712	0.0573735	82.7405	0	4.8188	0	Gm56663	246.458	321.136	390.617	320.145		5.51124	5.77497	5.97028	5.77189
Gm57020	4381	negbin	OK	latent_time	5.04879	0.119972	42.0829	0	0.0737943	0	Gm57020	37.4017	39.4021	45.1893	34.6503		3.6481	3.69888	3.83275	3.57376
Gm826	4383	negbin	OK	latent_time	5.17339	0.128782	40.1716	0	0.0433664	0	Gm826	71.8146	46.5676	67.7705	54.4759		4.28792	3.86215	4.23078	4.01595
Gpr34	5435	negbin	OK	latent_time	4.884	0.10454	46.7188	0	0.0805514	0	Gpr34	61.5676	52.077	50.0936	64.1464		4.13625	3.97174	3.93366	4.17664
Gstm1	5623	negbin	OK	latent_time	3.59597	0.0912479	39.4088	0	0.0669797	0	Gstm1	35.6084	46.7972	51.3871	61.7989		3.60028	3.86697	3.95866	4.13994
Hbegf	8487	negbin	OK	latent_time	8.61752	0.0889775	96.8505	0	0.0720974	0	Hbegf	342.251	409.221	398.027	334.893		5.83846	6.0167	5.98903	5.81679
Hexim1	10035	negbin	OK	latent_time	2.39067	0.0614933	38.8769	0	0.388872	0	Hexim1	152.8	140.834	175.907	173.073		5.03566	4.95466	5.17562	5.15947
Hgsnat	6620	negbin	OK	latent_time	4.91173	0.0976957	50.2758	0	0.0819148	0	Hgsnat	81.8396	131.275	110.939	129.186		4.41691	4.88488	4.71795	4.86896
Hk3	6952	negbin	OK	latent_time	5.02293	0.0865631	58.0262	0	0.0186838	0	Hk3	79.1071	98.3987	101.804	86.4215		4.38336	4.59914	4.63282	4.47074
Hpgd	9242	negbin	OK	latent_time	3.21922	0.0692261	46.5029	0	0.137504	0	Hpgd	200.483	196.65	202.692	215.199		5.30571	5.2865	5.31661	5.3762
Hpgds	7601	negbin	OK	latent_time	7.38992	0.0926671	79.747	0	0.0317941	0	Hpgds	163.594	197.289	179.626	171.746		5.10348	5.28973	5.19643	5.15182
Ier3	13919	negbin	OK	latent_time	2.78004	0.0435446	63.8435	0	0.358902	0	Ier3	1468.01	1845.52	1824.93	1976.65		7.29234	7.52106	7.50984	7.58966
Ifi203	11770	negbin	OK	latent_time	4.40399	0.0622829	70.7094	0	0.0734889	0	Ifi203	606.624	557.631	724.269	805.274		6.40956	6.32549	6.58654	6.69242
Ifi204	11170	negbin	OK	latent_time	3.97925	0.0549233	72.4509	0	0.0724945	0	Ifi204	319.912	317.234	394.012	382.429		5.77117	5.76279	5.97892	5.94915
Ifi211	8470	negbin	OK	latent_time	3.93591	0.0755852	52.0725	0	0.0155447	0	Ifi211	157.565	160.773	186.955	205.937		5.06617	5.08619	5.2362	5.33241
Igf1	9403	negbin	OK	latent_time	6.45514	0.0703251	91.79	0	0.242104	0	Igf1	278.617	239.725	263.241	303.994		5.63342	5.48365	5.57686	5.72029
Igf1r	10336	negbin	OK	latent_time	2.29214	0.0590399	38.8235	0	0.20165	0	Igf1r	190.304	220.196	205.521	163.657		5.25387	5.39905	5.3304	5.10387
Irf8	7818	negbin	OK	latent_time	3.68356	0.0766372	48.0649	0	0.0262083	0	Irf8	105.169	116.517	109.969	93.3873		4.66503	4.76659	4.70925	4.54741
Irs2	11112	negbin	OK	latent_time	3.10662	0.0540219	57.5068	0	0.109335	0	Irs2	268.079	245.201	288.382	245.41		5.59501	5.50615	5.66775	5.507
Itga9	6033	negbin	OK	latent_time	4.74452	0.0976564	48.5838	0	0.0230582	0	Itga9	76.4941	77.0497	94.3129	57.1551		4.3502	4.35735	4.55717	4.06311
Itsn1	9971	negbin	OK	latent_time	5.37457	0.0638829	84.1316	0	0.145609	0	Itsn1	262.871	211.735	237.318	199.89		5.57546	5.36005	5.47361	5.30276
Junb	14673	negbin	OK	latent_time	1.80885	0.0335223	53.9595	0	1.42964	0	Junb	2401.39	2182.05	2613.68	2403.29		7.78422	7.68848	7.8689	7.78501
Kansl1l	11906	negbin	OK	latent_time	5.35197	0.0550137	97.2844	0	0.173054	0	Kansl1l	693.007	646.159	737.338	739.189		6.54248	6.47259	6.6044	6.60691
Kcnk13	6752	negbin	OK	latent_time	4.62925	0.0914101	50.6426	0	0.027609	0	Kcnk13	94.3239	124.896	108.487	82.288		4.55728	4.83546	4.6958	4.4223
Kctd12	13831	negbin	OK	latent_time	2.23718	0.0427468	52.3355	0	0.126829	0	Kctd12	932.138	768.727	846.364	758.683		6.83855	6.64604	6.74213	6.6329
Kitl	8467	negbin	OK	latent_time	6.49196	0.0854919	75.9366	0	0.165175	0	Kitl	226.562	206.406	252.193	263.015		5.42742	5.33468	5.53415	5.57601
Klf4	13349	negbin	OK	latent_time	2.45269	0.0542963	45.1723	0	1.28262	0	Klf4	1212.39	1168.21	1709.7	1177.22		7.10118	7.06408	7.44466	7.07176
Klf6	14529	negbin	OK	latent_time	1.56604	0.038407	40.7749	0	1.07295	0	Klf6	1511.68	1309.83	1672.06	1355.37		7.32164	7.17842	7.42241	7.21256
Klf9	9222	negbin	OK	latent_time	3.93531	0.0673478	58.4326	0	0.130561	0	Klf9	115.689	175.711	229.827	186.341		4.75951	5.17451	5.44167	5.23293
Kptn	4813	negbin	OK	latent_time	5.01205	0.113807	44.0399	0	0.0097222	0	Kptn	60.5429	48.027	56.5608	50.7506		4.11973	3.89237	4.05284	3.94644
Lgmn	13739	negbin	OK	latent_time	2.50088	0.0377277	66.2877	0	1.81374	0	Lgmn	606.505	612.02	576.979	582.293		6.40936	6.4184	6.35954	6.36869
Lima1	7837	negbin	OK	latent_time	3.15232	0.0768477	41.0203	0	0.0093893	0	Lima1	141.58	128.914	148.475	93.8976		4.9599	4.86687	5.00713	4.5528
Lpin2	10601	negbin	OK	latent_time	2.65504	0.0598373	44.371	0	0.0394597	0	Lpin2	275.116	287.375	264.534	204.993		5.62082	5.66426	5.58174	5.32784
Lrp6	9749	negbin	OK	latent_time	5.28069	0.0673036	78.4607	0	0.0883234	0	Lrp6	198.024	179.007	217.647	194.94		5.29342	5.19299	5.38746	5.27781
Ltc4s	7944	negbin	OK	latent_time	6.49044	0.0869024	74.6865	0	0.049696	0	Ltc4s	169.315	136.259	189.569	229.743		5.13765	4.92187	5.25001	5.4413
Ly6e	12463	negbin	OK	latent_time	2.99537	0.0521426	57.4457	0	0.130634	0	Ly6e	870.451	787.14	764.931	965.206		6.77016	6.66968	6.64109	6.87338
Lyve1	8823	negbin	OK	latent_time	8.53857	0.0899401	94.9362	0	0.113984	0	Lyve1	492.08	593.852	714.595	541.111		6.20067	6.38831	6.57311	6.29547
Maf	11231	negbin	OK	latent_time	6.11066	0.0579701	105.411	0	1.57982	0	Maf	530.335	428.75	592.581	671.062		6.27539	6.0632	6.38617	6.51035
Mafb	12134	negbin	OK	latent_time	4.5027	0.0562348	80.0696	0	0.962048	0	Mafb	887.991	941.42	1099.23	856.357		6.79009	6.84845	7.00327	6.75385
Malat1	14965	negbin	OK	latent_time	1.66721	0.0224726	74.1886	0	1.83775	0	Malat1	17563	17616.7	17665.5	16366.3		9.77361	9.77666	9.77942	9.70304
Man1a	13712	negbin	OK	latent_time	4.02646	0.05045	79.8109	0	0.34738	0	Man1a	1228.79	1172.27	1450.07	1132.92		7.1146	7.06755	7.28006	7.03344
Maoa	3955	negbin	OK	latent_time	5.51137	0.13401	41.1265	0	0.0691042	0	Maoa	30.6386	32.2366	35.9197	36.3853		3.45438	3.50365	3.60875	3.62128
Map7	3533	negbin	OK	latent_time	6.95117	0.162581	42.7552	0	0.00859631	0	Map7	51.5255	90.7249	66.6388	51.5416		3.9613	4.51879	4.21418	3.96161
Mcoln2	6322	negbin	OK	latent_time	5.12411	0.0970215	52.8142	0	0.00611006	0	Mcoln2	90.5838	117.468	116.247	76.1898		4.51725	4.77465	4.76429	4.34627
Mctp1	13729	negbin	OK	latent_time	3.54714	0.0410727	86.3627	0	0.227277	0	Mctp1	1168.26	1140.66	1386.56	1138.66		7.06413	7.04024	7.2353	7.03849
Mertk	7081	negbin	OK	latent_time	5.25972	0.0905437	58.0904	0	0.170877	0	Mertk	96.8857	77.886	113.957	105.15		4.5838	4.368	4.74456	4.66485
Mindy1	6301	negbin	OK	latent_time	3.42383	0.0830336	41.2343	0	0.0872168	0	Mindy1	51.6963	65.1455	55.0518	55.2669		3.96454	4.19186	4.02628	4.03011
Mir99ahg	8127	negbin	OK	latent_time	6.72238	0.0886669	75.8162	0	0.616897	0	Mir99ahg	275.918	245.054	202.907	242.552		5.62372	5.50555	5.31767	5.49533
Mmp9	6622	negbin	OK	latent_time	7.92251	0.107876	73.4408	0	0.0599934	0	Mmp9	135.654	151.099	167.796	168.403		4.91745	5.02453	5.12869	5.13228
Ms4a14	3745	negbin	OK	latent_time	6.9089	0.150187	46.0021	0	0.00313747	0	Ms4a14	43.2766	38.6478	37.6443	33.8082		3.79046	3.68004	3.6544	3.54985
Ms4a7	9329	negbin	OK	latent_time	5.77055	0.0710242	81.2476	0	0.0709699	0	Ms4a7	279.778	279.324	256.908	300.804		5.63756	5.63595	5.5526	5.70978
Msr1	8785	negbin	OK	latent_time	3.15462	0.0721888	43.6997	0	0.0514911	0	Msr1	132.836	194.83	161.598	167.663		4.89661	5.27725	5.09128	5.12791
Mtmr10	7998	negbin	OK	latent_time	5.65525	0.0813247	69.5392	0	0.0141656	0	Mtmr10	142.605	189.747	178.09	111.554		4.96706	5.25095	5.18789	4.72344
Mtss1	11512	negbin	OK	latent_time	3.68528	0.0547997	67.25	0	0.297188	0	Mtss1	365.734	344.978	360.976	265.873		5.90464	5.84637	5.89158	5.58677
Mylip	9445	negbin	OK	latent_time	2.9222	0.0674786	43.3056	0	0.499629	0	Mylip	154.559	165.512	165.155	186.826		5.04703	5.11507	5.11292	5.23551
Neat1	13824	negbin	OK	latent_time	1.84193	0.0422771	43.568	0	0.237201	0	Neat1	942.59	789.37	1007.23	611.406		6.84969	6.6725	6.91596	6.4174
Neu1	6714	negbin	OK	latent_time	3.32478	0.076354	43.5443	0	0.0340753	0	Neu1	58.9887	61.2102	58.0428	54.4759		4.09416	4.13052	4.07826	4.01595
Nfia	7458	negbin	OK	latent_time	4.05635	0.0825661	49.1285	0	0.157334	0	Nfia	125.321	94.7914	121.098	115.969		4.83883	4.56217	4.80482	4.76191
Nfxl1	5247	negbin	OK	latent_time	3.84123	0.0981841	39.1228	0	0.0868939	0	Nfxl1	57.8787	34.8273	48.6116	44.831		4.07548	3.57871	3.90422	3.82496
Nrp2	12219	negbin	OK	latent_time	4.51346	0.0465475	96.9646	0	0.0583183	0	Nrp2	591.817	687.315	715.646	567.341		6.38489	6.53425	6.57458	6.34272
Nup210l	6965	negbin	OK	latent_time	4.1971	0.0995067	42.1791	0	0.103135	0	Nup210l	195.155	142.359	251.196	206.83		5.2789	4.96535	5.53021	5.33672
Osbpl8	13069	negbin	OK	latent_time	1.86241	0.0471746	39.479	0	0.176801	0	Osbpl8	497.596	513.884	475.714	412.205		6.2118	6.24394	6.16692	6.02395
P2rx7	7278	negbin	OK	latent_time	5.57783	0.101256	55.0866	0	0.251986	0	P2rx7	146.72	191.632	173.374	174.17		4.99532	5.26078	5.1612	5.16576
Pde2a	7325	negbin	OK	latent_time	4.90777	0.0842686	58.2396	0	0.0470314	0	Pde2a	92.9747	121.191	129.289	91.4736		4.54303	4.80558	4.86976	4.52692
Pdgfa	3745	negbin	OK	latent_time	5.68707	0.148057	38.4114	0	0.0184948	0	Pdgfa	44.5234	74.5246	65.8843	51.4906		3.81823	4.32446	4.20296	3.96063
Pdgfc	5451	negbin	OK	latent_time	7.42595	0.125611	59.1186	0	0.0582525	0	Pdgfc	107.833	86.1337	122.095	92.3922		4.68981	4.46744	4.81295	4.53681
Pf4	11052	negbin	OK	latent_time	7.98772	0.0661459	120.759	0	3.21224	0	Pf4	1899.9	2224.19	2248.93	2898.04		7.55008	7.7076	7.71865	7.97214
Pik3ap1	11544	negbin	OK	latent_time	2.48289	0.0562444	44.1447	0	0.0742598	0	Pik3ap1	337.537	410.681	364.506	274.013		5.82463	6.02025	5.90128	5.61682
Pikfyve	7494	negbin	OK	latent_time	3.0654	0.0742169	41.3032	0	0.0369123	0	Pikfyve	93.2309	81.0834	86.4445	76.9552		4.54575	4.40774	4.471	4.35613
Pitpnc1	10551	negbin	OK	latent_time	3.45731	0.063966	54.0492	0	0.0763058	0	Pitpnc1	295.115	312.905	302.098	230.687		5.69075	5.74909	5.71406	5.44539
Pla2g2d	3068	negbin	OK	latent_time	7.37374	0.180299	40.8972	0	0.0457914	0	Pla2g2d	36.4282	38.5987	39.5845	41.5905		3.62242	3.6788	3.70339	3.75163
Plau	5754	negbin	OK	latent_time	5.01699	0.108446	46.2626	0	0.00911656	0	Plau	98.7985	111.91	89.732	76.6746		4.60315	4.72659	4.50791	4.35253
Pmp22	10096	negbin	OK	latent_time	6.76461	0.0621131	108.908	0	0.104914	0	Pmp22	280.154	418.83	389.324	336.041		5.6389	6.03985	5.96698	5.82021
Ppp1r9a	3108	negbin	OK	latent_time	7.29617	0.176869	41.2518	0	0.0555046	0	Ppp1r9a	35.6084	35.4832	35.7311	32.4049		3.60028	3.59685	3.60362	3.5087
Prdx1	13403	negbin	OK	latent_time	2.06384	0.0480592	42.9438	0	0.0632959	0	Prdx1	478.485	764.775	665.472	678.64		6.17271	6.64089	6.502	6.52156
Prkn	6149	negbin	OK	latent_time	6.43464	0.10694	60.1707	0	0.0804867	0	Prkn	121.137	105.056	129.209	112.014		4.80514	4.66397	4.86914	4.72751
Pros1	10157	negbin	OK	latent_time	4.15596	0.0675898	61.488	0	0.067251	0	Pros1	229.26	244.89	280.406	249.109		5.43921	5.50488	5.6398	5.5219
Prune2	4060	negbin	OK	latent_time	4.91664	0.124746	39.4131	0	0.0400167	0	Prune2	35.9329	31.2364	35.5964	33.9103		3.6091	3.4731	3.59995	3.55278
Psd3	11657	negbin	OK	latent_time	5.99666	0.0545804	109.869	0	0.495547	0	Psd3	1088.23	1019.26	1186.54	899.299		6.99323	6.92781	7.07964	6.80273
Ptk2	5292	negbin	OK	latent_time	4.05209	0.099973	40.5319	0	0.0477334	0	Ptk2	47.7512	53.8807	61.1417	48.1481		3.88673	4.00516	4.12942	3.89484
Rab20	7414	negbin	OK	latent_time	3.09548	0.0750726	41.2331	0	0.0195352	0	Rab20	88.2099	111.32	105.792	84.0486		4.49099	4.72135	4.67088	4.44322
Rab7b	10925	negbin	OK	latent_time	3.42639	0.0556715	61.5466	0	0.0609684	0	Rab7b	306.54	308.002	325.218	209.279		5.72861	5.73335	5.78757	5.34844
Rapgef6	11970	negbin	OK	latent_time	2.23046	0.056187	39.697	0	0.08366	0	Rapgef6	314.533	374.132	427.264	376.509		5.75426	5.92728	6.05974	5.93359
Raph1	12563	negbin	OK	latent_time	2.97649	0.0469494	63.3977	0	0.0603483	0	Raph1	472.217	528.231	483.663	350.407		6.15955	6.27142	6.18345	5.86194
Rasgrp3	4292	negbin	OK	latent_time	4.82563	0.121245	39.8007	0	0.0581349	0	Rasgrp3	40.5099	40.4023	38.5605	42.9939		3.72593	3.72334	3.67783	3.78405
Rbpj	14434	negbin	OK	latent_time	2.30989	0.0365827	63.1416	0	0.363622	0	Rbpj	1828.17	1413.8	1698.33	1400.81		7.51162	7.25475	7.43799	7.24552
Rcan1	4725	negbin	OK	latent_time	5.87367	0.128407	45.7426	0	0.0254219	0	Rcan1	81.0369	81.8213	74.7228	63.9678		4.40717	4.41669	4.32708	4.17389
Reps2	7691	negbin	OK	latent_time	7.10349	0.0920812	77.1438	0	0.12711	0	Reps2	141.085	141.736	160.143	132.477		4.95642	4.961	5.08229	4.89393
Rgl1	12679	negbin	OK	latent_time	4.93144	0.0471772	104.53	0	0.16925	0	Rgl1	804.341	906.593	901.928	720.792		6.69127	6.8108	6.80564	6.58174
Rhob	10088	negbin	OK	latent_time	4.73629	0.0703506	67.3241	0	0.820219	0	Rhob	281.691	243.89	340.065	318.793		5.64435	5.50081	5.83207	5.76767
Rhobtb1	5602	negbin	OK	latent_time	4.59366	0.0991277	46.3408	0	0.0103609	0	Rhobtb1	74.8887	52.6837	65.0489	44.78		4.32927	3.98311	4.1904	3.82385
Rnase4	9751	negbin	OK	latent_time	5.86381	0.066726	87.879	0	0.313501	0	Rnase4	244.682	232.133	296.304	276.182		5.50404	5.45161	5.69476	5.62467
Rora	6510	negbin	OK	latent_time	4.20378	0.0915408	45.9225	0	0.0309855	0	Rora	87.3901	105.105	92.0494	83.8189		4.48176	4.66443	4.53313	4.44052
Rusc2	5955	negbin	OK	latent_time	6.71474	0.107664	62.3673	0	0.0366766	0	Rusc2	60.8674	94.7094	80.8666	67.1572		4.12499	4.56132	4.40509	4.22182
Samd4	5158	negbin	OK	latent_time	8.0231	0.135895	59.0388	0	0.144108	0	Samd4	120.556	93.8403	99.3788	74.8374		4.80038	4.55219	4.60895	4.32859
Sap30	5908	negbin	OK	latent_time	3.64807	0.0918057	39.7368	0	0.0215909	0	Sap30	45.753	67.0475	67.0699	74.8119		3.84488	4.22021	4.22054	4.32826
Sash1	10172	negbin	OK	latent_time	6.73995	0.0612699	110.004	0	0.091388	0	Sash1	283.621	343.584	338.987	272.915		5.65116	5.84234	5.82891	5.61282
Scamp1	6653	negbin	OK	latent_time	4.79307	0.091016	52.6619	0	0.041389	0	Scamp1	78.1678	76.0823	93.7201	76.4449		4.37157	4.34487	4.55093	4.34957
Selenop	13533	negbin	OK	latent_time	6.4237	0.0463522	138.585	0	2.14104	0	Selenop	2322.17	2106.74	2908.83	2869.9		7.75069	7.65337	7.97585	7.96238
Serpinb6a	9018	negbin	OK	latent_time	6.40571	0.0730325	87.7103	0	0.0503544	0	Serpinb6a	198.997	227.985	220.099	215.965		5.2983	5.43365	5.39861	5.37973
Sfmbt1	9184	negbin	OK	latent_time	4.71472	0.0692166	68.1155	0	0.036507	0	Sfmbt1	182.431	245.185	214.09	183.891		5.21184	5.50608	5.37106	5.21977
Sh3bp5	8471	negbin	OK	latent_time	3.71346	0.0765785	48.4922	0	0.123968	0	Sh3bp5	131.657	219.622	159.712	111.095		4.88777	5.39645	5.07961	4.71935
Siglech	4841	negbin	OK	latent_time	6.37798	0.125854	50.6776	0	0.0954829	0	Siglech	53.8823	47.2563	84.6121	82.0073		4.00519	3.87653	4.44983	4.41893
Slc16a10	10202	negbin	OK	latent_time	3.79668	0.0695266	54.6076	0	0.158373	0	Slc16a10	338.186	343.502	310.747	275.901		5.82655	5.8421	5.74219	5.62366
Slc39a12	7582	negbin	OK	latent_time	5.59081	0.0909024	61.5035	0	0.006761	0	Slc39a12	213.002	288.883	267.094	256.126		5.36598	5.66948	5.59134	5.54957
Slc7a8	8956	negbin	OK	latent_time	3.85053	0.0704369	54.6664	0	0.0461439	0	Slc7a8	136.012	185.516	156.317	141.153		4.92007	5.22852	5.05826	4.9569
Sntb2	6853	negbin	OK	latent_time	3.51348	0.0935708	37.5489	0	0.0265325	0	Sntb2	131.743	130.963	155.185	102.828		4.88841	4.88252	5.05104	4.64274
Snx24	6140	negbin	OK	latent_time	4.47637	0.0997668	44.8684	0	0.0844633	0	Snx24	112.017	93.4632	98.8938	75.0926		4.72754	4.54821	4.60411	4.33195
Snx30	7715	negbin	OK	latent_time	3.04181	0.0732409	41.5316	0	0.079516	0	Snx30	99.6695	97.9724	95.283	79.4302		4.61184	4.59484	4.56729	4.38739
Snx9	11893	negbin	OK	latent_time	3.82566	0.0504874	75.7746	0	0.0365129	0	Snx9	360.678	394.382	414.007	273.324		5.89076	5.97985	6.02829	5.61431
Spaca6	4845	negbin	OK	latent_time	6.35348	0.121992	52.0809	0	0.0497685	0	Spaca6	36.1549	46.5184	56.6686	44.7545		3.6151	3.86112	4.05471	3.82329
Sqstm1	14010	negbin	OK	latent_time	1.8215	0.0429701	42.3899	0	0.185959	0	Sqstm1	879.964	1286.5	1024.88	973.193		6.78102	7.16045	6.93331	6.88161
Srxn1	6440	negbin	OK	latent_time	3.61901	0.0933591	38.7644	0	0.0129132	0	Srxn1	67.7329	126.766	109.942	106.375		4.23023	4.8502	4.70901	4.67633
St3gal6	5498	negbin	OK	latent_time	3.98629	0.099069	40.2376	0	0.0572142	0	St3gal6	56.7002	55.8648	58.6626	53.4043		4.05526	4.04068	4.08871	3.99644
Stab1	8567	negbin	OK	latent_time	5.85658	0.0780628	75.0239	0	0.130283	0	Stab1	184.481	163.938	178.709	157.559		5.22295	5.10557	5.19134	5.06613
Stard8	8993	negbin	OK	latent_time	5.07667	0.0702497	72.266	0	0.0597399	0	Stard8	171.757	138.047	185.608	155.722		5.15189	4.93481	5.22901	5.05447
Sulf2	9852	negbin	OK	latent_time	2.81346	0.0566738	49.6431	0	0.156022	0	Sulf2	137.601	128.684	151.413	142.505		4.9316	4.8651	5.02659	4.96637
Tanc2	9628	negbin	OK	latent_time	6.182	0.0686413	90.0623	0	0.199285	0	Tanc2	314.123	287.473	371.377	312.057		5.75296	5.6646	5.91991	5.74638
Tbxas1	11072	negbin	OK	latent_time	2.88558	0.0559383	51.5851	0	0.0367865	0	Tbxas1	280.649	256.286	346.721	240.919		5.64066	5.55019	5.8514	5.4886
Tceal8	4877	negbin	OK	latent_time	3.9877	0.104567	38.1355	0	0.0261909	0	Tceal8	35.1986	42.2388	45.0007	49.9341		3.58902	3.76674	3.82866	3.93053
Tceal9	8081	negbin	OK	latent_time	3.65684	0.0716434	51.0423	0	0.0951546	0	Tceal9	82.574	103.039	98.7321	119.745		4.42573	4.64477	4.60249	4.79368
Tcf4	12750	negbin	OK	latent_time	2.3321	0.0448293	52.0217	0	0.415094	0	Tcf4	431.076	382.461	410.342	393.758		6.0686	5.94924	6.01942	5.97827
Tfec	3702	negbin	OK	latent_time	5.20132	0.137222	37.9045	0	0.0195598	0	Tfec	30.9631	35.7784	35.4886	37.6356		3.46458	3.60491	3.597	3.65417
Tfrc	8006	negbin	OK	latent_time	4.38702	0.077796	56.3913	0	0.20374	0	Tfrc	114.22	103.974	119.912	132.35		4.74685	4.65371	4.79506	4.89298
Thbd	4176	negbin	OK	latent_time	6.41227	0.146682	43.7154	0	0.114173	0	Thbd	44.9674	86.3961	135.406	86.8808		3.82793	4.47045	4.91564	4.47598
Timp2	11673	negbin	OK	latent_time	4.76327	0.0497741	95.6977	0	0.366923	0	Timp2	395.689	387.298	449.468	430.755		5.98315	5.96177	6.11029	6.06786
Tmem267	4366	negbin	OK	latent_time	5.26605	0.132937	39.6132	0	0.0102324	0	Tmem267	59.8427	83.8381	93.3967	79.1496		4.10829	4.44074	4.54751	4.38389
Tnf	9362	negbin	OK	latent_time	3.70434	0.0711083	52.0943	0	0.0514731	0	Tnf	197.546	264.156	212.042	248.701		5.29102	5.58032	5.36149	5.52026
Tns1	8990	negbin	OK	latent_time	5.87637	0.0727295	80.7977	0	0.102724	0	Tns1	143.014	200.372	216.462	163.249		4.96991	5.30515	5.38202	5.10138
Tollip	8053	negbin	OK	latent_time	4.38966	0.0713364	61.5345	0	0.194214	0	Tollip	73.6591	106.942	88.4385	77.44		4.31293	4.68159	4.49355	4.36233
Tox2	3161	negbin	OK	latent_time	8.8683	0.191431	46.3263	0	0.00318341	0	Tox2	39.8439	64.7356	48.396	37.7121		3.70976	4.18564	3.89987	3.65615
Tsc22d2	10648	negbin	OK	latent_time	2.9669	0.0608303	48.7734	0	0.126724	0	Tsc22d2	216.759	242.25	265.639	293.022		5.38339	5.49409	5.5859	5.68365
Wwp1	10868	negbin	OK	latent_time	5.26037	0.0557875	94.293	0	0.268979	0	Wwp1	363.804	317.185	350.224	346.528		5.89936	5.76263	5.86142	5.85085
Zcchc14	3382	negbin	OK	latent_time	6.06926	0.152114	39.8994	0	0.0749607	0	Zcchc14	22.6118	28.7112	27.6202	25.0564		3.16175	3.39153	3.35411	3.26026
Zdhhc14	9876	negbin	OK	latent_time	4.81098	0.0642405	74.8901	0	0.0857156	0	Zdhhc14	257.013	230.133	244.621	174.884		5.55301	5.44299	5.50379	5.16983
Zfp36	14519	negbin	OK	latent_time	1.42145	0.0367375	38.6921	0	0.777505	0	Zfp36	1700.77	1529.84	2012.37	1878.51		7.43942	7.33358	7.60756	7.53877
Zfp36l1	13433	negbin	OK	latent_time	2.67236	0.0459493	58.1588	0	0.748922	0	Zfp36l1	922.865	814.491	997.965	874.192		6.82857	6.70379	6.90672	6.77444
Zfp703	9357	negbin	OK	latent_time	2.83337	0.0615426	46.0392	0	0.0793951	0	Zfp703	132.426	150.099	136.915	123.623		4.89355	5.01793	4.92664	4.8253
Zfp704	5259	negbin	OK	latent_time	4.21455	0.105173	40.0724	0	0.0147887	0	Zfp704	66.9131	66.1621	72.7287	53.0471		4.21823	4.20711	4.30039	3.98986
Zswim6	13923	negbin	OK	latent_time	1.55812	0.0382031	40.7852	0	0.372724	0	Zswim6	685.458	682.544	745.18	647.97		6.53155	6.52729	6.61497	6.47539
Slc12a7	3434	negbin	OK	latent_time	5.04098	0.135449	37.2168	3.64532e-303	0.0152211	3.38905e-299	Slc12a7	22.7826	22.9723	26.5962	24.0102		3.16895	3.1769	3.31768	3.21929
4930430E12Rik	3481	negbin	OK	latent_time	5.27777	0.142188	37.1184	1.42075e-301	0.00637246	1.32073e-297	4930430E12Rik	23.5511	32.4498	33.4676	44.4738		3.20076	3.51004	3.54002	3.81714
Entpd7	5133	negbin	OK	latent_time	3.80445	0.102504	37.1152	1.59751e-301	0.0363607	1.48488e-297	Entpd7	52.7893	59.2753	53.1386	42.5091		3.98507	4.09892	3.99155	3.77297
Lonrf1	4136	negbin	OK	latent_time	4.39291	0.11863	37.0305	3.69921e-300	0.063948	3.43693e-296	Lonrf1	27.3596	44.436	37.4287	30.2616		3.34496	3.8163	3.64881	3.44239
Tslp	3325	negbin	OK	latent_time	5.40662	0.146006	37.0302	3.73559e-300	0.0217634	3.47036e-296	Tslp	30.9973	18.004	25.5992	39.7534		3.46565	2.94465	3.28088	3.70754
Slc38a6	4811	negbin	OK	latent_time	4.06972	0.109909	37.0282	4.02648e-300	0.0346624	3.7402e-296	Slc38a6	55.6926	41.9928	49.4738	50.6486		4.03764	3.76103	3.92146	3.94446
Ampd3	3826	negbin	OK	latent_time	4.96149	0.134592	36.8631	1.80226e-297	0.0228669	1.67376e-293	Ampd3	28.0256	52.5525	35.6772	31.4353		3.36818	3.98066	3.60216	3.47925
Oasl1	4115	negbin	OK	latent_time	5.6493	0.153378	36.8325	5.58126e-297	0.00345618	5.18276e-293	Oasl1	85.8531	151.46	149.338	141.408		4.46422	5.0269	5.01288	4.95869
Slc8a2	2656	negbin	OK	latent_time	6.87655	0.187289	36.7162	4.02615e-295	0.00393158	3.73788e-291	Slc8a2	38.341	23.9233	31.0963	31.9966		3.67227	3.2158	3.46874	3.49641
Maml2	7805	negbin	OK	latent_time	3.04315	0.0831817	36.5844	5.06436e-293	0.0764124	4.70074e-289	Maml2	175.976	185.992	163.054	142.122		5.17601	5.23106	5.10019	4.9637
Cers6	12195	negbin	OK	latent_time	1.94134	0.05342	36.3411	3.63241e-289	0.0567679	3.37052e-285	Cers6	453.482	620.776	536.263	430.424		6.11916	6.43258	6.28649	6.06709
Dnajb4	7588	negbin	OK	latent_time	2.71857	0.0749248	36.2839	2.8999e-288	0.0326196	2.69024e-284	Dnajb4	68.7576	109.073	101.939	103.874		4.24503	4.70115	4.63413	4.65276
Pitrm1	5251	negbin	OK	latent_time	3.70179	0.10259	36.0832	4.15342e-285	0.00841575	3.85188e-281	Pitrm1	54.6508	59.2589	60.7644	49.5004		4.0191	4.09865	4.12333	3.92198
Hip1	9425	negbin	OK	latent_time	2.20601	0.0612246	36.0314	2.69956e-284	0.0421522	2.50303e-280	Hip1	138.557	138.194	163.565	130.513		4.93847	4.93587	5.10331	4.8791
Gls	13865	negbin	OK	latent_time	1.45105	0.0403911	35.9249	1.24691e-282	0.374157	1.15601e-278	Gls	633.506	587.146	636.693	628.884		6.45285	6.37697	6.45786	6.44554
Gm7160	3167	negbin	OK	latent_time	5.50154	0.153149	35.9228	1.34404e-282	0.00720089	1.24592e-278	Gm7160	31.0827	31.7283	29.4526	29.292		3.46832	3.48824	3.41617	3.41088
Dnm1	2902	negbin	OK	latent_time	5.91057	0.164795	35.8662	1.03003e-281	0.0120668	9.54733e-278	Dnm1	24.3196	24.0709	28.1591	23.9847		3.23158	3.22171	3.37277	3.21826
A4galt	2369	negbin	OK	latent_time	7.64095	0.213848	35.7308	1.31495e-279	0.0446446	1.21843e-275	A4galt	20.8356	19.4633	20.3177	17.0955		3.08354	3.01863	3.05954	2.89566
Immp2l	8767	negbin	OK	latent_time	2.73055	0.076463	35.7107	2.6964e-279	0.112654	2.49794e-275	Immp2l	264.459	241.676	298.756	232.55		5.58146	5.49173	5.70297	5.4534
Gm14221	2669	negbin	OK	latent_time	6.33839	0.178245	35.56	5.8114e-277	0.00374523	5.38194e-273	Gm14221	28.8112	26.8912	24.1172	22.2752		3.39489	3.32831	3.22355	3.14739
Aldh7a1	3135	negbin	OK	latent_time	5.10282	0.143519	35.555	6.96384e-277	0.0111351	6.44851e-273	Aldh7a1	22.2702	18.2007	24.4136	22.5303		3.14717	2.95495	3.23528	3.15829
Ints6	10576	negbin	OK	latent_time	2.34134	0.0660377	35.4547	2.4587e-275	0.370527	2.27578e-271	Ints6	262.307	226.001	271.971	296.033		5.57332	5.42495	5.60937	5.69384
Gm57189	2913	negbin	OK	latent_time	5.45145	0.154958	35.1803	4.00395e-271	0.0205219	3.70365e-267	Gm57189	21.9628	18.0368	21.4225	20.1829		3.13388	2.94637	3.11006	3.05319
Lonrf3	3751	negbin	OK	latent_time	4.74302	0.134903	35.1588	8.53928e-271	0.0121126	7.89798e-267	Lonrf3	41.3126	45.8789	40.0695	37.406		3.74509	3.84757	3.71527	3.64821
Mt1	13590	negbin	OK	latent_time	1.8199	0.0518888	35.0732	1.72806e-269	0.122667	1.59811e-265	Mt1	1613.99	2188.14	2559.25	3504.09		7.38709	7.69126	7.84786	8.16197
C5ar2	3522	negbin	OK	latent_time	4.87169	0.138921	35.068	2.07698e-269	0.0727005	1.92058e-265	C5ar2	31.5096	27.547	33.4676	32.609		3.48154	3.35155	3.54002	3.51479
Gpx3	2463	negbin	OK	latent_time	6.9927	0.199687	35.0184	1.18148e-268	0.0709558	1.0924e-264	Gpx3	8.88076	23.7101	29.1292	34.6758		2.29059	3.20721	3.4055	3.57447
Mepce	5931	negbin	OK	latent_time	2.97815	0.0851297	34.9837	3.97967e-268	0.129726	3.6792e-264	Mepce	44.9162	47.8958	51.5487	57.7675		3.82682	3.88969	3.96174	4.07359
Gm12905	3771	negbin	OK	latent_time	4.20857	0.120414	34.9509	1.25684e-267	0.00805004	1.16182e-263	Gm12905	33.8494	27.5306	25.1142	23.0151		3.55103	3.35098	3.26248	3.17868
Rasal2	4106	negbin	OK	latent_time	4.3216	0.124381	34.7449	1.65417e-264	0.0254475	1.52812e-260	Rasal2	47.7341	46.584	48.2613	44.9586		3.88638	3.8625	3.89714	3.82774
Camk2d	10083	negbin	OK	latent_time	2.17832	0.0627808	34.6972	8.67075e-264	0.114347	8.00744e-260	Camk2d	204.633	255.958	202.422	214.893		5.32609	5.54891	5.31528	5.37478
Eef2k	3204	negbin	OK	latent_time	4.89194	0.14139	34.5989	2.62204e-262	0.025964	2.42067e-258	Eef2k	23.9097	21.0538	24.5752	21.3311		3.21526	3.09349	3.24162	3.10598
Vat1	6192	negbin	OK	latent_time	2.9415	0.0851771	34.534	2.48228e-261	0.0172287	2.29139e-257	Vat1	48.0244	70.9008	64.0789	71.9031		3.89232	4.27529	4.1756	4.28913
Plin2	9849	negbin	OK	latent_time	2.23896	0.0649484	34.4729	2.04234e-260	0.0560944	1.88488e-256	Plin2	196.999	235.609	170.545	167.153		5.28826	5.46641	5.14484	5.12487
Klhl9	6187	negbin	OK	latent_time	2.7642	0.0802473	34.4461	5.1561e-260	0.0826224	4.75805e-256	Klhl9	50.5349	49.3879	53.4619	54.1953		3.94226	3.91975	3.9975	4.01088
Fubp1	10271	negbin	OK	latent_time	2.08708	0.06063	34.4232	1.13517e-259	0.0202151	1.04742e-255	Fubp1	161.596	218.228	199.054	178.763		5.09127	5.39011	5.29859	5.19164
Prkg1	2064	negbin	OK	latent_time	8.43663	0.245095	34.4219	1.18655e-259	0.105537	1.09471e-255	Prkg1	37.8628	62.3908	41.2552	38.0694		3.66004	4.14932	3.74373	3.66534
Fhit	5486	negbin	OK	latent_time	3.81144	0.111354	34.2282	9.21105e-257	0.0924864	8.49443e-253	Fhit	90.0885	115.698	152.544	122.858		4.51183	4.75959	5.03399	4.81913
Txnrd1	13258	negbin	OK	latent_time	1.46939	0.042933	34.2252	1.01886e-256	0.0193969	9.39492e-253	Txnrd1	659.072	1095.27	981.878	824.921		6.49235	6.99967	6.89049	6.7165
Gdf15	2727	negbin	OK	latent_time	6.84313	0.200688	34.0984	7.79548e-255	0.0805301	7.18587e-251	Gdf15	51.3718	114.156	86.1481	94.6886		3.95837	4.74629	4.46761	4.5611
Arntl	5917	negbin	OK	latent_time	3.001	0.0881819	34.0319	7.51621e-254	0.0327732	6.9277e-250	Arntl	56.6661	67.2771	60.0099	46.3875		4.05467	4.22357	4.11104	3.85836
Aig1	6792	negbin	OK	latent_time	3.25769	0.0957324	34.0292	8.25436e-254	0.0120498	7.60722e-250	Aig1	132.204	168.922	157.718	159.779		4.89188	5.13534	5.06713	5.08003
Kank2	2602	negbin	OK	latent_time	5.72983	0.169269	33.8505	3.56522e-251	0.0066261	3.28464e-247	Kank2	17.5907	18.6107	18.2698	18.754		2.92266	2.97607	2.95854	2.98336
Agpat3	3717	negbin	OK	latent_time	4.01317	0.118662	33.8203	9.93416e-251	0.00740007	9.15135e-247	Agpat3	26.9668	24.1856	27.9436	26.5618		3.33102	3.22627	3.36535	3.31643
Tank	13046	negbin	OK	latent_time	1.59987	0.0473716	33.7727	4.95763e-250	0.059078	4.56598e-246	Tank	696.064	570.683	576.413	571.653		6.54688	6.34858	6.35856	6.35028
1600022D10Rik	2590	negbin	OK	latent_time	6.06854	0.18008	33.6992	5.94406e-249	0.00390448	5.47388e-245	1600022D10Rik	24.8832	32.8925	31.3927	19.3919		3.25359	3.52319	3.47793	3.01514
Cd209b	3350	negbin	OK	latent_time	5.5585	0.165252	33.6364	4.92425e-248	0.0247261	4.53376e-244	Cd209b	74.7521	74.6558	112.394	106.681		4.32747	4.32619	4.73087	4.67917
Gm49417	2650	negbin	OK	latent_time	5.94391	0.177062	33.5696	4.65553e-247	0.015227	4.28588e-243	Gm49417	27.4791	21.1522	27.2699	27.4038		3.34917	3.09794	3.3418	3.34652
Gprc5c	3212	negbin	OK	latent_time	4.61546	0.137984	33.4493	2.63847e-245	0.0204758	2.42872e-241	Gprc5c	27.3083	17.2333	26.3537	25.1074		3.34316	2.90325	3.30885	3.26222
Cables1	3269	negbin	OK	latent_time	4.75783	0.142497	33.3889	1.98386e-244	0.0430719	1.82535e-240	Cables1	24.5075	24.0709	27.2968	24.444		3.23897	3.22171	3.34275	3.23648
Gm43661	6046	negbin	OK	latent_time	3.24855	0.0977943	33.2182	5.88787e-242	0.0101455	5.41507e-238	Gm43661	79.8756	99.1694	110.777	86.4471		4.39291	4.60686	4.71651	4.47103
Plk3	5446	negbin	OK	latent_time	3.1647	0.0953198	33.2009	1.04452e-241	0.0817814	9.60432e-238	Plk3	50.6887	50.6341	61.4651	53.5319		3.94524	3.94418	4.13461	3.99879
Tlr4	5535	negbin	OK	latent_time	3.13246	0.0943591	33.1973	1.17856e-241	0.0278472	1.08357e-237	Tlr4	56.871	50.3553	61.007	65.4732		4.05822	3.93877	4.12725	4.1968
Ccl3	5708	negbin	OK	latent_time	4.11428	0.124027	33.1723	2.69731e-241	0.0807411	2.47964e-237	Ccl3	176.232	266.878	196.764	238.571		5.17746	5.59053	5.28707	5.47885
Mdm2	10760	negbin	OK	latent_time	2.23903	0.0675218	33.1601	4.04993e-241	0.0814311	3.72269e-237	Mdm2	281.588	383.74	307.325	303.713		5.64399	5.95257	5.73116	5.71937
Mctp2	2467	negbin	OK	latent_time	6.33124	0.191056	33.1381	8.39155e-241	0.0101676	7.71267e-237	Mctp2	20.921	27.5634	43.2222	40.774		3.08745	3.35213	3.78923	3.73227
Rhoj	2286	negbin	OK	latent_time	7.04532	0.212912	33.0902	4.11115e-240	0.139718	3.77815e-236	Rhoj	22.441	29.3507	28.6711	29.9299		3.15449	3.41282	3.39017	3.43172
Sema6d	3218	negbin	OK	latent_time	4.73996	0.144018	32.9122	1.47067e-237	0.0127391	1.3511e-233	Sema6d	26.8472	28.0226	29.6951	25.5667		3.32673	3.36807	3.4241	3.27966
Thrb	3326	negbin	OK	latent_time	4.87333	0.148354	32.8493	1.16527e-236	0.0165821	1.07042e-232	Thrb	44.2843	35.5816	47.6145	39.3962		3.81296	3.59955	3.88392	3.69874
Gm31522	2167	negbin	OK	latent_time	6.60804	0.201672	32.7662	1.78385e-235	0.000901903	1.63811e-231	Gm31522	21.0918	15.5936	16.626	15.5135		3.09521	2.80902	2.86938	2.80418
Mndal	11291	negbin	OK	latent_time	1.89509	0.0580261	32.6593	5.90602e-234	0.0341626	5.42173e-230	Mndal	333.131	267.764	341.035	331.984		5.81153	5.59383	5.83491	5.8081
Tmem140	3505	negbin	OK	latent_time	4.3158	0.132389	32.5995	4.16427e-233	0.00967126	3.82197e-229	Tmem140	29.204	30.6625	28.1861	34.191		3.40798	3.45513	3.37369	3.56079
Fblim1	2745	negbin	OK	latent_time	5.28362	0.162428	32.5289	4.16096e-232	0.0123367	3.81768e-228	Fblim1	26.0787	22.5132	19.8865	18.1927		3.29875	3.15756	3.03911	2.95453
Mcc	2897	negbin	OK	latent_time	5.51696	0.170722	32.3154	4.24881e-229	0.032704	3.89616e-225	Mcc	62.5581	35.0897	51.7374	40.6464		4.15195	3.58601	3.96532	3.72922
Ier5	13124	negbin	OK	latent_time	1.41014	0.0437175	32.2558	2.91645e-228	0.374796	2.6741e-224	Ier5	457.974	370.475	413.575	402.127		6.12899	5.91748	6.02726	5.99925
Arhgap23	5709	negbin	OK	latent_time	3.21633	0.100053	32.1462	9.9652e-227	0.0299417	9.1351e-223	Arhgap23	70.8924	95.9719	93.4775	50.4955		4.27517	4.57442	4.54836	3.94149
Tppp	2387	negbin	OK	latent_time	5.99284	0.186517	32.1303	1.66544e-226	0.010431	1.52654e-222	Tppp	20.4941	18.1515	25.8148	17.6824		3.06778	2.95238	3.28895	2.92758
Nhej1	3248	negbin	OK	latent_time	5.29418	0.164901	32.1052	3.72453e-226	0.0733393	3.41353e-222	Nhej1	66.5886	54.225	67.9053	67.2338		4.21344	4.01142	4.23273	4.22294
Abhd5	4954	negbin	OK	latent_time	3.24865	0.101282	32.0753	9.74325e-226	0.0148473	8.92774e-222	Abhd5	40.6295	49.3715	44.7851	44.2952		3.72881	3.91943	3.82396	3.8132
2610203C22Rik	3938	negbin	OK	latent_time	3.88668	0.121334	32.0328	3.80676e-225	0.0447972	3.48776e-221	2610203C22Rik	37.7091	29.5639	31.8778	38.4776		3.65607	3.41982	3.4928	3.67573
Coro2b	2419	negbin	OK	latent_time	5.75888	0.179971	31.999	1.1272e-224	0.0213577	1.03252e-220	Coro2b	20.0671	15.2165	17.2458	19.0857		3.04771	2.78603	2.90393	3.00001
Gpt2	2273	negbin	OK	latent_time	5.96985	0.186814	31.9561	4.44603e-224	0.002714	4.07212e-220	Gpt2	13.8335	14.7082	21.7459	19.0857		2.69689	2.75418	3.12438	3.00001
Gm46224	10101	negbin	OK	latent_time	2.04928	0.0641906	31.9249	1.2042e-223	0.0117963	1.10281e-219	Gm46224	270.3	296.065	344.053	258.55		5.60322	5.69395	5.8437	5.55895
Bcl2l1	4947	negbin	OK	latent_time	3.48389	0.109195	31.905	2.27246e-223	0.0287439	2.08089e-219	Bcl2l1	63.7878	71.4256	58.1776	49.0921		4.17112	4.28256	4.08054	3.91386
B3galnt1	2456	negbin	OK	latent_time	5.5324	0.173616	31.8657	7.97145e-223	0.0176945	7.29866e-219	B3galnt1	17.5566	13.9375	16.7607	17.1976		2.92082	2.70387	2.87699	2.90129
1110046J04Rik	1700	negbin	OK	latent_time	8.78441	0.275813	31.8491	1.35389e-222	0.00148391	1.23948e-218	1110046J04Rik	10.6569	16.5446	15.4943	11.8138		2.4559	2.86475	2.80301	2.55052
Wtip	2566	negbin	OK	latent_time	5.22757	0.164159	31.8445	1.56957e-222	0.0149232	1.43678e-218	Wtip	15.5926	16.7906	17.7847	16.6362		2.80895	2.87867	2.93304	2.86995
Specc1	8707	negbin	OK	latent_time	2.32093	0.0729718	31.8058	5.38102e-222	0.0125528	4.92524e-218	Specc1	179.75	223.59	168.712	129.262		5.19712	5.41428	5.1341	4.86955
Enpep	1940	negbin	OK	latent_time	7.38541	0.232216	31.804	5.69151e-222	0.00701362	5.20887e-218	Enpep	14.5849	15.5116	19.3207	20.5146		2.74631	2.80406	3.01164	3.06873
Adamtsl5	2161	negbin	OK	latent_time	6.53015	0.205615	31.759	2.38237e-221	0.0353134	2.17939e-217	Adamtsl5	13.7139	18.2991	16.9763	13.7274		2.6888	2.96006	2.88906	2.68971
Zcchc2	5725	negbin	OK	latent_time	2.89352	0.0913606	31.6715	3.84044e-220	0.012787	3.51285e-216	Zcchc2	57.2126	64.4896	54.1625	50.572		4.0641	4.18189	4.01028	3.94298
Rad51b	4750	negbin	OK	latent_time	3.90444	0.123303	31.6653	4.66262e-220	0.0303125	4.26443e-216	Rad51b	120.283	63.6534	100.133	87.2636		4.79813	4.16904	4.61644	4.48033
Gm31223	5038	negbin	OK	latent_time	3.49737	0.110502	31.65	7.58923e-220	0.00202172	6.94035e-216	Gm31223	98.3374	67.1459	85.5014	58.9157		4.59852	4.22165	4.46016	4.09294
Homer3	2975	negbin	OK	latent_time	4.54673	0.144289	31.5113	6.08547e-218	0.0100929	5.56394e-214	Homer3	18.8204	28.1209	22.6081	16.4066		2.98671	3.37146	3.16159	2.85685
Slc40a1	1869	negbin	OK	latent_time	7.81382	0.248261	31.4742	1.95664e-217	0.0395607	1.78876e-213	Slc40a1	20.1354	18.9878	21.3417	23.0151		3.05095	2.99512	3.10645	3.17868
Otud7b	3626	negbin	OK	latent_time	4.04143	0.129002	31.3283	1.91885e-215	0.00878416	1.75364e-211	Otud7b	32.0049	39.5825	37.1054	28.7306		3.49666	3.70334	3.64036	3.39218
1700017B05Rik	4350	negbin	OK	latent_time	3.34829	0.106963	31.3032	4.21675e-215	0.069093	3.85327e-211	1700017B05Rik	27.9402	43.7965	35.7042	28.3734		3.36523	3.80213	3.60289	3.38009
Pals1	6794	negbin	OK	latent_time	2.53564	0.0812231	31.2182	6.02928e-214	0.0208106	5.50775e-210	Pals1	75.7256	91.5119	82.8337	85.4775		4.34024	4.52734	4.42883	4.45988
Rasgef1b	9777	negbin	OK	latent_time	2.12737	0.0682184	31.1847	1.71868e-213	0.0524976	1.56984e-209	Rasgef1b	260.189	245.759	257.717	224.614		5.56525	5.50841	5.55573	5.41883
Cpd	6064	negbin	OK	latent_time	2.78568	0.0894313	31.1489	5.25252e-213	0.0297745	4.79713e-209	Cpd	58.1178	87.1831	72.9712	60.2935		4.07953	4.47942	4.30368	4.11567
Rassf2	8866	negbin	OK	latent_time	1.82841	0.0587995	31.0956	2.76025e-212	0.208882	2.52066e-208	Rassf2	89.6274	86.0845	108.972	98.4649		4.50676	4.46688	4.70022	4.59981
Adnp2	5040	negbin	OK	latent_time	2.92599	0.0941853	31.0663	6.87793e-212	0.0249917	6.27955e-208	Adnp2	43.6353	43.7637	38.0216	36.666		3.79852	3.8014	3.66411	3.62876
4921516A02Rik	2990	negbin	OK	latent_time	4.4896	0.144835	30.9979	5.74771e-211	0.00442735	5.24709e-207	4921516A02Rik	27.7182	23.3494	25.222	18.0141		3.35753	3.19251	3.2666	2.94518
Afap1l1	2209	negbin	OK	latent_time	5.91254	0.190751	30.9962	6.07024e-211	0.012264	5.54092e-207	Afap1l1	13.2016	14.4786	18.2967	17.1465		2.65335	2.73946	2.95993	2.89848
Ldlrad4	8910	negbin	OK	latent_time	2.43601	0.0786976	30.9541	2.23633e-210	0.0975124	2.04065e-206	Ldlrad4	228.321	250.678	258.444	185.32		5.43512	5.52815	5.55854	5.22747
Tnfrsf17	2234	negbin	OK	latent_time	5.75083	0.185798	30.9521	2.38287e-210	0.00577226	2.17413e-206	Tnfrsf17	14.6191	13.0357	15.6559	20.5401		2.74849	2.6416	2.81277	3.06992
F830016B08Rik	2044	negbin	OK	latent_time	6.40527	0.207205	30.9126	8.07788e-210	0.00393813	7.36945e-206	F830016B08Rik	16.6343	12.4126	15.8176	15.9473		2.86985	2.59619	2.82243	2.83011
Mill2	2198	negbin	OK	latent_time	5.98944	0.194295	30.8266	1.15517e-208	0.0162814	1.05375e-204	Mill2	20.0671	14.0687	18.0272	16.228		3.04771	2.71262	2.94587	2.84653
Mcfd2	5846	negbin	OK	latent_time	2.55205	0.0829624	30.7615	8.58435e-208	0.0341022	7.82978e-204	Mcfd2	45.3431	47.8302	48.881	51.1589		3.83607	3.88835	3.90964	3.95429
Tspan14	8132	negbin	OK	latent_time	2.11573	0.0688653	30.7227	2.8334e-207	0.0798396	2.58378e-203	Tspan14	94.3069	101.842	107.624	83.7424		4.5571	4.63319	4.6879	4.43962
Parp14	9062	negbin	OK	latent_time	2.07524	0.0676806	30.6623	1.81239e-206	0.00737742	1.65236e-202	Parp14	192.525	140.801	158.877	151.002		5.2654	4.95443	5.0744	5.02389
Nr3c2	2157	negbin	OK	latent_time	6.43014	0.209752	30.6559	2.20214e-206	0.0683228	2.00747e-202	Nr3c2	28.316	25.1039	28.2669	29.4451		3.37813	3.26208	3.37646	3.41592
Peak1	10392	negbin	OK	latent_time	1.82197	0.0594418	30.6514	2.53324e-206	0.0413758	2.30905e-202	Peak1	214.265	256.975	210.56	174.884		5.37187	5.55286	5.35451	5.16983
Stxbp5	5372	negbin	OK	latent_time	2.82832	0.0923972	30.6105	8.87802e-206	0.0490668	8.09143e-202	Stxbp5	44.7283	52.6673	48.7732	44.5503		3.82272	3.9828	3.90748	3.81882
Tspan4	2825	negbin	OK	latent_time	4.55158	0.148798	30.5889	1.71779e-205	0.0509887	1.56542e-201	Tspan4	16.2074	19.824	17.5422	21.178		2.84534	3.03611	2.92005	3.0991
Stam2	7841	negbin	OK	latent_time	2.36091	0.0772685	30.5547	4.89931e-205	0.0222495	4.46376e-201	Stam2	108.209	156.395	122.957	103.849		4.69326	5.05876	4.81994	4.65252
Tle4	10554	negbin	OK	latent_time	1.64933	0.0540058	30.5398	7.71355e-205	0.233808	7.02704e-201	Tle4	154.645	157.674	161.464	166.235		5.04758	5.06685	5.09045	5.1194
Pdpk1	10044	negbin	OK	latent_time	2.06448	0.0677114	30.4894	3.60012e-204	0.151665	3.27935e-200	Pdpk1	215.529	212.112	198.515	200.502		5.37773	5.36182	5.29589	5.3058
Slc38a7	3584	negbin	OK	latent_time	3.57534	0.117849	30.3383	3.57929e-202	0.0127459	3.2593e-198	Slc38a7	24.6612	27.711	25.2489	20.1829		3.24498	3.35728	3.26762	3.05319
Iigp1	1710	negbin	OK	latent_time	8.41116	0.277768	30.2813	2.02407e-201	0.0199973	1.84251e-197	Iigp1	57.1784	33.4992	44.8929	83.1555		4.06351	3.54094	3.82631	4.43267
Nampt	10430	negbin	OK	latent_time	1.75853	0.0580786	30.2785	2.2015e-201	0.130715	2.0038e-197	Nampt	172.953	172.743	186.766	205.988		5.15878	5.15758	5.2352	5.33266
Gm47675	2020	negbin	OK	latent_time	5.67871	0.189004	30.0455	2.49949e-198	0.00177707	2.27329e-194	Gm47675	11.8353	9.55948	17.1919	13.2171		2.5522	2.35702	2.90098	2.65445
Lmna	12343	negbin	OK	latent_time	1.61209	0.0538837	29.9179	1.15175e-196	0.111363	1.0474e-192	Lmna	513.41	616.972	709.071	517.126		6.24302	6.42644	6.56537	6.25022
Lrmda	9762	negbin	OK	latent_time	2.07626	0.0694573	29.8926	2.45896e-196	0.0928908	2.23594e-192	Lrmda	379.55	350.749	320.26	258.729		5.94162	5.86292	5.77225	5.55964
Enox2	8460	negbin	OK	latent_time	2.12858	0.0713324	29.8404	1.17054e-195	0.0418932	1.06425e-191	Enox2	159.973	123.781	158.23	130.206		5.08124	4.82656	5.07035	4.87677
Pxdc1	4449	negbin	OK	latent_time	3.35273	0.112464	29.8116	2.76066e-195	0.00961798	2.50971e-191	Pxdc1	36.5136	59.013	51.6296	43.7338		3.6247	4.09456	3.96328	3.80073
Errfi1	11200	negbin	OK	latent_time	2.0765	0.0697561	29.768	1.01389e-194	0.0562041	9.21628e-191	Errfi1	511.224	514.375	581.695	430.959		6.23876	6.2449	6.36766	6.06833
Cnrip1	2046	negbin	OK	latent_time	6.26587	0.211541	29.6201	8.22355e-193	0.0230923	7.47356e-189	Cnrip1	19.0424	17.7744	17.9733	19.2133		2.99785	2.93249	2.94303	3.00634
Gm16638	2148	negbin	OK	latent_time	5.76625	0.19513	29.5508	6.4071e-192	0.00887494	5.82213e-188	Gm16638	22.8509	14.8393	21.18	19.1112		3.17182	2.7625	3.09919	3.00128
Ctsf	2259	negbin	OK	latent_time	5.10817	0.173384	29.4616	8.93991e-191	0.0175721	8.12191e-187	Ctsf	15.0802	12.6257	14.7398	14.9011		2.77759	2.61196	2.75619	2.76639
Slc8a1	10655	negbin	OK	latent_time	1.897	0.0647153	29.3131	7.06821e-189	0.103769	6.41935e-185	Slc8a1	440.588	376.755	375.096	342.497		6.09038	5.93425	5.92984	5.83918
Epn2	1983	negbin	OK	latent_time	5.98444	0.204624	29.2461	5.03302e-188	0.0181633	4.56898e-184	Epn2	12.3306	15.5444	15.3326	12.5792		2.59006	2.80605	2.79316	2.60854
Fosb	13059	negbin	OK	latent_time	1.49756	0.0512602	29.215	1.25186e-187	0.172947	1.13632e-183	Fosb	1057.1	827.559	1234.93	786.826		6.96423	6.71969	7.11958	6.66928
Pcyox1	3914	negbin	OK	latent_time	3.15065	0.108009	29.1701	4.64393e-187	0.0121464	4.21483e-183	Pcyox1	28.3672	24.1037	28.1591	28.6031		3.37988	3.22301	3.37277	3.38788
Slc29a1	5192	negbin	OK	latent_time	2.57732	0.0887435	29.0424	1.91993e-185	0.0656501	1.74214e-181	Slc29a1	39.1778	34.5978	45.1893	40.1616		3.69332	3.57228	3.83275	3.71751
Dlg4	3527	negbin	OK	latent_time	4.07495	0.140556	28.9916	8.40256e-185	0.0496554	7.6228e-181	Dlg4	49.6127	39.0578	42.4139	47.2295		3.9242	3.69032	3.77078	3.87597
Myo7a	2906	negbin	OK	latent_time	3.85424	0.133252	28.9244	5.886e-184	0.00239653	5.33801e-180	Myo7a	18.0519	16.7414	22.2848	20.387		2.94716	2.8759	3.1478	3.06278
Fgd4	7034	negbin	OK	latent_time	2.30928	0.0798615	28.9161	7.50129e-184	0.0789992	6.80217e-180	Fgd4	106.637	76.4594	91.8608	84.8651		4.67877	4.34975	4.5311	4.45278
Adam33	2086	negbin	OK	latent_time	5.71472	0.197646	28.9138	7.9968e-184	0.0679003	7.25069e-180	Adam33	14.7045	14.3638	16.1679	18.0396		2.75395	2.73202	2.84304	2.94652
Igf2bp2	2306	negbin	OK	latent_time	5.35427	0.185871	28.8063	1.78673e-182	0.0152481	1.61949e-178	Igf2bp2	20.4428	31.0232	23.9824	15.9728		3.06539	3.46646	3.21817	2.83161
Irgm1	4384	negbin	OK	latent_time	3.44446	0.119627	28.7934	2.59638e-182	0.00591102	2.35284e-178	Irgm1	44.3526	35.4176	63.5399	100.761		3.81447	3.59505	4.16728	4.62263
Eaf1	4377	negbin	OK	latent_time	3.01946	0.10508	28.7349	1.39898e-181	0.00810106	1.26761e-177	Eaf1	28.8966	46.2889	41.7132	33.3235		3.39775	3.85628	3.75451	3.53583
Piezo1	9572	negbin	OK	latent_time	1.76398	0.0614472	28.7073	3.09412e-181	0.030609	2.80327e-177	Piezo1	147.813	181.745	155.697	100.608		5.00269	5.20809	5.05431	4.62112
Trim30c	6184	negbin	OK	latent_time	2.84087	0.0990073	28.6935	4.59505e-181	0.00481979	4.16265e-177	Trim30c	142.109	108.647	144.622	94.8672		4.96361	4.69726	4.98101	4.56296
Pde7b	6399	negbin	OK	latent_time	3.00178	0.10478	28.6483	1.68102e-180	0.0206435	1.52233e-176	Pde7b	276.772	142.786	174.533	143.245		5.6268	4.96832	5.16783	4.97151
Ubash3b	11076	negbin	OK	latent_time	1.72676	0.0608619	28.3718	4.50216e-177	0.0192366	4.07355e-173	Ubash3b	369.559	395.579	416.594	302.82		5.91501	5.98287	6.03451	5.71643
Nxpe5	2716	negbin	OK	latent_time	4.31606	0.152179	28.3617	5.99814e-177	0.00272605	5.42652e-173	Nxpe5	36.394	21.7097	14.9284	11.8903		3.62151	3.12279	2.7681	2.55647
Agap1	5647	negbin	OK	latent_time	2.53834	0.0896124	28.3258	1.66317e-176	0.0263403	1.50451e-172	Agap1	58.2885	55.2745	62.4082	42.7642		4.08242	4.03024	4.14959	3.77882
Ecm1	8184	negbin	OK	latent_time	2.26485	0.0800251	28.3018	3.28578e-176	0.0317955	2.97166e-172	Ecm1	127.644	189.238	183.614	214		4.85705	5.24828	5.21827	5.37064
Maged1	2088	negbin	OK	latent_time	5.18598	0.183424	28.2732	7.38929e-176	0.0259303	6.68214e-172	Maged1	11.8012	13.6751	14.4164	11.8648		2.54954	2.68615	2.73543	2.55449
Pld2	3030	negbin	OK	latent_time	3.77517	0.133591	28.2592	1.0965e-175	0.0119777	9.91452e-172	Pld2	18.8545	23.6118	22.8507	17.6568		2.98843	3.20322	3.17181	2.92621
Acp2	5276	negbin	OK	latent_time	2.5026	0.0888151	28.1776	1.09891e-174	0.0331089	9.93304e-171	Acp2	50.7399	39.9596	41.9019	38.3756		3.94623	3.71259	3.75892	3.67315
Serac1	2089	negbin	OK	latent_time	5.1681	0.183751	28.1255	4.78245e-174	0.00387374	4.32238e-170	Serac1	13.8847	18.8238	15.0901	9.21115		2.70034	2.98688	2.7782	2.32348
Gm56773	1686	negbin	OK	latent_time	6.9007	0.245718	28.0838	1.54383e-173	0.134828	1.3947e-169	Gm56773	11.4084	9.10036	18.0272	17.5037		2.51837	2.31257	2.94587	2.91797
Kctd6	2798	negbin	OK	latent_time	3.9513	0.141161	27.9915	2.05906e-172	0.00721793	1.85995e-168	Kctd6	16.3611	21.2506	20.4524	17.7079		2.85423	3.10237	3.06584	2.92894
Chka	9418	negbin	OK	latent_time	1.98768	0.0710912	27.9595	5.0507e-172	0.22673	4.5618e-168	Chka	193.191	169.431	202.126	194.149		5.26884	5.13833	5.31383	5.27376
Slc28a2	4388	negbin	OK	latent_time	3.16918	0.113423	27.9413	8.41972e-172	0.00786635	7.60216e-168	Slc28a2	44.1306	39.2053	47.8571	41.4119		3.80956	3.694	3.8889	3.74743
Gm39150	2426	negbin	OK	latent_time	4.65826	0.167446	27.8195	2.51749e-170	0.00164699	2.27228e-166	Gm39150	25.1223	22.7099	19.671	16.1514		3.26279	3.16589	3.02873	2.84208
Cnksr3	4745	negbin	OK	latent_time	2.84577	0.102437	27.7806	7.44198e-170	0.0481772	6.71639e-166	Cnksr3	43.1058	45.6822	44.4079	37.9928		3.78659	3.84336	3.81569	3.66338
Nhsl2	6065	negbin	OK	latent_time	2.28487	0.0823313	27.7521	1.6428e-169	0.0164538	1.48247e-165	Nhsl2	68.2282	48.9616	67.5011	55.9303		4.23741	3.91125	4.22685	4.04183
Paox	2646	negbin	OK	latent_time	4.13497	0.149071	27.7383	2.41496e-169	0.0440543	2.17902e-165	Paox	17.3004	14.3966	19.4285	19.3919		2.90692	2.73415	3.01693	3.01514
Tmem202	2450	negbin	OK	latent_time	4.54773	0.164238	27.6899	9.24214e-169	0.00583332	8.33641e-165	Tmem202	22.0824	20.3487	20.4255	15.5646		3.13907	3.06099	3.06458	2.80727
Arhgap19	2045	negbin	OK	latent_time	5.25337	0.190113	27.6329	4.47769e-168	0.0337971	4.03753e-164	Arhgap19	15.8146	11.8223	13.6349	15.1818		2.82225	2.55118	2.68341	2.78389
Adcy9	4798	negbin	OK	latent_time	2.7839	0.101038	27.5531	4.06277e-167	0.0433477	3.66096e-163	Adcy9	56.3074	39.2545	46.375	36.1302		4.04843	3.69522	3.85809	3.61443
Arl4d	2222	negbin	OK	latent_time	5.11874	0.185798	27.5501	4.41566e-167	0.335637	3.97851e-163	Arl4d	17.1809	14.1507	18.6201	24.9033		2.90037	2.71804	2.97655	3.25437
Msh5	1702	negbin	OK	latent_time	6.08074	0.221168	27.4937	2.0861e-166	0.00184072	1.87895e-162	Msh5	12.0573	13.9703	14.7128	13.2171		2.56935	2.70607	2.75448	2.65445
Zhx3	3244	negbin	OK	latent_time	3.7036	0.134982	27.4378	9.72287e-166	0.009185	8.75641e-162	Zhx3	26.3861	33.0401	28.5094	28.9603		3.31004	3.52754	3.38471	3.39987
Nrg2	4140	negbin	OK	latent_time	3.32326	0.121288	27.3999	2.75243e-165	0.104834	2.47856e-161	Nrg2	48.4001	49.3715	57.2614	51.7713		3.89995	3.91943	4.06494	3.96597
Cdc42bpa	1927	negbin	OK	latent_time	5.59292	0.204556	27.3417	1.3541e-164	0.0130408	1.2191e-160	Cdc42bpa	13.5944	20.6603	18.3506	12.6303		2.68064	3.07548	2.96272	2.61229
Creb5	6434	negbin	OK	latent_time	2.79339	0.102195	27.334	1.67133e-164	0.032916	1.50453e-160	Creb5	176.454	143.671	177.551	114.591		5.17871	4.97446	5.18487	4.75006
Mast2	5488	negbin	OK	latent_time	2.61681	0.0959994	27.2586	1.3155e-163	0.00761096	1.18408e-159	Mast2	55.8122	79.952	59.1207	57.9716		4.03975	4.39386	4.09635	4.07706
Slfn5	8180	negbin	OK	latent_time	2.26507	0.083209	27.2215	3.61868e-163	0.0367096	3.25645e-159	Slfn5	258.379	167.479	194.823	190.704		5.55829	5.12681	5.27721	5.25595
Klhl7	3307	negbin	OK	latent_time	3.62827	0.133371	27.2043	5.77575e-163	0.00698014	5.19702e-159	Klhl7	23.0558	37.2377	35.785	24.393		3.18038	3.64382	3.60509	3.23447
Gm4610	1922	negbin	OK	latent_time	5.77029	0.212592	27.1425	3.10094e-162	0.00559473	2.78929e-158	Gm4610	18.8545	18.2991	29.6412	18.0906		2.98843	2.96006	3.42235	2.9492
Nr1d2	5308	negbin	OK	latent_time	2.45206	0.0904831	27.0997	9.93781e-162	0.0542577	8.93807e-158	Nr1d2	33.8664	35.0077	65.4262	59.5791		3.55152	3.58373	4.19609	4.10395
Myh10	1689	negbin	OK	latent_time	5.94163	0.220599	26.9341	8.76172e-160	0.00180936	7.87854e-156	Myh10	16.122	10.5925	11.614	9.95111		2.84036	2.45036	2.5348	2.39344
Rgs7bp	2117	negbin	OK	latent_time	5.12207	0.19054	26.8818	3.58813e-159	0.0108202	3.22537e-155	Rgs7bp	21.0577	20.2995	22.0153	19.7236		3.09366	3.05869	3.13616	3.03127
Acsl3	6026	negbin	OK	latent_time	2.29635	0.0858194	26.7579	9.98002e-158	0.0164796	8.96904e-154	Acsl3	67.6304	65.2275	64.7256	57.3337		4.22874	4.1931	4.18549	4.06618
Rars	6312	negbin	OK	latent_time	2.06909	0.0773808	26.739	1.65589e-157	0.0116403	1.48798e-153	Rars	49.459	67.8018	56.8033	55.1649		3.92116	4.23123	4.05705	4.02829
Adgrg6	6304	negbin	OK	latent_time	2.42345	0.0906832	26.7243	2.45578e-157	0.0171474	2.20652e-153	Adgrg6	78.3556	89.4623	113.795	79.8385		4.37394	4.50493	4.74315	4.39245
Phyhd1	1855	negbin	OK	latent_time	5.2483	0.196878	26.6576	1.4626e-156	0.00368199	1.314e-152	Phyhd1	12.9454	12.1174	12.2068	11.3034		2.63515	2.57394	2.58073	2.50988
Gm6377	7160	negbin	OK	latent_time	2.10185	0.0789376	26.6267	3.32852e-156	0.0115633	2.98968e-152	Gm6377	95.0071	89.9214	102.72	107.523		4.56442	4.51	4.6417	4.68696
Hdac9	10880	negbin	OK	latent_time	1.59919	0.0602146	26.5582	2.0646e-155	0.0453885	1.8538e-151	Hdac9	436.985	348.503	356.395	341.374		6.08218	5.85651	5.87884	5.8359
Zfp954	3050	negbin	OK	latent_time	3.42898	0.129405	26.4981	1.02034e-154	0.0209709	9.15957e-151	Zfp954	15.3364	23.3986	23.1201	20.4891		2.7934	3.19453	3.18305	3.06754
Serpinf1	2836	negbin	OK	latent_time	3.76958	0.142271	26.4957	1.08512e-154	0.034225	9.74007e-151	Serpinf1	20.7844	17.7908	23.3627	22.02		3.08119	2.93337	3.19305	3.13636
Mtus1	2838	negbin	OK	latent_time	3.76918	0.142262	26.4947	1.11553e-154	0.0188538	1.00119e-150	Mtus1	24.7978	17.84	20.6949	21.0504		3.25029	2.93598	3.07708	3.09333
Ptprm	1484	negbin	OK	latent_time	7.18498	0.271251	26.4883	1.32172e-154	0.0120093	1.18612e-150	Ptprm	22.9192	28.4817	26.192	21.3056		3.17468	3.38377	3.30292	3.10484
Hk1	6062	negbin	OK	latent_time	2.26822	0.0856654	26.4777	1.7507e-154	0.00606067	1.57073e-150	Hk1	60.4575	67.5886	81.4324	55.0628		4.11835	4.22813	4.41198	4.02647
Foxred2	3735	negbin	OK	latent_time	2.93293	0.110823	26.4651	2.44621e-154	0.020367	2.19449e-150	Foxred2	25.925	21.1194	30.3149	29.3685		3.29305	3.09646	3.44409	3.41341
Arid5b	9612	negbin	OK	latent_time	1.82343	0.0691618	26.3647	3.47971e-153	0.0436456	3.1206e-149	Arid5b	236.057	275.405	245.267	221.884		5.4683	5.62187	5.50642	5.40665
Ighm	9521	negbin	OK	latent_time	1.56643	0.0594254	26.3597	3.97639e-153	0.057122	3.56563e-149	Ighm	174.934	124.158	128.778	135.029		5.17011	4.82958	4.86582	4.91287
Tgfbrap1	3250	negbin	OK	latent_time	3.16777	0.120469	26.2953	2.17005e-152	0.00997066	1.94567e-148	Tgfbrap1	21.6212	20.9882	21.665	20.0808		3.11889	3.09051	3.12082	3.04836
Gm47861	1451	negbin	OK	latent_time	6.63521	0.252407	26.2877	2.64914e-152	0.000526816	2.37495e-148	Gm47861	13.7139	8.01816	9.48518	11.5076		2.6888	2.19924	2.34996	2.52633
Ppp1r13b	5865	negbin	OK	latent_time	2.25054	0.085623	26.2843	2.89934e-152	0.0165858	2.59897e-148	Ppp1r13b	56.854	63.473	65.1298	51.2099		4.05792	4.16625	4.19162	3.95527
Mospd2	6524	negbin	OK	latent_time	2.05584	0.0782189	26.2832	2.98643e-152	0.0163987	2.67674e-148	Mospd2	65.3419	62.9319	64.537	61.6714		4.19482	4.15782	4.18261	4.1379
Pomk	1588	negbin	OK	latent_time	6.31239	0.240233	26.2761	3.59962e-152	0.00544189	3.22598e-148	Pomk	10.0421	16.6594	12.4224	13.3702		2.40171	2.87127	2.59692	2.66516
Gnat3	1630	negbin	OK	latent_time	6.19575	0.236537	26.1936	3.14625e-151	0.00113163	2.81936e-147	Gnat3	12.6209	19.3813	15.9254	16.3045		2.61161	3.01462	2.82882	2.85097
Tom1l2	7033	negbin	OK	latent_time	2.10668	0.0804725	26.1789	4.62496e-151	0.0303356	4.14351e-147	Tom1l2	93.1284	98.8414	101.427	75.8325		4.54466	4.60358	4.62915	4.34163
Sphk1	4047	negbin	OK	latent_time	3.02086	0.115555	26.1423	1.20685e-150	0.00706858	1.0811e-146	Sphk1	34.652	45.0263	45.0007	41.8457		3.57381	3.82921	3.82866	3.7576
Zbtb4	3198	negbin	OK	latent_time	3.23726	0.123953	26.1168	2.34968e-150	0.0171998	2.10437e-146	Zbtb4	22.9192	20.2504	22.5812	20.438		3.17468	3.05637	3.16045	3.06517
Sord	3293	negbin	OK	latent_time	3.29063	0.126078	26.0999	3.65189e-150	0.0127974	3.2699e-146	Sord	25.5493	23.1526	24.2519	23.9847		3.279	3.18439	3.2289	3.21826
3300005D01Rik	1811	negbin	OK	latent_time	5.12881	0.196514	26.0989	3.75467e-150	0.000268912	3.36155e-146	3300005D01Rik	12.1769	12.3634	17.4614	13.855		2.57846	2.59252	2.91568	2.69834
B3gnt2	6179	negbin	OK	latent_time	2.14693	0.082263	26.0983	3.80864e-150	0.0577531	3.4095e-146	B3gnt2	57.6908	62.9155	62.1387	58.6095		4.07228	4.15756	4.14533	4.08781
Frmd4a	4478	negbin	OK	latent_time	2.68297	0.102983	26.0524	1.26222e-149	0.0198177	1.12968e-145	Frmd4a	41.4834	37.0737	39.0186	34.9054		3.74911	3.63952	3.68934	3.58089
Ccl26	1455	negbin	OK	latent_time	6.84419	0.262944	26.0291	2.3216e-149	0.00789686	2.07737e-145	Ccl26	15.3876	8.18213	11.5601	13.1916		2.79653	2.21726	2.53052	2.65265
Ston2	4198	negbin	OK	latent_time	2.91725	0.112101	26.0234	2.69433e-149	0.0217126	2.41062e-145	Ston2	38.2897	47.3711	41.9558	30.976		3.67096	3.8789	3.76017	3.46499
Vcam1	1788	negbin	OK	latent_time	6.25569	0.240717	25.9877	6.81332e-149	0.104199	6.09519e-145	Vcam1	20.0671	40.8287	50.1745	36.7426		3.04771	3.73358	3.93524	3.63079
Kif13b	5907	negbin	OK	latent_time	2.2383	0.0861346	25.9861	7.11411e-149	0.023491	6.36357e-145	Kif13b	54.8216	65.1455	59.6596	49.628		4.02216	4.19186	4.10528	3.9245
Gdpd1	1707	negbin	OK	latent_time	5.5026	0.212911	25.8446	2.79865e-147	0.00370292	2.50227e-143	Gdpd1	10.1446	11.8059	15.0362	12.3496		2.41095	2.5499	2.77485	2.59148
Tnfrsf25	1474	negbin	OK	latent_time	6.15861	0.238999	25.7683	2.00968e-146	0.00785629	1.79585e-142	Tnfrsf25	8.43672	7.05073	10.1858	9.84904		2.24461	2.08576	2.41464	2.38408
Gcnt1	3143	negbin	OK	latent_time	3.4142	0.132673	25.7339	4.88354e-146	0.0492293	4.36344e-142	Gcnt1	25.8738	19.5125	27.8088	27.5059		3.29115	3.02103	3.36068	3.35011
Gm13822	1851	negbin	OK	latent_time	5.12411	0.199693	25.6599	3.27471e-145	0.00352154	2.92431e-141	Gm13822	10.0762	14.3966	14.6589	18.703		2.4048	2.73415	2.75104	2.98077
Alas1	5000	negbin	OK	latent_time	2.50644	0.0979648	25.5852	2.23203e-144	0.00476348	1.99253e-140	Alas1	43.9256	53.2248	52.7883	39.7279		3.80501	3.99314	3.98506	3.70691
Fggy	2608	negbin	OK	latent_time	3.89922	0.15244	25.5788	2.62909e-144	0.00846401	2.34672e-140	Fggy	27.462	18.3647	18.8626	19.4174		3.34857	2.96345	2.98884	3.01639
Atf3	12957	negbin	OK	latent_time	1.53504	0.0601995	25.4992	2.01247e-143	0.306905	1.79552e-139	Atf3	1460.2	979.97	1421	1337.15		7.28701	6.88854	7.25982	7.19904
Tnfsf13	5474	negbin	OK	latent_time	2.18446	0.0857114	25.4862	2.8059e-143	0.0227075	2.50286e-139	Tnfsf13	43.4645	44.3868	47.5067	51.8989		3.79469	3.81522	3.8817	3.96838
Lin52	4888	negbin	OK	latent_time	2.66943	0.105341	25.3408	1.13387e-141	0.057914	1.01084e-137	Lin52	55.129	59.8492	56.6147	58.5584		4.02765	4.1084	4.05378	4.08696
Cep112	2343	negbin	OK	latent_time	4.39669	0.174127	25.25	1.13288e-140	0.00668238	1.00973e-136	Cep112	24.3196	25.0875	26.4346	22.0455		3.23158	3.26146	3.3118	3.13747
Ccnyl1	6266	negbin	OK	latent_time	2.10499	0.0835039	25.2083	3.25065e-140	0.0263359	2.89698e-136	Ccnyl1	65.6493	62.1612	68.8754	69.4026		4.19944	4.14569	4.24671	4.25423
Crim1	6960	negbin	OK	latent_time	2.2187	0.0880298	25.2039	3.62656e-140	0.0760277	3.23163e-136	Crim1	106.825	100.448	116.193	111.401		4.68051	4.61955	4.76383	4.72208
Plagl2	4078	negbin	OK	latent_time	2.72058	0.108156	25.1543	1.26911e-139	0.00640117	1.1304e-135	Plagl2	35.7451	40.3695	30.8807	24.3675		3.604	3.72254	3.462	3.23347
Jag1	2018	negbin	OK	latent_time	4.92627	0.196292	25.0967	5.40152e-139	0.0144391	4.81059e-135	Jag1	11.118	31.5479	25.8417	17.2231		2.49469	3.48271	3.28996	2.90269
Serpinf2	1492	negbin	OK	latent_time	5.95779	0.237886	25.0448	1.99131e-138	0.00450812	1.77306e-134	Serpinf2	10.7423	8.75603	11.4523	10.5125		2.4632	2.27789	2.5219	2.44343
Cyth3	5964	negbin	OK	latent_time	2.19847	0.0878124	25.036	2.48265e-138	0.0478346	2.2103e-134	Cyth3	57.1784	70.163	68.9562	56.4662		4.06351	4.26497	4.24787	4.0512
Tbcel	3576	negbin	OK	latent_time	2.90652	0.116099	25.0348	2.55569e-138	0.0165725	2.27507e-134	Tbcel	29.6139	26.4812	25.3028	22.6579		3.42145	3.3135	3.26968	3.1637
Klhl21	3291	negbin	OK	latent_time	3.19301	0.12782	24.9805	9.95559e-138	0.0938398	8.86147e-134	Klhl21	17.5907	30.6461	24.3327	26.1536		2.92266	3.45461	3.2321	3.30151
Wls	8267	negbin	OK	latent_time	1.64165	0.0657737	24.9591	1.70288e-137	0.0473206	1.51539e-133	Wls	102.026	91.3972	88.5194	89.2283		4.63498	4.5261	4.49446	4.50234
Sirt1	9742	negbin	OK	latent_time	1.51855	0.060842	24.9589	1.70795e-137	0.0949105	1.51974e-133	Sirt1	134.031	144.294	162.056	152.226		4.90551	4.97876	5.0941	5.03192
Rassf8	3677	negbin	OK	latent_time	2.96769	0.119222	24.892	9.07158e-137	0.00728447	8.07098e-133	Rassf8	28.7942	37.2377	34.4377	27.5059		3.39431	3.64382	3.56778	3.35011
Uaca	1527	negbin	OK	latent_time	5.84496	0.235045	24.8674	1.67654e-136	0.00536126	1.49145e-132	Uaca	12.416	11.4615	12.5032	9.92559		2.59645	2.52265	2.60293	2.39111
Mid1	7588	negbin	OK	latent_time	1.8877	0.0759968	24.8391	3.38882e-136	0.00454148	3.01436e-132	Mid1	81.7884	103.383	107.059	115.535		4.41629	4.64807	4.68267	4.75819
Cracr2b	2269	negbin	OK	latent_time	4.04084	0.162847	24.8137	6.37932e-136	0.0899793	5.67313e-132	Cracr2b	12.4843	12.8389	17.0572	16.4576		2.60153	2.62748	2.89354	2.85978
Gnpda1	5842	negbin	OK	latent_time	1.97784	0.0797465	24.8016	8.60948e-136	0.0261509	7.65468e-132	Gnpda1	57.964	40.9106	48.1265	42.7132		4.07693	3.73554	3.8944	3.77765
Lcorl	9228	negbin	OK	latent_time	1.6364	0.0659799	24.8015	8.64415e-136	0.044877	7.68464e-132	Lcorl	162.296	180.745	160.601	157.406		5.09556	5.2026	5.08513	5.06516
Sh3bgrl2	1224	negbin	OK	latent_time	7.34321	0.29672	24.7479	3.26296e-135	0.00310151	2.90011e-131	Sh3bgrl2	7.54865	10.281	9.61991	8.01192		2.14577	2.42312	2.36273	2.19855
Stxbp1	2648	negbin	OK	latent_time	3.58578	0.145002	24.7291	5.20513e-135	0.00581296	4.62528e-131	Stxbp1	18.7691	20.6275	22.4734	15.7942		2.98412	3.07397	3.15587	2.82103
A930007I19Rik	2658	negbin	OK	latent_time	3.66417	0.148336	24.7018	1.0224e-134	0.00904937	9.08405e-131	A930007I19Rik	20.272	20.0864	20.2638	25.1584		3.05739	3.04863	3.05701	3.26417
Poglut3	2033	negbin	OK	latent_time	4.25583	0.17345	24.5364	6.04761e-133	0.00499228	5.36967e-129	Poglut3	15.4901	11.1008	15.117	12.3496		2.80276	2.49327	2.77988	2.59148
2210408I21Rik	1999	negbin	OK	latent_time	4.95248	0.201992	24.5183	9.43564e-133	0.0132948	8.37697e-129	2210408I21Rik	26.4886	24.8415	23.3357	28.0927		3.31377	3.25198	3.19194	3.37049
Gtf2a1	8910	negbin	OK	latent_time	1.55462	0.0635849	24.4494	5.10172e-132	0.0759424	4.52727e-128	Gtf2a1	102.163	116.517	115.816	122.475		4.63631	4.76659	4.7606	4.81604
Trpm1	1393	negbin	OK	latent_time	6.2201	0.254543	24.4363	7.03234e-132	0.00118689	6.23909e-128	Trpm1	12.9625	12.5109	10.4283	10.1042		2.63637	2.6035	2.43609	2.40732
mt-Nd4	13778	negbin	OK	latent_time	0.933922	0.0382391	24.4233	9.68526e-132	0.209853	8.59082e-128	mt-Nd4	1112.9	1317.78	1227.15	1203.57		7.01562	7.18446	7.11326	7.09388
Zfand2a	4813	negbin	OK	latent_time	2.55189	0.104726	24.3672	3.8128e-131	0.0145755	3.38119e-127	Zfand2a	46.4532	63.5878	54.3781	54.2463		3.85974	4.16802	4.01418	4.0118
Topors	5080	negbin	OK	latent_time	2.50693	0.103076	24.3212	1.16929e-130	0.0222794	1.03658e-126	Topors	61.9092	52.9953	54.8093	62.6154		4.14169	3.9889	4.02194	4.15286
Gm15708	1918	negbin	OK	latent_time	4.35349	0.179344	24.2745	3.64918e-130	0.00477125	3.23464e-126	Gm15708	11.4767	12.8553	12.1529	10.2573		2.52386	2.62867	2.57664	2.42102
Ankdd1a	3200	negbin	OK	latent_time	3.67672	0.152144	24.1661	5.06012e-129	0.00868554	4.48327e-125	Ankdd1a	67.4938	39.4513	57.3961	44.2952		4.22674	3.7001	4.06725	3.8132
Pcmtd1	8136	negbin	OK	latent_time	1.55365	0.0643555	24.1417	9.12776e-129	0.0417491	8.08537e-125	Pcmtd1	96.1855	84.2644	94.4207	87.0084		4.57662	4.44576	4.5583	4.47743
Gm46652	1644	negbin	OK	latent_time	5.43528	0.225403	24.1136	1.80124e-128	0.00154555	1.595e-124	Gm46652	20.8527	13.5932	18.0272	14.595		3.08432	2.68055	2.94587	2.74695
Slc5a3	5135	negbin	OK	latent_time	2.55338	0.106065	24.0737	4.71667e-128	0.064467	4.17614e-124	Slc5a3	63.5658	66.8836	61.0339	72.3624		4.16768	4.21779	4.12768	4.29541
Phf23	6564	negbin	OK	latent_time	1.8304	0.0760781	24.0595	6.64086e-128	0.0399745	5.87915e-124	Phf23	56.9052	60.6527	65.507	66.4683		4.05881	4.12152	4.19731	4.21166
Peli1	12854	negbin	OK	latent_time	1.07669	0.0448795	23.9907	3.47563e-127	0.22728	3.07628e-123	Peli1	312.996	363.014	352.892	357.908		5.74938	5.89719	5.86899	5.88307
Grap	2990	negbin	OK	latent_time	3.02378	0.126143	23.971	5.583e-127	0.00345206	4.94095e-123	Grap	21.143	16.0363	23.6052	21.4076		3.09752	2.83535	3.20296	3.1094
Dmxl1	9388	negbin	OK	latent_time	1.43342	0.0598894	23.9344	1.34385e-126	0.0161017	1.18904e-122	Dmxl1	138.489	144.491	126.218	112.652		4.93798	4.98011	4.8459	4.73314
Sumo3	6148	negbin	OK	latent_time	1.79159	0.0748663	23.9305	1.47471e-126	0.0485288	1.30467e-122	Sumo3	45.0699	43.8293	54.5398	52.3326		3.83016	3.80286	4.0171	3.97655
Rnf213	8056	negbin	OK	latent_time	1.93309	0.0807802	23.9302	1.48532e-126	0.0165346	1.31392e-122	Rnf213	196.214	119.78	144.002	147.404		5.28429	4.79397	4.97675	4.99994
Hsp90aa1	14354	negbin	OK	latent_time	0.873152	0.0365919	23.8619	7.62088e-126	0.216335	6.73914e-122	Hsp90aa1	956.817	1270.02	1056.36	1229.75		6.86466	7.14757	6.96353	7.11538
Zfp948	3266	negbin	OK	latent_time	3.05112	0.128051	23.8274	1.73569e-125	0.00200941	1.53469e-121	Zfp948	24.4221	32.3678	27.3777	26.9701		3.23562	3.50759	3.3456	3.33113
Trim41	3543	negbin	OK	latent_time	2.67815	0.112399	23.8271	1.74962e-125	0.0165929	1.54684e-121	Trim41	27.4108	20.4635	26.0034	24.3419		3.34677	3.06635	3.29596	3.23246
Tmcc1	11033	negbin	OK	latent_time	1.34613	0.0565166	23.8182	2.16175e-125	0.263724	1.91077e-121	Tmcc1	267.311	220.852	255.48	230.585		5.59215	5.40201	5.54705	5.44495
Tacc2	2035	negbin	OK	latent_time	4.27775	0.179864	23.7833	4.97625e-125	0.00667613	4.39751e-121	Tacc2	13.5944	16.2331	21.0991	12.9875		2.68064	2.84683	3.09554	2.63816
Gm26542	2618	negbin	OK	latent_time	3.75108	0.157841	23.765	7.69348e-125	0.0159638	6.79796e-121	Gm26542	26.5227	23.6118	25.0603	29.4196		3.31501	3.20322	3.26041	3.41509
Batf2	1717	negbin	OK	latent_time	4.91096	0.206663	23.7631	8.03963e-125	0.00244458	7.10302e-121	Batf2	11.2376	9.73985	15.602	24.1888		2.50451	2.37396	2.80953	3.2264
Gprc5b	1454	negbin	OK	latent_time	5.56185	0.234943	23.6732	6.81712e-124	0.012631	6.0202e-120	Gprc5b	6.25069	10.0678	11.2906	12.171		1.9811	2.40404	2.50883	2.57802
Naa80	1586	negbin	OK	latent_time	4.94465	0.209016	23.6569	1.00282e-123	0.00467427	8.8549e-120	Naa80	8.59043	11.2156	10.8595	9.59389		2.26077	2.50271	2.47313	2.36028
mt-Nd2	13512	negbin	OK	latent_time	0.914206	0.0386693	23.6416	1.43936e-123	0.141743	1.27081e-119	mt-Nd2	675.467	787.796	732.676	669.914		6.51688	6.67051	6.59807	6.50864
Tfpi	1961	negbin	OK	latent_time	4.10936	0.173865	23.6354	1.66894e-123	0.00957511	1.47334e-119	Tfpi	11.6475	12.0682	12.7188	14.1612		2.53746	2.57018	2.61876	2.71874
Ermard	2628	negbin	OK	latent_time	3.36836	0.143032	23.5497	1.26378e-122	0.00342749	1.11516e-118	Ermard	21.4334	19.0042	17.7308	16.5597		3.11055	2.99594	2.93017	2.8656
Slc16a1	3430	negbin	OK	latent_time	2.87655	0.122437	23.4942	4.67406e-122	0.0720481	4.12392e-118	Slc16a1	20.477	27.6126	32.1472	29.0623		3.06698	3.35385	3.50096	3.40327
Tln2	1253	negbin	OK	latent_time	6.33642	0.271092	23.3737	7.9145e-121	0.00740499	6.97821e-117	Tln2	10.5374	7.65742	8.51511	8.67532		2.44559	2.15842	2.25288	2.26958
Pld1	3749	negbin	OK	latent_time	2.68045	0.114817	23.3454	1.5333e-120	0.0395286	1.35161e-116	Pld1	35.7963	22.1032	32.767	27.6335		3.6054	3.13997	3.51948	3.35458
Hivep3	5070	negbin	OK	latent_time	2.27008	0.0977973	23.212	3.44093e-119	0.0265248	3.03215e-115	Hivep3	53.6091	53.3396	54.0278	46.5406		4.0002	3.99525	4.00784	3.86158
Cd28	1719	negbin	OK	latent_time	4.94003	0.212855	23.2084	3.7419e-119	0.00435102	3.29699e-115	Cd28	17.7444	17.9548	16.7338	15.2584		2.9309	2.94206	2.87547	2.78861
Egr1	10712	negbin	OK	latent_time	1.94278	0.0837837	23.1881	6.00691e-119	1.33681	5.29148e-115	Egr1	1215.23	668.131	1017.02	1008.86		7.10351	6.50598	6.92561	6.91757
Lamc1	2611	negbin	OK	latent_time	3.62771	0.156528	23.1762	7.91503e-119	0.00770872	6.97156e-115	Lamc1	21.5529	33.2368	24.3866	17.912		3.11586	3.5333	3.23422	2.9398
Dlc1	1066	negbin	OK	latent_time	7.74121	0.334786	23.1229	2.72559e-118	0.0813069	2.39906e-114	Dlc1	15.3535	14.3146	10.6439	15.3859		2.79444	2.72881	2.45478	2.79642
4930526L06Rik	1138	negbin	OK	latent_time	6.86544	0.297151	23.1042	4.20069e-118	0.00152787	3.69661e-114	4930526L06Rik	6.9509	6.57522	10.4553	10.9972		2.07329	2.02488	2.43845	2.48468
Acap2	11060	negbin	OK	latent_time	1.24589	0.053968	23.0858	6.43776e-118	0.0247588	5.66394e-114	Acap2	207.673	259.188	222.309	186.902		5.34077	5.56141	5.40856	5.23592
Adcy3	1199	negbin	OK	latent_time	6.3021	0.273466	23.0452	1.64223e-117	0.0059275	1.44467e-113	Adcy3	7.41202	9.21514	8.81152	8.01192		2.12966	2.32387	2.28356	2.19855
Zbtb10	3239	negbin	OK	latent_time	3.1378	0.136245	23.0305	2.30466e-117	0.0281703	2.02718e-113	Zbtb10	35.2156	32.8761	31.1502	31.4353		3.58949	3.52271	3.47042	3.47925
Dlgap1	1341	negbin	OK	latent_time	5.63629	0.245001	23.0051	4.14292e-117	0.00088578	3.64329e-113	Dlgap1	8.81245	8.78882	11.3175	9.10909		2.28365	2.28124	2.51102	2.31344
Plk2	5861	negbin	OK	latent_time	2.33949	0.101736	22.9957	5.1483e-117	0.0268579	4.5269e-113	Plk2	98.0812	92.9549	104.283	104.92		4.59594	4.54281	4.65665	4.66269
Cdt1	2942	negbin	OK	latent_time	2.97416	0.129552	22.9573	1.24511e-116	0.0146227	1.0947e-112	Cdt1	18.8716	22.7755	18.7817	20.387		2.98929	3.16866	2.98476	3.06278
Cdc42bpg	2581	negbin	OK	latent_time	3.46211	0.151163	22.9032	4.31704e-116	0.00553417	3.79511e-112	Cdc42bpg	20.7844	20.4635	22.0423	21.9945		3.08119	3.06635	3.13733	3.13526
Arhgap22	4062	negbin	OK	latent_time	2.84638	0.124608	22.8426	1.72924e-115	0.0146577	1.51983e-111	Arhgap22	56.427	62.6859	55.4829	32.8131		4.05051	4.15396	4.03394	3.52085
Lzts2	1316	negbin	OK	latent_time	5.66467	0.248387	22.8058	4.01833e-115	0.00955539	3.5305e-111	Lzts2	7.89021	8.42808	7.89534	8.75187		2.18495	2.24369	2.18553	2.27746
Kif3a	1988	negbin	OK	latent_time	3.96374	0.174007	22.7791	7.38726e-115	0.00294437	6.48971e-111	Kif3a	15.7634	12.1994	15.2248	14.3908		2.8192	2.58017	2.78654	2.73377
4732471J01Rik	2741	negbin	OK	latent_time	3.30416	0.14513	22.7669	9.76185e-115	0.010896	8.57481e-111	4732471J01Rik	26.4373	20.0208	29.3717	20.0043		3.3119	3.04551	3.41351	3.04473
Uap1l1	3959	negbin	OK	latent_time	2.30431	0.101424	22.7197	2.86244e-114	0.00645405	2.51379e-110	Uap1l1	24.7978	28.8424	27.3238	27.6845		3.25029	3.39593	3.3437	3.35636
Cd209d	7353	negbin	OK	latent_time	2.1089	0.0928846	22.7045	4.04304e-114	0.03799	3.55019e-110	Cd209d	201.901	180.236	262.082	271.716		5.31272	5.1998	5.57247	5.60843
Fem1b	4971	negbin	OK	latent_time	2.18463	0.0965566	22.6254	2.43975e-113	0.00551481	2.14137e-109	Fem1b	49.3736	55.0449	45.4858	40.6464		3.91947	4.02615	3.83915	3.72922
Pon3	3127	negbin	OK	latent_time	2.75596	0.122293	22.5357	1.85502e-112	0.00791477	1.62797e-108	Pon3	21.6383	20.1848	22.1501	22.2497		3.11964	3.05328	3.142	3.14629
Lrrc8a	3641	negbin	OK	latent_time	2.48403	0.110231	22.5348	1.89171e-112	0.0256341	1.65997e-108	Lrrc8a	23.0046	24.7104	26.5423	26.6639		3.17824	3.24689	3.31572	3.32013
Dnajb1	8918	negbin	OK	latent_time	1.52315	0.067596	22.5331	1.96487e-112	0.0308902	1.72398e-108	Dnajb1	130.137	127.585	149.904	144.01		4.87624	4.85659	5.01664	4.97681
Cd300lb	4788	negbin	OK	latent_time	2.50948	0.111478	22.5109	3.24389e-112	0.0760013	2.84586e-108	Cd300lb	65.0345	74.541	58.2045	59.9873		4.19018	4.32468	4.081	4.11067
Plekhb2	6240	negbin	OK	latent_time	1.62384	0.0721639	22.5021	3.96001e-112	0.0318955	3.47372e-108	Plekhb2	48.7076	46.9284	49.3122	47.2295		3.90616	3.86971	3.91825	3.87597
Tmem144	1256	negbin	OK	latent_time	6.00228	0.266755	22.5011	4.04917e-112	0.00191045	3.55153e-108	Tmem144	10.4861	12.2322	10.105	12.0689		2.44114	2.58265	2.40739	2.57024
Sema6a	1335	negbin	OK	latent_time	6.17099	0.274541	22.4775	6.89701e-112	0.116375	6.04868e-108	Sema6a	17.4883	15.1673	23.0393	22.862		2.91714	2.78299	3.17969	3.17229
Fzd5	3246	negbin	OK	latent_time	2.70067	0.120257	22.4576	1.07969e-111	0.0162696	9.46777e-108	Fzd5	19.9817	24.1529	23.2549	20.6422		3.04365	3.22497	3.18862	3.07464
Sgpp1	6642	negbin	OK	latent_time	1.63518	0.0728266	22.4531	1.19301e-111	0.131211	1.04603e-107	Sgpp1	61.4139	44.7148	63.513	58.3288		4.13379	3.82242	4.16687	4.08309
Slc37a2	4009	negbin	OK	latent_time	2.56614	0.114397	22.4319	1.92309e-111	0.0110973	1.68578e-107	Slc37a2	41.9958	37.3033	33.3598	28.7561		3.7611	3.64554	3.53689	3.39304
S1pr1	3245	negbin	OK	latent_time	2.89467	0.129234	22.3987	4.05202e-111	0.0272089	3.55159e-107	S1pr1	27.8719	24.2676	28.6172	30.3126		3.36287	3.22952	3.38836	3.44402
Gkap1	2215	negbin	OK	latent_time	3.6757	0.164152	22.392	4.70705e-111	0.0138427	4.12479e-107	Gkap1	15.3193	17.0693	18.2159	17.0955		2.79235	2.89422	2.95574	2.89566
Adrb2	5160	negbin	OK	latent_time	2.13931	0.0955651	22.3859	5.39636e-111	0.302902	4.72829e-107	Adrb2	45.8042	40.9762	48.9888	54.0422		3.84597	3.7371	3.9118	4.0081
Nt5dc3	6207	negbin	OK	latent_time	1.79187	0.080053	22.3835	5.69517e-111	0.0563432	4.98897e-107	Nt5dc3	58.7155	61.0298	58.5009	49.3983		4.08959	4.12762	4.08599	3.91996
Cd86	13669	negbin	OK	latent_time	0.966928	0.0432122	22.3763	6.70319e-111	0.0400941	5.87132e-107	Cd86	1085.23	1010.19	1031	822.957		6.99047	6.91888	6.93926	6.71412
Nuak1	1637	negbin	OK	latent_time	4.58495	0.204903	22.3762	6.70793e-111	0.0494204	5.87481e-107	Nuak1	11.0497	9.9858	10.8864	10.8442		2.48904	2.3966	2.4754	2.47183
Mcoln1	3199	negbin	OK	latent_time	2.61815	0.117118	22.3549	1.08267e-110	0.0307329	9.48091e-107	Mcoln1	19.8792	19.3485	20.2638	20.0808		3.03876	3.01301	3.05701	3.04836
Prrg1	1395	negbin	OK	latent_time	5.47186	0.244845	22.3483	1.25402e-110	0.0210541	1.09802e-106	Prrg1	12.2794	12.8389	13.7427	12.7068		2.58621	2.62748	2.69075	2.61789
Mex3d	2072	negbin	OK	latent_time	3.65143	0.16341	22.3452	1.34403e-110	0.0471135	1.1767e-106	Mex3d	9.76884	15.4788	12.3685	11.0228		2.37666	2.80208	2.5929	2.4868
Eid3	3262	negbin	OK	latent_time	2.70407	0.121138	22.3223	2.24452e-110	0.00193316	1.96485e-106	Eid3	16.4977	28.8916	29.5873	23.1937		2.86207	3.39758	3.42058	3.18609
Bhlhe41	1078	negbin	OK	latent_time	6.71017	0.301794	22.2343	1.60173e-109	0.00457652	1.40087e-105	Bhlhe41	5.20891	9.26433	7.43725	7.22093		1.82599	2.32868	2.13266	2.10668
Lair1	4772	negbin	OK	latent_time	2.21374	0.0996226	22.2212	2.14082e-109	0.0839362	1.87215e-105	Lair1	51.8841	44.5672	38.1563	38.0949		3.9681	3.81919	3.66756	3.66599
Gm43728	2046	negbin	OK	latent_time	3.78555	0.170598	22.1899	4.30191e-109	0.0468074	3.76159e-105	Gm43728	9.76884	19.4961	11.7217	11.2779		2.37666	3.02023	2.54331	2.5078
Pgap6	3091	negbin	OK	latent_time	2.73755	0.123412	22.1822	5.09715e-109	0.0222199	4.45644e-105	Pgap6	23.8073	17.2005	21.7459	21.6628		3.21114	2.90145	3.12438	3.12072
Pip4p2	2858	negbin	OK	latent_time	3.05573	0.137863	22.1649	7.48914e-109	0.00591437	6.54626e-105	Pip4p2	20.1183	24.694	24.3327	20.0298		3.05014	3.24626	3.2321	3.04594
Mb21d2	1124	negbin	OK	latent_time	6.55596	0.295846	22.1601	8.34423e-109	0.0158406	7.29285e-105	Mb21d2	8.16347	8.3297	11.7487	8.31811		2.21522	2.2332	2.54543	2.23196
Suco	9090	negbin	OK	latent_time	1.38063	0.0623414	22.1463	1.13144e-108	0.0215359	9.88767e-105	Suco	97.5688	146.049	147.505	127.247		4.59076	4.99076	5.00062	4.85395
Cxcl1	2784	negbin	OK	latent_time	4.62269	0.209836	22.0299	1.48759e-107	0.026904	1.29956e-103	Cxcl1	145.132	247.53	162.272	150.542		4.98451	5.51556	5.09542	5.02087
Ank2	3605	negbin	OK	latent_time	3.02846	0.137624	22.0053	2.56104e-107	0.019537	2.23682e-103	Ank2	45.4285	54.5694	59.2285	52.0009		3.83791	4.01763	4.09815	3.97031
Fam118a	2124	negbin	OK	latent_time	3.64599	0.165903	21.9766	4.82121e-107	0.0160948	4.21036e-103	Fam118a	16.7539	11.0024	18.4584	14.6205		2.87661	2.48511	2.96828	2.74858
C030034L19Rik	1225	negbin	OK	latent_time	5.74783	0.261736	21.9604	6.88242e-107	0.0225423	6.00973e-103	C030034L19Rik	6.33608	6.87036	12.6649	6.73613		1.9928	2.0631	2.61483	2.0459
Cxcl12	1895	negbin	OK	latent_time	4.07713	0.185783	21.9457	9.52562e-107	0.0271291	8.31682e-103	Cxcl12	17.8128	10.0678	16.4374	14.2633		2.93454	2.40404	2.85862	2.72545
Spats2	1326	negbin	OK	latent_time	5.31049	0.24263	21.8872	3.43969e-106	0.0121121	3.00285e-102	Spats2	8.09516	8.80522	9.83549	9.13461		2.20774	2.28291	2.38283	2.31596
Samd11	2035	negbin	OK	latent_time	4.1955	0.191744	21.8808	3.95965e-106	0.000104002	3.45638e-102	Samd11	27.462	24.53	22.5543	24.1888		3.34857	3.23985	3.15931	3.2264
Dyrk1a	11868	negbin	OK	latent_time	1.06864	0.0488805	21.8624	5.92933e-106	0.0551539	5.17452e-102	Dyrk1a	262.649	274.224	271.486	208.208		5.57462	5.61759	5.60759	5.34333
Gm14963	2159	negbin	OK	latent_time	3.67608	0.168147	21.8623	5.93325e-106	0.00827329	5.17735e-102	Gm14963	21.2797	16.2495	16.7338	11.9924		3.10367	2.84778	2.87547	2.56436
Tshz3	983	negbin	OK	latent_time	7.40625	0.339687	21.8032	2.16478e-105	0.0217039	1.88856e-101	Tshz3	12.3648	12.0026	11.7756	10.1297		2.59262	2.56515	2.54754	2.40962
Mgst1	4989	negbin	OK	latent_time	2.23957	0.10279	21.7879	3.02419e-105	0.0197959	2.638e-101	Mgst1	44.2501	62.9647	53.3541	70.3467		3.8122	4.15833	3.99552	4.26755
Ggt5	2029	negbin	OK	latent_time	3.61841	0.166168	21.7756	3.95543e-105	0.0677385	3.44992e-101	Ggt5	14.3288	10.1826	13.2038	12.4261		2.72973	2.41436	2.65351	2.5972
Hnmt	1831	negbin	OK	latent_time	3.80073	0.175112	21.7046	1.85765e-104	0.00402323	1.62006e-100	Hnmt	11.2717	10.5105	11.9373	11.9158		2.5073	2.44326	2.56012	2.55845
Gm57006	3286	negbin	OK	latent_time	2.6064	0.120251	21.6746	3.56524e-104	0.0321947	3.10853e-100	Gm57006	23.9439	22.7755	22.4195	21.1525		3.21663	3.16866	3.15357	3.09795
Dennd2a	1396	negbin	OK	latent_time	5.05892	0.23343	21.6721	3.76014e-104	0.00223355	3.27809e-100	Dennd2a	11.8182	11.15	11.7217	9.13461		2.55087	2.49733	2.54331	2.31596
Slfn3	1709	negbin	OK	latent_time	4.21145	0.195241	21.5705	3.3965e-103	0.000930348	2.96005e-99	Slfn3	11.0668	14.4294	13.123	15.0542		2.49046	2.73628	2.6478	2.77597
Gab3	3847	negbin	OK	latent_time	2.57924	0.119597	21.5661	3.74062e-103	0.0260847	3.25958e-99	Gab3	44.1647	30.3837	41.7941	40.6464		3.81032	3.44629	3.7564	3.72922
Spic	1843	negbin	OK	latent_time	4.77258	0.221341	21.5621	4.07877e-103	0.0283323	3.55384e-99	Spic	19.3327	48.0762	26.219	25.7708		3.01223	3.89337	3.30391	3.28731
Cgref1	1673	negbin	OK	latent_time	4.28623	0.199051	21.5333	7.58763e-103	0.000450486	6.61034e-99	Cgref1	12.5355	16.6922	13.9853	9.49183		2.60532	2.87312	2.70707	2.3506
Peli2	3141	negbin	OK	latent_time	2.77919	0.129157	21.5178	1.0597e-102	0.0196518	9.23e-99	Peli2	29.7335	23.6118	23.7399	21.4842		3.42535	3.20322	3.20842	3.11281
Majin	1001	negbin	OK	latent_time	7.40605	0.344187	21.5175	1.06701e-102	0.00123555	9.29262e-99	Majin	19.2132	10.8548	16.8685	38.5542		3.00634	2.47274	2.88304	3.67767
8030453O22Rik	1420	negbin	OK	latent_time	4.74451	0.220834	21.4844	2.17653e-102	0.00131994	1.89532e-98	8030453O22Rik	11.0668	10.904	9.35045	7.34851		2.49046	2.47688	2.33703	2.12208
Mgmt	1799	negbin	OK	latent_time	4.24341	0.197558	21.4793	2.43126e-102	0.00760718	2.1169e-98	Mgmt	16.8393	17.3317	16.5991	15.539		2.8814	2.90863	2.86785	2.80572
Csf3r	5346	negbin	OK	latent_time	2.06262	0.0963276	21.4126	1.02067e-101	0.0204531	8.88184e-98	Csf3r	69.9531	60.6855	57.962	46.2344		4.26202	4.12205	4.07689	3.85512
Gm47283	12450	negbin	OK	latent_time	1.25179	0.0584693	21.4094	1.0927e-101	0.00321588	9.50762e-98	Gm47283	832.384	1193.43	857.089	1408.64		6.72549	7.08542	6.75471	7.25109
Gm39469	5606	negbin	OK	latent_time	2.15591	0.100921	21.3624	2.99115e-101	0.00296344	2.6023e-97	Gm39469	86.9461	86.2649	73.9144	89.8406		4.47672	4.46895	4.31635	4.50911
Kcnk6	2850	negbin	OK	latent_time	2.75019	0.128912	21.3339	5.4978e-101	0.00478215	4.78143e-97	Kcnk6	19.4352	15.9379	22.4465	20.0553		3.01726	2.82956	3.15472	3.04715
Lpar1	4181	negbin	OK	latent_time	2.40274	0.112967	21.2693	2.18387e-100	0.00864572	1.89887e-96	Lpar1	52.1232	38.3855	46.5367	39.1921		3.97261	3.6734	3.8615	3.69367
Dusp18	2087	negbin	OK	latent_time	3.61053	0.169849	21.2573	2.81904e-100	0.0343392	2.45087e-96	Dusp18	12.9796	13.6423	22.6351	16.8659		2.6376	2.68392	3.16273	2.88289
Tsen34	3597	negbin	OK	latent_time	2.3767	0.111883	21.2427	3.85225e-100	0.157588	3.34876e-96	Tsen34	23.8585	22.0376	27.1352	27.9907		3.2132	3.13713	3.33702	3.36697
Gm14636	8177	negbin	OK	latent_time	1.82386	0.0858722	21.2393	4.14063e-100	0.0169141	3.59904e-96	Gm14636	269.668	232.773	271.918	237.27		5.60089	5.45435	5.60917	5.4734
Osgin1	1328	negbin	OK	latent_time	5.24706	0.247217	21.2245	5.67131e-100	0.00448404	4.92893e-96	Osgin1	7.92437	13.462	12.3146	12.962		2.18879	2.67152	2.58886	2.63634
Steap4	1042	negbin	OK	latent_time	6.75076	0.318238	21.213	7.25003e-100	0.00465517	6.30028e-96	Steap4	13.1504	12.2978	18.674	16.7128		2.64974	2.5876	2.9793	2.87429
Vsig4	1067	negbin	OK	latent_time	6.70079	0.316874	21.1465	2.96975e-99	0.020818	2.57923e-95	Vsig4	12.0061	18.1351	15.3865	21.8159		2.56542	2.95153	2.79646	3.12746
Gbe1	6758	negbin	OK	latent_time	1.79112	0.0847568	21.1325	3.99839e-99	0.0422052	3.4722e-95	Gbe1	74.8546	106.171	95.2021	89.8917		4.32882	4.67442	4.56645	4.50967
Fkbp9	1228	negbin	OK	latent_time	5.25038	0.248738	21.1081	6.70228e-99	0.0145334	5.81825e-95	Fkbp9	6.78012	7.06713	8.51511	7.85882		2.05157	2.0878	2.25288	2.18141
Tbc1d14	6489	negbin	OK	latent_time	1.60337	0.0759974	21.0976	8.35986e-99	0.0334996	7.25636e-95	Tbc1d14	62.9339	54.1923	65.4531	60.5997		4.15785	4.01082	4.1965	4.12066
Bcas3	8101	negbin	OK	latent_time	1.50399	0.0714106	21.0612	1.80474e-98	0.024274	1.56633e-94	Bcas3	152.544	129.373	132.954	109.13		5.03399	4.8704	4.8975	4.70167
Ciart	1846	negbin	OK	latent_time	3.92558	0.186658	21.0309	3.41919e-98	0.050418	2.96615e-94	Ciart	14.0555	14.0851	12.099	15.2584		2.71174	2.71371	2.57254	2.78861
Rnf180	3793	negbin	OK	latent_time	2.89037	0.137449	21.0287	3.58078e-98	0.0123553	3.10597e-94	Rnf180	53.6944	66.0309	62.7315	53.2767		4.00176	4.20515	4.15468	3.9941
Cmtm4	1962	negbin	OK	latent_time	3.5099	0.167183	20.9944	7.38075e-98	0.00744952	6.39763e-94	Cmtm4	12.86	13.1012	13.2577	11.4055		2.62901	2.64626	2.6573	2.51814
Fgfr1	9682	negbin	OK	latent_time	1.21688	0.0579957	20.9822	9.52862e-98	0.038957	8.25845e-94	Fgfr1	164.243	156.002	197.141	174.629		5.10742	5.05626	5.28898	5.16837
Ildr2	1307	negbin	OK	latent_time	5.24586	0.250123	20.9731	1.15393e-97	0.047872	9.99996e-94	Ildr2	9.82007	11.4615	14.3086	8.82842		2.3814	2.52265	2.72842	2.28528
Nfkb1	13991	negbin	OK	latent_time	0.952232	0.0454892	20.9331	2.67341e-97	0.0754746	2.31651e-93	Nfkb1	2188.6	2331.76	2126.78	1627.11		7.69147	7.75481	7.66284	7.39517
Il10	3203	negbin	OK	latent_time	3.40817	0.162866	20.9261	3.09512e-97	0.0352112	2.68161e-93	Il10	75.0937	77.2301	52.1685	55.7517		4.33197	4.35965	3.97347	4.03869
Vps35l	5300	negbin	OK	latent_time	1.74777	0.0838957	20.8327	2.18983e-96	0.029868	1.89573e-92	Vps35l	43.0546	43.9605	37.3479	34.7013		3.78543	3.80578	3.6467	3.57519
Stau2	1540	negbin	OK	latent_time	4.46114	0.214334	20.814	3.23223e-96	0.00534368	2.7975e-92	Stau2	12.5185	13.7735	13.096	11.8138		2.60406	2.69284	2.64589	2.55052
Or8b53	1462	negbin	OK	latent_time	4.41311	0.212044	20.8123	3.35085e-96	0.00630667	2.89983e-92	Or8b53	10.0933	7.7722	10.3205	10.6655		2.40634	2.17159	2.42662	2.45664
Dtnb	1924	negbin	OK	latent_time	3.77403	0.181449	20.7994	4.3842e-96	0.0023714	3.79321e-92	Dtnb	14.8411	19.3321	16.8685	12.3496		2.76261	3.0122	2.88304	2.59148
Cped1	1623	negbin	OK	latent_time	4.59397	0.220924	20.7943	4.87134e-96	0.0341503	4.2142e-92	Cped1	18.291	18.5779	18.8626	16.8403		2.95964	2.9744	2.98884	2.88146
Cyren	1963	negbin	OK	latent_time	3.42124	0.164875	20.7505	1.21255e-95	0.00609122	1.04849e-91	Cyren	12.8429	12.2486	11.3984	11.7372		2.62778	2.58389	2.51757	2.54453
Phactr1	1043	negbin	OK	latent_time	6.25355	0.301942	20.7111	2.74956e-95	0.0155846	2.37672e-91	Phactr1	8.72706	8.46088	11.3984	8.82842		2.27491	2.24717	2.51757	2.28528
Klf7	8948	negbin	OK	latent_time	1.32589	0.0640305	20.7071	2.99088e-95	0.032062	2.58502e-91	Klf7	129.42	148.787	133.278	116.096		4.87076	5.00921	4.89991	4.763
Slc18a1	1007	negbin	OK	latent_time	6.74864	0.326175	20.6903	4.24003e-95	0.00371839	3.66423e-91	Slc18a1	15.5072	15.1837	15.4943	15.6666		2.8038	2.784	2.80301	2.81341
Galm	2300	negbin	OK	latent_time	3.44975	0.16722	20.6299	1.47827e-94	0.0200467	1.27679e-90	Galm	25.0198	20.0044	20.8836	20.6167		3.25886	3.04473	3.08574	3.07346
Tbc1d24	1641	negbin	OK	latent_time	3.88487	0.188534	20.6057	2.44071e-94	0.00609471	2.1078e-90	Tbc1d24	11.2547	10.4449	10.2397	8.52223		2.50591	2.43755	2.41945	2.25363
Fam110b	1794	negbin	OK	latent_time	3.87053	0.187966	20.5916	3.26344e-94	0.027212	2.81798e-90	Fam110b	16.9076	10.4613	12.6379	13.3957		2.88523	2.43898	2.61285	2.66693
Lpin1	3689	negbin	OK	latent_time	2.32833	0.113079	20.5903	3.35582e-94	0.0298195	2.89741e-90	Lpin1	32.1757	25.1367	28.725	28.7561		3.50182	3.26334	3.39199	3.39304
Chst7	1519	negbin	OK	latent_time	4.15898	0.202036	20.5853	3.71696e-94	0.00697701	3.20885e-90	Chst7	9.05155	9.18235	11.0481	9.26218		2.30773	2.32066	2.48891	2.32847
Tnfrsf11a	6418	negbin	OK	latent_time	1.73942	0.0845283	20.578	4.32525e-94	0.0215107	3.73356e-90	Tnfrsf11a	80.7808	79.4601	69.2796	60.8293		4.40404	4.38776	4.25248	4.12438
Gga2	1950	negbin	OK	latent_time	3.43564	0.167493	20.5121	1.67715e-93	0.00184845	1.44704e-89	Gga2	13.8677	16.561	10.59	8.82842		2.69919	2.86568	2.45014	2.28528
9530062K07Rik	1598	negbin	OK	latent_time	4.20311	0.205021	20.5008	2.11576e-93	0.0141367	1.82527e-89	9530062K07Rik	13.5602	9.87102	12.2068	13.3447		2.67829	2.3861	2.58073	2.66338
Slc45a4	3071	negbin	OK	latent_time	2.53612	0.123917	20.4662	4.31241e-93	0.00764337	3.71989e-89	Slc45a4	25.9762	18.1023	23.0932	20.1574		3.29496	2.94981	3.18193	3.05199
Il16	2948	negbin	OK	latent_time	2.68624	0.131278	20.4622	4.67562e-93	0.0544899	4.03273e-89	Il16	25.2419	17.6104	21.2339	21.3311		3.26736	2.92372	3.10162	3.10598
Agap3	3721	negbin	OK	latent_time	2.14537	0.105076	20.4174	1.1721e-92	0.00906472	1.01058e-88	Agap3	27.5133	24.7759	26.6501	21.0504		3.35037	3.24944	3.31963	3.09333
Cdk8	12516	negbin	OK	latent_time	0.953682	0.0467103	20.417	1.18166e-92	0.987737	1.01871e-88	Cdk8	326.812	282.242	249.848	140.26		5.79244	5.6463	5.52485	4.9506
Mex3c	6894	negbin	OK	latent_time	1.56288	0.0766364	20.3935	1.91013e-92	0.0143127	1.64654e-88	Mex3c	67.5792	75.8364	79.8426	69.4281		4.22799	4.34168	4.3925	4.25459
9130230L23Rik	3342	negbin	OK	latent_time	2.59291	0.127185	20.3869	2.18577e-92	0.0160028	1.8837e-88	9130230L23Rik	34.1055	29.6787	31.3388	30.6953		3.55836	3.42357	3.47627	3.45617
Mylk	1000	negbin	OK	latent_time	6.13984	0.301496	20.3646	3.44752e-92	0.00724406	2.97004e-88	Mylk	7.08753	7.95257	7.54503	6.76165		2.09032	2.19194	2.14535	2.04919
Cep68	2616	negbin	OK	latent_time	2.73309	0.134261	20.3564	4.07065e-92	0.00709829	3.50646e-88	Cep68	20.272	14.413	17.0572	16.228		3.05739	2.73521	2.89354	2.84653
Irf1	9259	negbin	OK	latent_time	1.46356	0.0720039	20.3261	7.55187e-92	0.0753792	6.50367e-88	Irf1	211.584	137.26	218.671	254.136		5.35934	4.92913	5.39213	5.5418
Hsdl1	2720	negbin	OK	latent_time	2.61708	0.128897	20.3036	1.19436e-91	0.010972	1.02822e-87	Hsdl1	16.1391	19.037	17.4075	14.697		2.84136	2.99758	2.91276	2.75347
Usp28	2587	negbin	OK	latent_time	2.88689	0.14246	20.2645	2.64523e-91	0.00441655	2.27675e-87	Usp28	19.606	22.4148	18.4853	15.9728		3.02558	3.15337	2.96966	2.83161
Rabgap1l	9386	negbin	OK	latent_time	1.26761	0.0626364	20.2376	4.5692e-91	0.0360613	3.93225e-87	Rabgap1l	167.607	161.216	171.191	151.384		5.12757	5.08893	5.14861	5.02641
Snx13	6344	negbin	OK	latent_time	1.56052	0.0771718	20.2214	6.34517e-91	0.0403425	5.46002e-87	Snx13	58.9034	61.3742	59.0129	51.2354		4.09273	4.13315	4.09456	3.95576
Plekha4	1328	negbin	OK	latent_time	4.55622	0.225647	20.1918	1.15509e-90	0.00332579	9.93722e-87	Plekha4	7.20708	7.7722	9.3774	12.273		2.105	2.17159	2.33963	2.58573
Pde4d	8940	negbin	OK	latent_time	1.49228	0.0741136	20.1351	3.63728e-90	0.0270662	3.12842e-86	Pde4d	256.381	241.906	242.519	204.585		5.55056	5.49267	5.49519	5.32586
Irgm2	2370	negbin	OK	latent_time	3.13924	0.156113	20.1088	6.18015e-90	0.00774647	5.31369e-86	Irgm2	20.5282	13.5276	22.4734	23.4999		3.06936	2.67605	3.15587	3.19867
Polg	3037	negbin	OK	latent_time	2.38224	0.11857	20.0914	8.76946e-90	0.0076535	7.5391e-86	Polg	17.5053	22.2344	19.5632	16.0749		2.91806	3.14563	3.0235	2.83761
Armc7	2858	negbin	OK	latent_time	2.68171	0.133504	20.0871	9.56661e-90	0.00529246	8.22346e-86	Armc7	22.6801	23.5626	22.4734	16.5852		3.16463	3.20122	3.15587	2.86706
Smyd3	7625	negbin	OK	latent_time	1.52791	0.0762838	20.0293	3.05836e-89	0.0319165	2.62835e-85	Smyd3	133.98	128.061	130.044	95.1479		4.90513	4.86028	4.87553	4.56589
Thra	3191	negbin	OK	latent_time	2.38162	0.118934	20.0247	3.35356e-89	0.0196369	2.88172e-85	Thra	22.0482	20.1192	24.0902	21.8924		3.13759	3.05018	3.22248	3.13081
Pcdh17	1345	negbin	OK	latent_time	5.23895	0.261836	20.0085	4.64552e-89	0.0139798	3.99096e-85	Pcdh17	17.3858	19.8896	23.174	23.6275		2.91158	3.03925	3.18528	3.20386
Gm21859	3621	negbin	OK	latent_time	2.63811	0.131981	19.9886	6.92244e-89	0.00187097	5.94637e-85	Gm21859	72.2245	33.8271	48.5307	36.5129		4.29353	3.5504	3.90259	3.62469
Osm	5611	negbin	OK	latent_time	2.04066	0.10221	19.9653	1.10292e-88	0.0325633	9.47296e-85	Osm	63.0192	107.827	93.774	84.9161		4.15918	4.68976	4.55149	4.45337
Adgrg1	1315	negbin	OK	latent_time	4.56046	0.228486	19.9595	1.23872e-88	0.00478447	1.06369e-84	Adgrg1	5.99451	10.1826	12.2876	9.41528		1.94513	2.41436	2.58683	2.34327
Cfap299	806	negbin	OK	latent_time	7.62887	0.382825	19.9278	2.33596e-88	0.0128102	2.00542e-84	Cfap299	13.4065	8.54286	15.1978	11.5841		2.66768	2.25579	2.78488	2.53243
D330050G23Rik	1133	negbin	OK	latent_time	5.13182	0.257568	19.9241	2.5135e-88	0.00206183	2.15759e-84	D330050G23Rik	6.30192	6.59161	8.51511	10.2318		1.98814	2.02704	2.25288	2.41875
Erc1	2579	negbin	OK	latent_time	2.94434	0.147827	19.9175	2.86885e-88	0.00750415	2.46233e-84	Erc1	18.308	23.8905	24.171	21.7649		2.96052	3.21449	3.22569	3.12522
Nat10	2265	negbin	OK	latent_time	2.99786	0.150624	19.9029	3.83704e-88	0.00351725	3.29295e-84	Nat10	14.2263	18.004	14.5781	13.6764		2.72302	2.94465	2.74586	2.68624
Pbx3	7236	negbin	OK	latent_time	1.65085	0.0830028	19.8891	5.05454e-88	0.0772525	4.3373e-84	Pbx3	107.645	127.93	114.307	117.78		4.68809	4.85927	4.7476	4.77728
Cbx6	1379	negbin	OK	latent_time	4.27514	0.215095	19.8756	6.61819e-88	0.0293726	5.67841e-84	Cbx6	9.15402	7.82139	8.67679	8.06295		2.31787	2.17718	2.26973	2.20419
Mitf	9337	negbin	OK	latent_time	1.32648	0.0667399	19.8753	6.65756e-88	0.0297719	5.71152e-84	Mitf	177.991	192.173	169.628	147.889		5.18734	5.26359	5.13949	5.0032
Mad1l1	3926	negbin	OK	latent_time	2.30981	0.116222	19.8742	6.81077e-88	0.0180777	5.84228e-84	Mad1l1	41.2955	36.5162	38.7761	30.7974		3.74468	3.62477	3.68327	3.45938
Hectd2	1914	negbin	OK	latent_time	3.53457	0.178912	19.7559	7.13679e-87	0.00175089	6.11979e-83	Hectd2	14.9436	17.4465	16.5991	13.3192		2.76906	2.91487	2.86785	2.6616
Trem2	4203	negbin	OK	latent_time	2.15783	0.109463	19.7128	1.67291e-86	0.00864274	1.43402e-82	Trem2	38.9558	38.3527	37.779	52.5112		3.68777	3.67256	3.65788	3.97989
Nr1d1	1617	negbin	OK	latent_time	3.90973	0.198425	19.7038	1.9998e-86	0.0299553	1.71383e-82	Nr1d1	6.42147	8.95279	17.6769	16.8403		2.00438	2.29785	2.92729	2.88146
Osbpl1a	3024	negbin	OK	latent_time	2.44448	0.124098	19.698	2.24316e-86	0.00670662	1.92217e-82	Osbpl1a	23.4486	21.4473	21.8536	18.9837		3.19657	3.11117	3.12911	2.99491
Spg20	1958	negbin	OK	latent_time	3.20448	0.162798	19.6838	2.96716e-86	0.0181087	2.54227e-82	Spg20	11.9719	11.5599	12.5032	11.5586		2.56279	2.53051	2.60293	2.53041
0610043K17Rik	1221	negbin	OK	latent_time	4.97338	0.254333	19.5546	3.77016e-85	0.00748121	3.22801e-81	0610043K17Rik	11.7329	10.0514	9.29656	10.8952		2.54419	2.40256	2.33181	2.47613
Sgsh	1772	negbin	OK	latent_time	3.422	0.175598	19.4877	1.39666e-84	0.0319878	1.1954e-80	Sgsh	11.4767	9.00198	10.3205	12.3496		2.52386	2.30278	2.42662	2.59148
Gm37168	1753	negbin	OK	latent_time	3.58333	0.184037	19.4707	1.94681e-84	0.00861308	1.66589e-80	Gm37168	12.7405	9.26433	16.4374	12.171		2.62035	2.32868	2.85862	2.57802
Nherf2	1412	negbin	OK	latent_time	4.17139	0.214574	19.4404	3.51624e-84	0.00363174	3.00849e-80	Nherf2	7.32663	8.42808	14.8206	11.0738		2.11946	2.24369	2.76131	2.49104
Jade2	2036	negbin	OK	latent_time	3.06791	0.158506	19.3551	1.84542e-83	0.00946399	1.57839e-79	Jade2	10.1787	12.4618	16.8146	13.9826		2.41401	2.59985	2.88002	2.70689
Ubc	14181	negbin	OK	latent_time	0.884347	0.045692	19.3545	1.86667e-83	0.330501	1.59637e-79	Ubc	992.357	1003.81	1190.47	1023.79		6.90109	6.91255	7.08294	6.93224
Ms4a4a	5218	negbin	OK	latent_time	1.91976	0.0992548	19.3418	2.39147e-83	0.0231283	2.0447e-79	Ms4a4a	41.603	70.3925	58.4201	57.4868		3.75192	4.26819	4.08463	4.0688
Gtdc1	7937	negbin	OK	latent_time	1.43773	0.0743817	19.3291	3.05905e-83	0.0365571	2.61518e-79	Gtdc1	125.612	154.723	127.511	116.224		4.84112	5.04808	4.85601	4.76409
Nova1	748	negbin	OK	latent_time	7.86823	0.407071	19.3289	3.06849e-83	0.0119213	2.62295e-79	Nova1	6.64349	9.06757	5.90129	8.85393		2.03385	2.30932	1.93171	2.28787
Slc6a8	1081	negbin	OK	latent_time	5.27852	0.273139	19.3254	3.28526e-83	0.00441178	2.80791e-79	Slc6a8	5.65295	11.232	9.7277	8.01192		1.89506	2.50405	2.37283	2.19855
Zfp422	2587	negbin	OK	latent_time	2.59858	0.134686	19.2936	6.08151e-83	0.0278442	5.19665e-79	Zfp422	17.6078	12.7733	17.8656	19.1878		2.92358	2.62273	2.93734	3.00508
Atosa	3290	negbin	OK	latent_time	2.6023	0.134919	19.2878	6.79469e-83	0.0267017	5.80538e-79	Atosa	38.99	32.3514	30.8538	33.4765		3.68863	3.5071	3.46116	3.54028
Slc23a3	1692	negbin	OK	latent_time	3.76084	0.19518	19.2686	9.86519e-83	0.0298656	8.42685e-79	Slc23a3	13.3724	11.9371	12.9882	13.7785		2.66531	2.5601	2.63822	2.69317
Gm43727	1883	negbin	OK	latent_time	3.28665	0.170822	19.2402	1.70446e-82	0.0131233	1.45578e-78	Gm43727	8.91492	18.3647	11.7487	8.06295		2.29404	2.96345	2.54543	2.20419
mt-Cytb	13860	negbin	OK	latent_time	0.741507	0.0387475	19.1369	1.24403e-81	0.296412	1.06228e-77	mt-Cytb	845.841	1001.4	1030.71	964.722		6.74151	6.91015	6.93897	6.87288
Foxo3	8219	negbin	OK	latent_time	1.42621	0.0745597	19.1285	1.46343e-81	0.141947	1.24948e-77	Foxo3	128.891	108.876	116.436	111.81		4.86669	4.69936	4.76589	4.7257
Slc14a1	3048	negbin	OK	latent_time	2.38788	0.124933	19.1133	1.95848e-81	0.039097	1.67195e-77	Slc14a1	24.3025	19.0862	21.7189	21.229		3.2309	3.00003	3.1232	3.1014
Tcim	817	negbin	OK	latent_time	6.8955	0.361823	19.0577	5.6748e-81	0.0342014	4.84344e-77	Tcim	5.65295	7.60823	11.3175	8.77739		1.89506	2.15272	2.51102	2.28007
Clcn6	2238	negbin	OK	latent_time	2.79639	0.146741	19.0567	5.78277e-81	0.0110659	4.93502e-77	Clcn6	11.8695	18.0204	13.6349	10.0532		2.55486	2.94551	2.68341	2.40272
Akr1b8	898	negbin	OK	latent_time	6.07923	0.319383	19.0343	8.87017e-81	0.00248603	7.56803e-77	Akr1b8	4.08173	8.64125	6.92526	7.45057		1.62565	2.26605	2.07006	2.13423
Klhl33	1355	negbin	OK	latent_time	4.31919	0.227062	19.0221	1.1194e-80	0.0784015	9.5496e-77	Klhl33	9.05155	8.11654	11.7217	12.6813		2.30773	2.21009	2.54331	2.61603
Zfp64	3109	negbin	OK	latent_time	2.62874	0.138221	19.0184	1.20099e-80	0.00735259	1.02432e-76	Zfp64	30.3483	34.2862	36.4856	27.0721		3.44516	3.56349	3.62396	3.33478
Cd99l2	1779	negbin	OK	latent_time	3.31507	0.174327	19.0164	1.24817e-80	0.00824835	1.06444e-76	Cd99l2	11.8353	11.3632	11.2906	9.6194		2.5522	2.51472	2.50883	2.36268
Dleu2	11650	negbin	OK	latent_time	1.12918	0.0595056	18.976	2.69377e-80	0.150586	2.29644e-76	Dleu2	462.346	395.284	399.59	364.006		6.13847	5.98213	5.99294	5.89991
Marchf3	8099	negbin	OK	latent_time	1.53515	0.0811041	18.9282	6.6823e-80	0.0429253	5.69399e-76	Marchf3	186.069	184.959	199.135	176.594		5.23148	5.22552	5.29899	5.1795
Qser1	3426	negbin	OK	latent_time	2.16054	0.114181	18.9221	7.49366e-80	0.00725993	6.3846e-76	Qser1	23.6023	27.5143	26.704	20.8463		3.20284	3.3504	3.32158	3.08403
P3h2	4018	negbin	OK	latent_time	2.2632	0.119689	18.9091	9.60612e-80	0.0813796	8.18346e-76	P3h2	53.6603	32.8761	48.881	39.3196		4.00114	3.52271	3.90964	3.69684
Myo1e	7470	negbin	OK	latent_time	1.71776	0.0910105	18.8742	1.85747e-79	0.0103277	1.582e-75	Myo1e	201.969	228.247	215.977	162.203		5.31305	5.4348	5.37979	5.095
Cbx4	5784	negbin	OK	latent_time	1.70778	0.0905099	18.8684	2.07377e-79	0.0807048	1.76602e-75	Cbx4	65.0003	54.2742	63.8633	66.4173		4.18966	4.01231	4.17228	4.2109
4930432J09Rik	814	negbin	OK	latent_time	6.53688	0.346909	18.8432	3.34147e-79	0.00507966	2.84526e-75	4930432J09Rik	6.1653	5.82095	6.41328	5.91963		1.96925	1.92	2.00327	1.93436
Dpysl3	1437	negbin	OK	latent_time	4.37247	0.23247	18.8088	6.40077e-79	0.00758874	5.44833e-75	Dpysl3	16.344	16.7414	15.2787	11.6096		2.85325	2.8759	2.78986	2.53446
Ttl	1728	negbin	OK	latent_time	3.40939	0.181748	18.7589	1.63604e-78	0.00558309	1.39211e-74	Ttl	10.025	14.4786	13.4194	8.67532		2.40017	2.73946	2.66857	2.26958
Fam3c	3712	negbin	OK	latent_time	1.97866	0.105569	18.7428	2.215e-78	0.0195521	1.88452e-74	Fam3c	25.6176	23.5626	27.8088	26.9956		3.28157	3.20122	3.36068	3.33205
Znrf3	3175	negbin	OK	latent_time	2.57533	0.137412	18.7416	2.26497e-78	0.0143412	1.92681e-74	Znrf3	28.9308	45.3214	31.3658	32.1497		3.39889	3.83561	3.4771	3.50103
Barx2	966	negbin	OK	latent_time	5.63414	0.300854	18.7272	2.97218e-78	0.0184561	2.52814e-74	Barx2	7.4291	7.88698	8.62289	8.77739		2.13169	2.18459	2.26414	2.28007
C2	928	negbin	OK	latent_time	5.72904	0.306211	18.7095	4.14394e-78	0.0310006	3.524e-74	C2	6.72888	5.98492	6.49412	8.19053		2.04496	1.94375	2.01412	2.21817
Rufy3	6566	negbin	OK	latent_time	1.52432	0.0815011	18.7031	4.67135e-78	0.0285395	3.97205e-74	Rufy3	79.1071	92.7417	71.2467	53.4808		4.38336	4.54054	4.28009	3.99785
Bcor	7179	negbin	OK	latent_time	1.55322	0.0831139	18.6879	6.2167e-78	0.024037	5.28419e-74	Bcor	108.209	139.227	105.927	92.035		4.69326	4.94327	4.67214	4.53298
Phf21a	8508	negbin	OK	latent_time	1.26335	0.0676247	18.6817	6.97077e-78	0.0830945	5.92446e-74	Phf21a	143.117	105.203	117.972	100.557		4.97062	4.66536	4.77889	4.62062
Pacrg	904	negbin	OK	latent_time	6.04068	0.323645	18.6645	9.62145e-78	0.00639743	8.17631e-74	Pacrg	8.02684	10.6089	12.584	8.75187		2.2002	2.45177	2.6089	2.27746
Ifitm10	2181	negbin	OK	latent_time	3.40505	0.182691	18.6383	1.57177e-77	0.045609	1.33553e-73	Ifitm10	29.8701	21.4637	26.4346	24.3419		3.42979	3.1119	3.3118	3.23246
Rubcn	2064	negbin	OK	latent_time	2.89154	0.155191	18.6322	1.76196e-77	0.0153688	1.49696e-73	Rubcn	14.7557	11.5271	11.9373	11.9158		2.7572	2.5279	2.56012	2.55845
Slc10a6	846	negbin	OK	latent_time	6.06377	0.326368	18.5795	4.70498e-77	0.01293	3.995e-73	Slc10a6	2.61299	4.37801	8.00312	7.24645		1.28454	1.68232	2.19757	2.10978
Rffl	6623	negbin	OK	latent_time	1.54689	0.0832678	18.5772	4.91091e-77	0.0168465	4.16936e-73	Rffl	97.5176	92.217	87.8188	65.167		4.59024	4.53493	4.4866	4.19218
mt-Nd3	10686	negbin	OK	latent_time	0.938726	0.0505456	18.5719	5.42886e-77	0.34629	4.60801e-73	mt-Nd3	124.177	159.625	149.823	153.068		4.82973	5.07907	5.01611	5.0374
Elavl3	821	negbin	OK	latent_time	6.32555	0.340712	18.5657	6.09039e-77	0.00143574	5.16892e-73	Elavl3	7.37786	6.59161	7.73366	7.90985		2.12559	2.02704	2.16718	2.18716
Mid1ip1	3309	negbin	OK	latent_time	2.17067	0.117016	18.5501	8.13294e-77	0.0294007	6.90161e-73	Mid1ip1	23.961	21.4145	24.1441	23.602		3.21731	3.10971	3.22462	3.20283
Ifi206	1645	negbin	OK	latent_time	3.80137	0.205329	18.5136	1.60426e-76	0.000698402	1.36122e-72	Ifi206	20.5111	10.1662	16.3027	20.2339		3.06857	2.41289	2.85086	3.0556
Rnf227	1526	negbin	OK	latent_time	3.68467	0.199692	18.4518	5.04215e-76	0.00916823	4.27675e-72	Rnf227	9.27356	11.6091	12.4762	11.1503		2.32957	2.53442	2.60093	2.49736
Igtp	2505	negbin	OK	latent_time	2.75149	0.149134	18.4498	5.23663e-76	0.00810458	4.44119e-72	Igtp	17.8298	15.6428	19.7249	28.6031		2.93544	2.81198	3.03133	3.38788
Mgme1	2939	negbin	OK	latent_time	2.28283	0.123742	18.4484	5.3758e-76	0.00642289	4.55868e-72	Mgme1	19.9305	20.6439	20.8027	18.4478		3.04121	3.07472	3.08204	2.96774
Cpeb3	2331	negbin	OK	latent_time	2.86417	0.155287	18.4444	5.78669e-76	0.0499589	4.90654e-72	Cpeb3	18.6496	18.0532	19.9404	18.3202		2.97806	2.94723	3.04168	2.96115
Gm30382	973	negbin	OK	latent_time	5.64883	0.307039	18.3977	1.36987e-75	0.0443575	1.16097e-71	Gm30382	10.8448	11.3796	10.0241	11.2269		2.47189	2.51605	2.40008	2.50364
Inppl1	2777	negbin	OK	latent_time	2.29	0.124543	18.3872	1.66409e-75	0.0197369	1.41015e-71	Inppl1	19.5889	15.8396	16.7338	15.7687		3.02475	2.82373	2.87547	2.81951
Vasn	1043	negbin	OK	latent_time	5.14562	0.280159	18.3668	2.42421e-75	0.0277581	2.05379e-71	Vasn	4.61116	13.1176	6.92526	7.62918		1.72476	2.64743	2.07006	2.15515
Atp6v0a1	8634	negbin	OK	latent_time	1.22403	0.0666894	18.3541	3.06063e-75	0.0460082	2.59266e-71	Atp6v0a1	133.638	107.138	120.451	108.62		4.90259	4.68341	4.79951	4.69702
Ifi208	1136	negbin	OK	latent_time	4.57006	0.249145	18.343	3.7548e-75	0.00151259	3.18031e-71	Ifi208	8.94907	5.13228	8.32648	11.7882		2.29748	1.81357	2.23286	2.54853
Tmem181a	3179	negbin	OK	latent_time	2.17689	0.118922	18.3053	7.51238e-75	0.00505572	6.36073e-71	Tmem181a	22.1677	26.596	19.8327	20.0298		3.14276	3.31767	3.03652	3.04594
4930599N23Rik	2441	negbin	OK	latent_time	2.86523	0.156594	18.2972	8.7053e-75	0.00192333	7.36903e-71	4930599N23Rik	26.6594	19.7748	22.5543	22.76		3.31996	3.03374	3.15931	3.168
Jund	14791	negbin	OK	latent_time	0.592189	0.0324096	18.272	1.3817e-74	0.741135	1.16919e-70	Jund	1754.96	1599.94	2212.47	1706.18		7.47077	7.37835	7.70232	7.4426
Cbx7	1673	negbin	OK	latent_time	3.28298	0.179681	18.2711	1.40599e-74	0.081296	1.18961e-70	Cbx7	9.66637	8.62485	9.80854	11.0993		2.3671	2.26435	2.38034	2.49315
Gm13919	1195	negbin	OK	latent_time	4.31418	0.236305	18.2568	1.82638e-74	0.00854181	1.54494e-70	Gm13919	8.91492	5.5422	8.83847	9.49183		2.29404	1.87827	2.2863	2.3506
Gm24474	940	negbin	OK	latent_time	5.26063	0.288184	18.2544	1.90864e-74	0.00211858	1.61432e-70	Gm24474	5.26014	6.55882	6.70969	7.5016		1.8342	2.02272	2.04248	2.14025
Enpp1	1322	negbin	OK	latent_time	3.98122	0.218185	18.247	2.18506e-74	0.0015531	1.84791e-70	Enpp1	7.90729	11.1008	9.00014	9.16012		2.18687	2.49327	2.3026	2.31847
Gm13266	1022	negbin	OK	latent_time	5.39247	0.295749	18.2333	2.81021e-74	0.000164239	2.37604e-70	Gm13266	3.92803	27.875	8.21869	10.0787		1.59494	3.36298	2.22123	2.40502
Wdr59	1948	negbin	OK	latent_time	3.03998	0.166787	18.2268	3.16352e-74	0.00183485	2.67444e-70	Wdr59	13.5432	15.8887	14.12	11.1248		2.67712	2.82665	2.71602	2.49526
Trmt61b	2437	negbin	OK	latent_time	2.83068	0.155368	18.2191	3.63979e-74	0.000629135	3.07672e-70	Trmt61b	19.401	22.1032	24.8447	26.7404		3.01559	3.13997	3.25211	3.32289
Flrt2	1826	negbin	OK	latent_time	3.73316	0.205434	18.172	8.59573e-74	0.00302399	7.26253e-70	Flrt2	23.9951	24.9891	22.9854	23.0662		3.21868	3.25768	3.17745	3.18081
Sgcb	1703	negbin	OK	latent_time	3.16257	0.174235	18.1512	1.25699e-73	0.00227556	1.06178e-69	Sgcb	11.6304	9.64147	10.6978	10.1552		2.53611	2.36476	2.4594	2.41191
4931406C07Rik	3415	negbin	OK	latent_time	2.00127	0.110548	18.1032	3.00945e-73	0.00509388	2.54058e-69	4931406C07Rik	27.1546	22.054	22.1501	23.2448		3.33771	3.13784	3.142	3.1882
Kcnk5	815	negbin	OK	latent_time	5.95278	0.329832	18.0479	8.19784e-73	0.0121357	6.91816e-69	Kcnk5	4.62824	5.29625	5.01206	4.79694		1.7278	1.83995	1.79377	1.75733
Kcnt2	783	negbin	OK	latent_time	6.46545	0.358422	18.0387	9.6839e-73	0.026605	8.17031e-69	Kcnt2	8.12931	7.03433	8.59595	9.51734		2.21149	2.08372	2.26134	2.35303
Slc36a1	2497	negbin	OK	latent_time	2.4194	0.134157	18.0341	1.05131e-72	0.0156071	8.86884e-69	Slc36a1	18.7862	12.9373	14.5781	15.4625		2.98499	2.63457	2.74586	2.80108
Nr6a1	4924	negbin	OK	latent_time	1.89757	0.105469	17.9917	2.26495e-72	0.0234053	1.91026e-68	Nr6a1	55.2657	87.6914	62.7585	52.4857		4.03008	4.48516	4.1551	3.97941
E330020D12Rik	3358	negbin	OK	latent_time	2.2931	0.127486	17.9871	2.45987e-72	0.0218855	2.07441e-68	E330020D12Rik	33.115	28.3177	32.6592	32.6345		3.52974	3.37819	3.51629	3.51555
Scly	2409	negbin	OK	latent_time	2.57457	0.143305	17.9657	3.6196e-72	0.00244785	3.05168e-68	Scly	18.6667	17.1021	16.6799	14.5439		2.97893	2.89603	2.87243	2.74367
Naf1	2979	negbin	OK	latent_time	2.21367	0.123413	17.9371	6.04898e-72	0.00599693	5.09868e-68	Naf1	17.1467	21.4145	22.8237	24.1123		2.89849	3.10971	3.17068	3.22336
Snx25	3527	negbin	OK	latent_time	2.11144	0.118003	17.8932	1.33307e-71	0.006213	1.12311e-67	Snx25	27.1034	36.9753	31.5275	24.6736		3.33589	3.63694	3.48208	3.24546
Sipa1	3685	negbin	OK	latent_time	1.83464	0.102578	17.8852	1.53738e-71	0.00554605	1.29509e-67	Sipa1	27.462	20.9226	26.2998	23.8316		3.34857	3.08752	3.30688	3.21212
6330562C20Rik	1462	negbin	OK	latent_time	3.5591	0.199021	17.883	1.59953e-71	0.00275684	1.34728e-67	6330562C20Rik	10.1275	10.0186	10.9133	8.31811		2.40942	2.39958	2.47766	2.23196
Per2	1231	negbin	OK	latent_time	3.97987	0.222992	17.8476	3.01864e-71	0.00635431	2.5423e-67	Per2	9.00031	9.10036	6.46717	5.02659		2.30262	2.31257	2.01052	1.79618
Nrap	623	negbin	OK	latent_time	8.03188	0.450694	17.8211	4.84401e-71	0.00362713	4.07914e-67	Nrap	3.75725	4.85353	5.52404	5.0521		1.55967	1.76704	1.87549	1.80041
Susd1	2573	negbin	OK	latent_time	2.44752	0.137423	17.8101	5.89727e-71	0.00858188	4.96432e-67	Susd1	21.5529	15.3148	17.8117	16.1514		3.11586	2.79208	2.93448	2.84208
Tubgcp5	2524	negbin	OK	latent_time	2.47642	0.139058	17.8085	6.06777e-71	0.0215335	5.10724e-67	Tubgcp5	20.0159	13.5112	16.4913	21.3056		3.04528	2.67492	2.8617	3.10484
Rgmb	1719	negbin	OK	latent_time	3.10649	0.17471	17.7809	9.9448e-71	0.0400875	8.36855e-67	Rgmb	9.34188	9.93661	11.0481	11.0228		2.3362	2.39212	2.48891	2.4868
Fgf9	631	negbin	OK	latent_time	7.76665	0.436821	17.7799	1.01114e-70	0.00165593	8.50777e-67	Fgf9	3.62062	4.08287	6.62885	5.56241		1.53053	1.62588	2.03194	1.88136
Snx16	2848	negbin	OK	latent_time	2.35698	0.133499	17.6554	9.24245e-70	0.0147879	7.7729e-66	Snx16	20.4428	27.9078	21.0991	18.2182		3.06539	3.36411	3.09554	2.95586
Mt2	9521	negbin	OK	latent_time	1.39638	0.079095	17.6545	9.40034e-70	0.212266	7.90475e-66	Mt2	293.834	413.189	440.926	608.242		5.68641	6.02632	6.09114	6.41222
Cobll1	1643	negbin	OK	latent_time	3.55152	0.201179	17.6535	9.56213e-70	0.01454	8.03984e-66	Cobll1	13.4919	18.2827	13.6888	12.5282		2.67359	2.95921	2.68709	2.60478
Esr1	3547	negbin	OK	latent_time	2.20189	0.124815	17.6413	1.18735e-69	0.0119945	9.98206e-66	Esr1	44.6258	34.483	35.4078	35.3902		3.82047	3.56905	3.59478	3.5943
Snta1	1890	negbin	OK	latent_time	2.9281	0.16604	17.6349	1.32947e-69	0.0160929	1.11755e-65	Snta1	11.7329	10.6909	14.7937	12.5792		2.54419	2.45881	2.75961	2.60854
Zfp451	5678	negbin	OK	latent_time	1.49934	0.0850847	17.6217	1.67745e-69	0.011013	1.4099e-65	Zfp451	46.6411	65.8997	54.917	49.6024		3.8637	4.2032	4.02387	3.924
Ehbp1	2825	negbin	OK	latent_time	2.47684	0.140674	17.6069	2.18073e-69	0.0264464	1.83247e-65	Ehbp1	27.1888	23.5626	28.0513	25.3881		3.33892	3.20122	3.36906	3.27291
Trim2	1198	negbin	OK	latent_time	4.20506	0.238855	17.6051	2.24999e-69	0.00558601	1.89044e-65	Trim2	8.04392	8.72323	10.4014	9.33873		2.20209	2.27452	2.43373	2.3359
Slfn8	6215	negbin	OK	latent_time	1.50519	0.0856298	17.5779	3.63941e-69	0.0117428	3.05747e-65	Slfn8	82.6936	65.2603	77.5521	74.8374		4.42716	4.19359	4.36376	4.32859
Gm13479	998	negbin	OK	latent_time	4.79957	0.273257	17.5643	4.62099e-69	0.0240712	3.88163e-65	Gm13479	6.37024	6.72279	7.43725	7.52712		1.99745	2.04418	2.13266	2.14325
Mapre2	8601	negbin	OK	latent_time	1.11087	0.0633202	17.5436	6.65341e-69	0.0581522	5.58754e-65	Mapre2	107.491	98.6938	105.684	93.8211		4.68667	4.6021	4.66987	4.55199
Sh2b2	5076	negbin	OK	latent_time	1.70668	0.0973056	17.5394	7.16909e-69	0.00765369	6.01917e-65	Sh2b2	52.9942	64.0469	57.989	45.9792		3.98888	4.17511	4.07735	3.84971
Sgce	853	negbin	OK	latent_time	5.42735	0.309461	17.5381	7.33703e-69	0.0183578	6.15944e-65	Sgce	4.61116	6.57522	5.17374	5.63896		1.72476	2.02488	1.8203	1.89296
Tal1	846	negbin	OK	latent_time	5.35877	0.305608	17.5348	7.77894e-69	0.0129357	6.52964e-65	Tal1	5.27722	5.77176	6.03602	5.23071		1.83693	1.91276	1.95104	1.82949
Zbtb38	3187	negbin	OK	latent_time	2.10233	0.120212	17.4885	1.75216e-68	0.00814879	1.47006e-64	Zbtb38	28.9137	20.4143	25.707	21.6883		3.39832	3.06406	3.28493	3.12185
Xylt2	1581	negbin	OK	latent_time	3.18489	0.182128	17.4871	1.79515e-68	0.0114639	1.50577e-64	Xylt2	10.7081	8.19853	9.48518	8.90497		2.46029	2.21904	2.34996	2.29304
Taf4b	7740	negbin	OK	latent_time	1.47661	0.0845663	17.461	2.83905e-68	0.0466972	2.38026e-64	Taf4b	146.55	131.291	169.332	165.444		4.99416	4.88501	5.13775	5.11466
Spred2	5652	negbin	OK	latent_time	1.5874	0.0909505	17.4535	3.23715e-68	0.00819329	2.7137e-64	Spred2	66.3154	66.0965	74.9653	50.4445		4.20939	4.20613	4.33028	3.9405
Dag1	3875	negbin	OK	latent_time	1.79739	0.102983	17.4532	3.25312e-68	0.00513568	2.72676e-64	Dag1	30.3141	28.6129	29.2639	24.7757		3.44407	3.38821	3.40996	3.24943
Smpd3	1033	negbin	OK	latent_time	4.61334	0.264332	17.4528	3.27764e-68	0.00273853	2.74699e-64	Smpd3	7.78774	6.83757	8.19175	7.1699		2.17336	2.05893	2.21831	2.10046
Caprin2	1585	negbin	OK	latent_time	3.70424	0.212292	17.4488	3.51586e-68	0.0415545	2.94629e-64	Caprin2	15.251	13.9703	14.605	20.387		2.78815	2.70607	2.74759	3.06278
Tspoap1	1931	negbin	OK	latent_time	2.99838	0.171887	17.444	3.82508e-68	0.0110182	3.20504e-64	Tspoap1	18.291	11.9698	15.2787	14.5439		2.95964	2.56263	2.78986	2.74367
Pls3	1519	negbin	OK	latent_time	3.57726	0.20525	17.4288	4.99055e-68	0.00741041	4.18008e-64	Pls3	11.4425	11.314	13.0421	13.3957		2.52112	2.51073	2.64206	2.66693
Gm34703	786	negbin	OK	latent_time	5.67237	0.32643	17.377	1.23273e-67	0.00790423	1.03216e-63	Gm34703	4.64532	3.8697	4.47313	6.37892		1.73083	1.58303	1.69985	1.99863
Pkig	6742	negbin	OK	latent_time	1.22141	0.0703363	17.3652	1.51324e-67	0.0325185	1.26689e-63	Pkig	59.2108	56.8322	59.8483	63.3299		4.09785	4.05755	4.10838	4.16402
2010310C07Rik	1233	negbin	OK	latent_time	3.89579	0.224495	17.3535	1.8543e-67	0.00493106	1.55223e-63	2010310C07Rik	8.82953	7.41147	9.70075	7.45057		2.28539	2.1296	2.37031	2.13423
Arsg	1116	negbin	OK	latent_time	4.233	0.244027	17.3465	2.09758e-67	0.00395004	1.75568e-63	Arsg	8.50504	5.59139	8.05702	9.08357		2.25182	1.88576	2.20354	2.31091
Gm57137	896	negbin	OK	latent_time	4.73166	0.273844	17.2787	6.81169e-67	0.00145405	5.69866e-63	Gm57137	5.03812	4.19764	5.25458	6.07273		1.79809	1.64821	1.83331	1.95625
Gcc1	2490	negbin	OK	latent_time	2.36255	0.137092	17.2333	1.49317e-66	0.00311027	1.24904e-62	Gcc1	18.8887	13.7079	19.2937	16.8914		2.99015	2.68839	3.01031	2.88432
Ddias	1490	negbin	OK	latent_time	3.37124	0.195714	17.2253	1.71593e-66	0.00400203	1.43521e-62	Ddias	9.22233	9.4283	10.6169	12.1199		2.32457	2.34452	2.45246	2.57413
Rftn2	818	negbin	OK	latent_time	5.49033	0.318834	17.22	1.87994e-66	0.00836894	1.5722e-62	Rftn2	4.13297	6.46044	6.54801	6.04721		1.63568	2.00961	2.02128	1.95263
Fbh1	2822	negbin	OK	latent_time	2.07361	0.120836	17.1605	5.24987e-66	0.00633965	4.38837e-62	Fbh1	19.1449	16.3151	17.9464	15.7942		3.00295	2.85158	2.94161	2.82103
Rbfox2	1177	negbin	OK	latent_time	4.206	0.245107	17.1598	5.3074e-66	0.038055	4.43593e-62	Rbfox2	9.92254	8.85441	10.078	8.34362		2.39083	2.28792	2.40496	2.23469
Selenon	2461	negbin	OK	latent_time	2.28245	0.133041	17.156	5.67248e-66	0.00566921	4.74049e-62	Selenon	16.9418	14.1015	15.2517	13.9316		2.88713	2.71479	2.7882	2.70348
Fam43a	3873	negbin	OK	latent_time	1.94914	0.113801	17.1276	9.23976e-66	0.0197515	7.7189e-62	Fam43a	40.5953	28.8916	36.6203	34.242		3.72799	3.39758	3.62755	3.56224
Gm57265	619	negbin	OK	latent_time	6.93673	0.405825	17.0929	1.67541e-65	0.000390412	1.39931e-61	Gm57265	4.15005	3.54176	4.20366	4.08251		1.63901	1.51332	1.64936	1.6258
Ankrd26	1604	negbin	OK	latent_time	3.29461	0.192866	17.0824	2.0076e-65	0.00267977	1.67655e-61	Ankrd26	12.7405	11.0516	15.3056	13.4468		2.62035	2.4892	2.79151	2.67047
Gpr160	2628	negbin	OK	latent_time	2.31536	0.135648	17.0689	2.53047e-65	0.0180883	2.11294e-61	Gpr160	22.441	13.5604	19.4015	19.1367		3.15449	2.6783	3.01561	3.00255
Commd10	4368	negbin	OK	latent_time	1.7923	0.105171	17.0418	4.02378e-65	0.0174905	3.35744e-61	Commd10	39.2974	37.0409	41.7402	43.5807		3.69629	3.63866	3.75514	3.7973
Phtf2	5834	negbin	OK	latent_time	1.44661	0.0851173	16.9954	8.87567e-65	0.0278087	7.40497e-61	Phtf2	56.0513	59.7836	63.486	55.9048		4.04395	4.10732	4.16645	4.04138
Unc13b	983	negbin	OK	latent_time	4.63391	0.272735	16.9905	9.65986e-65	0.00307042	8.05826e-61	Unc13b	6.69473	8.05095	8.51511	6.53201		2.04054	2.20287	2.25288	2.01916
Gm30963	794	negbin	OK	latent_time	5.54215	0.326418	16.9787	1.18113e-64	0.00243973	9.85179e-61	Gm30963	7.85606	4.96831	5.95519	5.91963		2.1811	1.78646	1.93949	1.93436
Tm4sf19	934	negbin	OK	latent_time	4.91064	0.289355	16.971	1.34566e-64	0.00242096	1.12228e-60	Tm4sf19	7.37786	7.98536	9.83549	5.28174		2.12559	2.1956	2.38283	1.83765
Dennd2c	1846	negbin	OK	latent_time	2.8743	0.169711	16.9364	2.42465e-64	0.0322199	2.02191e-60	Dennd2c	12.1769	13.3308	12.3954	11.2014		2.57846	2.66241	2.59491	2.50155
Pgm2l1	3506	negbin	OK	latent_time	1.93612	0.114415	16.9219	3.10446e-64	0.0162039	2.58819e-60	Pgm2l1	28.982	25.5794	28.4555	25.8218		3.4006	3.28014	3.38288	3.28922
Wwox	6156	negbin	OK	latent_time	1.68123	0.0994955	16.8976	4.68788e-64	0.0175879	3.90781e-60	Wwox	154.047	118.059	123.011	99.3069		5.04373	4.77962	4.82037	4.60823
Zfyve1	3216	negbin	OK	latent_time	1.96872	0.116669	16.8744	6.93932e-64	0.0058964	5.78323e-60	Zfyve1	24.9344	25.9401	21.2069	16.9934		3.25557	3.29362	3.1004	2.89001
Rfx3	5936	negbin	OK	latent_time	1.66281	0.0985595	16.8711	7.34091e-64	0.0267071	6.11718e-60	Rfx3	97.0736	88.1997	92.7769	102.701		4.58572	4.49088	4.54092	4.64151
Mical2	1874	negbin	OK	latent_time	2.83346	0.168305	16.8353	1.34494e-63	0.00242164	1.12047e-59	Mical2	14.2434	10.7237	16.4104	12.4772		2.72414	2.46161	2.85707	2.601
Bcl6	9674	negbin	OK	latent_time	1.02022	0.0606496	16.8216	1.69486e-63	0.0691265	1.41165e-59	Bcl6	165.097	159.756	164.859	148.374		5.11257	5.07989	5.11114	5.00645
Pml	2765	negbin	OK	latent_time	2.22284	0.132266	16.8058	2.21469e-63	0.00633142	1.84439e-59	Pml	23.1754	16.1511	21.0452	20.9484		3.18533	2.84206	3.0931	3.08869
Afg3l2	3875	negbin	OK	latent_time	1.70193	0.101332	16.7956	2.63011e-63	0.00642444	2.19009e-59	Afg3l2	25.7884	27.1371	30.3957	27.659		3.28797	3.33709	3.44667	3.35547
Sh3d19	953	negbin	OK	latent_time	4.59405	0.274607	16.7296	7.983e-63	0.0166851	6.64505e-59	Sh3d19	6.96798	5.42742	6.44022	6.81268		2.07543	1.86057	2.0069	2.05575
Arsk	2805	negbin	OK	latent_time	2.08297	0.124608	16.7162	9.99262e-63	0.0123018	8.31586e-59	Arsk	18.9399	15.4952	19.4554	20.8208		2.99272	2.80307	3.01825	3.08286
Prxl2a	1374	negbin	OK	latent_time	3.35612	0.201315	16.671	2.13153e-62	0.000834115	1.77364e-58	Prxl2a	9.03447	9.19875	7.84144	9.31322		2.30603	2.32226	2.17945	2.33343
Kifap3	3161	negbin	OK	latent_time	1.95097	0.117287	16.6341	3.94396e-62	0.00711463	3.28058e-58	Kifap3	23.6536	18.8074	25.3567	22.5814		3.20492	2.98606	3.27172	3.16046
Gatm	5349	negbin	OK	latent_time	1.51576	0.0911235	16.6341	3.94757e-62	0.0712272	3.28319e-58	Gatm	55.6755	47.617	45.9439	51.9754		4.03734	3.88397	3.84895	3.96983
Actn4	8768	negbin	OK	latent_time	1.10133	0.0662438	16.6254	4.56263e-62	0.0175922	3.79337e-58	Actn4	127.285	136.046	113.687	103.849		4.85426	4.92032	4.74221	4.65252
Zadh2	2598	negbin	OK	latent_time	2.25745	0.13586	16.6159	5.34279e-62	0.0136704	4.44039e-58	Zadh2	17.6078	20.0044	17.623	18.754		2.92358	3.04473	2.9244	2.98336
Kctd4	643	negbin	OK	latent_time	6.37792	0.384273	16.5974	7.2806e-62	0.000216894	6.04872e-58	Kctd4	4.37207	7.34588	5.60488	4.64385		1.68121	2.12177	1.88781	1.73057
Gm26885	1775	negbin	OK	latent_time	3.30697	0.199304	16.5925	7.89154e-62	0.00359599	6.5555e-58	Gm26885	25.1906	17.6596	21.6111	13.9571		3.2654	2.92636	3.11844	2.70518
Bnip3	2462	negbin	OK	latent_time	2.20444	0.132993	16.5756	1.04572e-61	0.00830887	8.68571e-58	Bnip3	16.4806	13.9375	14.9014	15.1563		2.86109	2.70387	2.76641	2.78231
Scarf1	982	negbin	OK	latent_time	4.35264	0.262753	16.5655	1.23716e-61	0.0130732	1.02746e-57	Scarf1	7.73651	5.68978	5.68572	5.5369		2.16751	1.90058	1.89997	1.87746
Glb1	3832	negbin	OK	latent_time	1.70992	0.103325	16.5489	1.63076e-61	0.0124945	1.35418e-57	Glb1	31.3047	25.3662	28.1322	22.4793		3.47521	3.27208	3.37184	3.15612
Abl1	3643	negbin	OK	latent_time	1.8059	0.109131	16.548	1.65477e-61	0.0214848	1.37395e-57	Abl1	30.9973	24.9563	25.0872	24.0358		3.46565	3.25641	3.26145	3.2203
Gja1	1184	negbin	OK	latent_time	4.44894	0.269165	16.5286	2.28259e-61	0.00705906	1.89478e-57	Gja1	11.2547	18.0204	24.4675	14.4419		2.50591	2.94551	3.2374	2.73708
Il11ra1	2477	negbin	OK	latent_time	2.19555	0.132885	16.5222	2.53959e-61	0.00830755	2.10786e-57	Il11ra1	13.9189	14.8721	16.3296	16.5852		2.70263	2.76456	2.85242	2.86706
Steep1	4245	negbin	OK	latent_time	1.58693	0.0962032	16.4956	3.94821e-61	0.0146688	3.27623e-57	Steep1	32.8588	30.0886	29.2909	31.2057		3.5222	3.43684	3.41085	3.47214
Jade3	2223	negbin	OK	latent_time	2.54663	0.1544	16.4937	4.07116e-61	0.00994189	3.37784e-57	Jade3	14.6191	17.5612	17.6769	17.5037		2.74849	2.92108	2.92729	2.91797
1700110K17Rik	469	negbin	OK	latent_time	9.38037	0.568733	16.4935	4.08771e-61	4.67871e-05	3.39117e-57	1700110K17Rik	5.00397	3.37779	3.53	3.49565		1.79242	1.47654	1.51072	1.50311
Gm38843	1232	negbin	OK	latent_time	3.51895	0.213446	16.4864	4.59876e-61	0.00395425	3.81467e-57	Gm38843	6.86551	4.88632	7.57198	12.2985		2.06249	1.77263	2.1485	2.58765
Nfat5	11939	negbin	OK	latent_time	0.866604	0.0526366	16.4639	6.66658e-61	0.0426152	5.52926e-57	Nfat5	347.135	408.91	357.688	324.585		5.85259	6.01594	5.88245	5.78562
Vps11	3576	negbin	OK	latent_time	1.70925	0.103934	16.4455	9.03222e-61	0.0117757	7.49042e-57	Vps11	22.3727	26.1369	21.5572	21.0249		3.15157	3.30089	3.11606	3.09217
Rps6ka3	11572	negbin	OK	latent_time	0.927614	0.0564275	16.439	1.0051e-60	0.0167584	8.33426e-57	Rps6ka3	389.319	372.918	424.489	324.381		5.96696	5.92404	6.05324	5.785
Nlrc3	763	negbin	OK	latent_time	5.41332	0.32974	16.4169	1.447e-60	0.00306798	1.19971e-56	Nlrc3	5.70418	7.05073	5.30847	4.7204		1.90273	2.08576	1.84189	1.74404
Dcaf1	3498	negbin	OK	latent_time	1.86633	0.11369	16.4159	1.47112e-60	0.00883808	1.21956e-56	Dcaf1	24.5758	26.7928	27.701	31.3077		3.24165	3.32478	3.35693	3.47531
Rsad2	2120	negbin	OK	latent_time	3.3876	0.206476	16.4067	1.7116e-60	0.0222194	1.41874e-56	Rsad2	48.0415	36.959	34.0874	62.743		3.89267	3.63651	3.55784	4.15486
Tjp2	5709	negbin	OK	latent_time	1.42825	0.0873379	16.3531	4.13189e-60	0.00636556	3.4241e-56	Tjp2	62.0629	75.0821	70.6269	40.5189		4.14413	4.33181	4.27147	3.72615
Mapkbp1	2129	negbin	OK	latent_time	2.57701	0.157725	16.3387	5.23718e-60	0.00332832	4.33952e-56	Mapkbp1	16.771	16.3643	16.2218	14.2888		2.87757	2.85441	2.84618	2.72712
Ro60	1660	negbin	OK	latent_time	2.96483	0.18149	16.3361	5.46668e-60	0.01086	4.52914e-56	Ro60	11.5791	10.8876	11.4792	11.9413		2.53204	2.4755	2.52407	2.56043
Herc1	9854	negbin	OK	latent_time	0.899881	0.0551321	16.3223	6.85324e-60	0.0344058	5.67722e-56	Herc1	146.293	129.996	131.149	121.25		4.99243	4.87517	4.88393	4.80607
Tmem63a	2643	negbin	OK	latent_time	2.06294	0.126523	16.3048	9.12279e-60	0.0166294	7.5564e-56	Tmem63a	15.9171	17.5612	13.9583	15.488		2.82832	2.92108	2.70527	2.80263
Dnmbp	1937	negbin	OK	latent_time	2.6962	0.165413	16.2998	9.90016e-60	0.0121406	8.19931e-56	Dnmbp	14.9094	13.5112	13.7966	12.2985		2.76691	2.67492	2.6944	2.58765
Tmem9	1160	negbin	OK	latent_time	3.60537	0.221238	16.2963	1.04776e-59	0.013901	8.67653e-56	Tmem9	6.319	6.28007	6.49412	7.32299		1.99047	1.98514	2.01412	2.11902
Oscp1	669	negbin	OK	latent_time	6.09523	0.374129	16.2918	1.12864e-59	0.00154809	9.34399e-56	Oscp1	6.69473	4.11566	6.03602	7.42506		2.04054	1.63231	1.95104	2.13121
Ubqln2	3913	negbin	OK	latent_time	1.60939	0.0988343	16.2837	1.2887e-59	0.011376	1.06666e-55	Ubqln2	24.7466	24.9727	29.2639	27.5569		3.2483	3.25705	3.40996	3.3519
Ddah2	1084	negbin	OK	latent_time	3.85379	0.236694	16.2817	1.3304e-59	0.0245926	1.10091e-55	Ddah2	5.73834	6.55882	6.81747	6.40443		1.90781	2.02272	2.05636	2.00208
Gm57357	1498	negbin	OK	latent_time	3.0465	0.187276	16.2674	1.68035e-59	0.0182734	1.39032e-55	Gm57357	7.59988	7.75581	10.4283	11.482		2.15175	2.16972	2.43609	2.52429
Bbs9	3168	negbin	OK	latent_time	2.11404	0.130122	16.2466	2.36023e-59	0.0131674	1.95262e-55	Bbs9	30.9802	28.1045	37.1054	26.8935		3.46512	3.37089	3.64036	3.32839
Gm57271	4016	negbin	OK	latent_time	1.75925	0.108315	16.242	2.54611e-59	0.0842503	2.10614e-55	Gm57271	32.2611	29.154	37.4018	40.4678		3.50439	3.40632	3.6481	3.72492
Gm29107	628	negbin	OK	latent_time	6.03628	0.373975	16.1409	1.31673e-58	0.00410154	1.08867e-54	Gm29107	3.17658	3.62375	3.42221	4.2356		1.42949	1.53121	1.48664	1.65548
St6galnac4	3578	negbin	OK	latent_time	1.75543	0.108772	16.1387	1.36458e-58	0.0055884	1.1281e-54	St6galnac4	28.0769	26.4812	25.7878	23.551		3.36994	3.3135	3.28795	3.20075
Cd4	1330	negbin	OK	latent_time	3.70251	0.229643	16.1229	1.7607e-58	0.031974	1.45539e-54	Cd4	8.19763	16.2003	12.4224	12.9109		2.21895	2.84493	2.59692	2.63267
Pigz	970	negbin	OK	latent_time	4.0016	0.248292	16.1165	1.95384e-58	0.00123432	1.61465e-54	Pigz	6.319	4.41081	6.84442	5.28174		1.99047	1.6884	2.0598	1.83765
Junos	1681	negbin	OK	latent_time	3.22307	0.200024	16.1134	2.05353e-58	0.0438273	1.69683e-54	Junos	16.8222	11.7731	16.7338	20.438		2.88045	2.54734	2.87547	3.06517
Dpy19l4	3172	negbin	OK	latent_time	1.85951	0.115513	16.0979	2.63847e-58	0.00877698	2.17964e-54	Dpy19l4	22.4752	19.5289	25.2489	20.5911		3.15594	3.02183	3.26762	3.07228
Nopchap1	3790	negbin	OK	latent_time	1.8719	0.116374	16.0853	3.23729e-58	0.00336629	2.674e-54	Nopchap1	34.3788	39.0086	35.3	33.349		3.56611	3.68909	3.59182	3.53657
Gadd45g	6212	negbin	OK	latent_time	1.50661	0.0941105	16.009	1.10601e-57	0.00704156	9.12902e-54	Gadd45g	75.6231	82.7559	124.709	128.497		4.3389	4.42791	4.83397	4.86366
Fam53c	3195	negbin	OK	latent_time	1.87855	0.117372	16.0051	1.1778e-57	0.0461164	9.72038e-54	Fam53c	22.6972	20.07	22.5812	22.9641		3.16536	3.04785	3.16045	3.17656
Prkar1b	848	negbin	OK	latent_time	4.57596	0.285921	16.0043	1.1931e-57	0.00270922	9.8455e-54	Prkar1b	5.60171	4.70595	5.4432	5.46035		1.88733	1.74151	1.86303	1.86568
Tsc22d3	10237	negbin	OK	latent_time	0.946863	0.0591791	15.9999	1.27892e-57	0.162937	1.05524e-53	Tsc22d3	142.075	148.721	226.863	212.29		4.96337	5.00878	5.42874	5.36265
Nabp1	10149	negbin	OK	latent_time	0.899466	0.0562744	15.9836	1.66324e-57	0.0634193	1.372e-53	Nabp1	172.253	140.801	164.697	171.925		5.15475	4.95443	5.11016	5.15286
Igip	1117	negbin	OK	latent_time	3.57997	0.224006	15.9815	1.71852e-57	0.00806463	1.41743e-53	Igip	6.86551	5.24706	6.33244	6.76165		2.06249	1.83211	1.99231	2.04919
Hcfc2	2291	negbin	OK	latent_time	2.25342	0.141144	15.9654	2.22584e-57	0.0104247	1.83565e-53	Hcfc2	13.3382	16.7086	15.117	12.9875		2.66293	2.87405	2.77988	2.63816
Fads1	2327	negbin	OK	latent_time	2.1899	0.137166	15.9653	2.22917e-57	0.00438911	1.83818e-53	Fads1	14.8582	14.0523	14.093	13.906		2.76369	2.71153	2.71423	2.70177
A930014D07Rik	551	negbin	OK	latent_time	6.91	0.432894	15.9623	2.33833e-57	0.00120029	1.92796e-53	A930014D07Rik	4.6624	3.345	4.01503	3.64874		1.73385	1.46903	1.61244	1.5366
Cdk6	7368	negbin	OK	latent_time	1.29049	0.0809907	15.9338	3.69507e-57	0.0158034	3.04622e-53	Cdk6	104.246	156.723	115.708	80.5019		4.6563	5.06084	4.75968	4.40063
Peak1os	718	negbin	OK	latent_time	5.31769	0.334224	15.9106	5.35401e-57	0.00420582	4.41331e-53	Peak1os	4.06466	4.13206	4.79648	5.5369		1.62229	1.63551	1.75725	1.87746
Ccdc93	3107	negbin	OK	latent_time	1.91679	0.120497	15.9073	5.63744e-57	0.00403138	4.64638e-53	Ccdc93	25.4297	23.7593	19.5901	19.7236		3.27449	3.2092	3.02481	3.03127
Gm8013	1246	negbin	OK	latent_time	3.4839	0.219161	15.8966	6.69194e-57	0.00447415	5.51482e-53	Gm8013	8.18055	5.87014	9.86243	11.2524		2.21709	1.92719	2.38531	2.50572
Gm49173	665	negbin	OK	latent_time	5.6815	0.357946	15.8725	9.82284e-57	0.0040676	8.09304e-53	Gm49173	3.67185	3.72213	4.66175	6.50649		1.54156	1.55226	1.73373	2.01577
Zfp142	1878	negbin	OK	latent_time	2.53037	0.160098	15.8051	2.86821e-56	0.00270149	2.36197e-52	Zfp142	10.4861	14.1834	11.5062	11.0483		2.44114	2.72021	2.52622	2.48892
Kctd16	599	negbin	OK	latent_time	6.81581	0.431697	15.7884	3.73778e-56	0.0136423	3.07731e-52	Kctd16	14.4825	7.87058	9.02709	8.93048		2.73971	2.18274	2.30529	2.29561
Ccn1	732	negbin	OK	latent_time	5.77579	0.365885	15.7858	3.89564e-56	0.51891	3.20689e-52	Ccn1	7.00214	8.28051	11.6948	11.2014		2.07971	2.22792	2.54119	2.50155
Egr2	5080	negbin	OK	latent_time	1.71733	0.108861	15.7754	4.59213e-56	0.281005	3.77932e-52	Egr2	97.825	45.0263	68.5251	81.8542		4.59335	3.82921	4.24169	4.41708
Ikbke	3270	negbin	OK	latent_time	1.9308	0.122592	15.7498	6.88696e-56	0.00419485	5.66659e-52	Ikbke	30.3825	32.7121	23.6591	19.8512		3.44625	3.51786	3.20514	3.03741
Pla2g4a	4953	negbin	OK	latent_time	1.47733	0.0938154	15.7472	7.17494e-56	0.0338926	5.90282e-52	Pla2g4a	40.7661	53.1756	43.842	41.6671		3.73209	3.99223	3.80315	3.75343
Slc35g1	603	negbin	OK	latent_time	5.91418	0.375886	15.734	8.84553e-56	0.00402962	7.27545e-52	Slc35g1	3.07411	3.24662	3.77252	4.15905		1.40465	1.44612	1.56287	1.64075
Lrrc27	499	negbin	OK	latent_time	7.35307	0.468295	15.7018	1.47032e-55	0.000170217	1.20904e-51	Lrrc27	3.19366	2.50875	4.36534	3.92941		1.43357	1.25526	1.67996	1.59522
Prkci	2226	negbin	OK	latent_time	2.20017	0.140157	15.6978	1.56472e-55	0.0104107	1.28651e-51	Prkci	13.3211	13.8883	13.3655	12.8089		2.66174	2.70058	2.66483	2.62531
Fhad1	1085	negbin	OK	latent_time	3.98641	0.254214	15.6813	2.03033e-55	0.00447648	1.66873e-51	Fhad1	10.1275	8.62485	10.6439	7.9864		2.40942	2.26435	2.45478	2.19571
Numa1	5596	negbin	OK	latent_time	1.22049	0.0778714	15.6731	2.31001e-55	0.0159459	1.89837e-51	Numa1	50.757	41.0746	43.0875	37.7632		3.94656	3.73944	3.78618	3.65747
Sesn1	4421	negbin	OK	latent_time	1.63159	0.10411	15.6719	2.35526e-55	0.0614671	1.93532e-51	Sesn1	47.4438	39.9596	41.2821	37.7121		3.8804	3.71259	3.74436	3.65615
Cfhr2	606	negbin	OK	latent_time	5.85399	0.373643	15.6673	2.52939e-55	0.00316066	2.07815e-51	Cfhr2	3.21074	3.82051	4.31145	3.54668		1.43764	1.57288	1.66986	1.5144
Slc18b1	790	negbin	OK	latent_time	4.61127	0.294594	15.653	3.17043e-55	0.0169671	2.60451e-51	Slc18b1	4.1842	4.01728	4.55397	5.25623		1.64562	1.61289	1.71451	1.83358
Wdpcp	2530	negbin	OK	latent_time	2.43879	0.156127	15.6206	5.27018e-55	0.00473564	4.3284e-51	Wdpcp	29.3748	26.3173	29.237	26.8935		3.41361	3.30752	3.40907	3.32839
Myom1	1477	negbin	OK	latent_time	3.12007	0.199796	15.6163	5.64022e-55	0.00420828	4.63175e-51	Myom1	10.9814	12.1994	10.3475	10.1042		2.48336	2.58017	2.42899	2.40732
Dst	7472	negbin	OK	latent_time	1.42476	0.0914142	15.5857	9.10132e-55	0.00716143	7.47127e-51	Dst	173.636	275.11	225.569	154.957		5.1627	5.6208	5.42305	5.04958
2210408F21Rik	4178	negbin	OK	latent_time	1.76752	0.113462	15.578	1.02671e-54	0.00771657	8.42724e-51	2210408F21Rik	44.882	56.9634	49.7433	45.3668		3.82607	4.05981	3.92678	3.83658
Lgr4	1261	negbin	OK	latent_time	3.41549	0.219309	15.5739	1.09517e-54	0.00507802	8.98697e-51	Lgr4	7.92437	9.82183	10.4822	8.85393		2.18879	2.38157	2.4408	2.28787
Ctdsp2	7416	negbin	OK	latent_time	0.980049	0.0629831	15.5605	1.34997e-54	0.0986767	1.10752e-50	Ctdsp2	69.2187	56.5534	60.7375	60.4721		4.25161	4.05271	4.12289	4.11858
Rtp4	3257	negbin	OK	latent_time	2.06587	0.13287	15.548	1.64027e-54	0.00205345	1.34552e-50	Rtp4	45.531	23.9233	31.5275	42.3305		3.84012	3.2158	3.48208	3.76886
Arc	803	negbin	OK	latent_time	4.9315	0.317836	15.5158	2.71092e-54	0.00256575	2.22323e-50	Arc	7.30955	7.69022	7.54503	10.589		2.11741	2.1622	2.14535	2.45006
Gm9975	3516	negbin	OK	latent_time	1.79638	0.115842	15.5072	3.10155e-54	0.00440082	2.54327e-50	Gm9975	37.5041	21.8409	28.0513	30.3892		3.65077	3.12855	3.36906	3.44646
Aopep	7882	negbin	OK	latent_time	1.15059	0.0742355	15.4992	3.51227e-54	0.0227254	2.87936e-50	Aopep	116.065	129.225	136.727	102.088		4.76273	4.86926	4.92527	4.63558
Tbc1d4	6033	negbin	OK	latent_time	1.44853	0.0935489	15.4842	4.43633e-54	0.0254073	3.63602e-50	Tbc1d4	97.8762	72.1798	82.4025	78.129		4.59387	4.29292	4.42368	4.37108
Gm49774	3636	negbin	OK	latent_time	1.78156	0.115258	15.4572	6.75048e-54	0.0168651	5.53134e-50	Gm49774	32.4489	31.7611	28.1322	30.3892		3.51002	3.48924	3.37184	3.44646
D17H6S56E-5	2259	negbin	OK	latent_time	2.77435	0.179713	15.4376	9.1416e-54	0.0278959	7.48971e-50	D17H6S56E-5	29.5627	37.0245	28.9406	24.3164		3.41978	3.63823	3.39921	3.23145
Bbs7	929	negbin	OK	latent_time	4.03183	0.261226	15.4343	9.62819e-54	0.00403976	7.88742e-50	Bbs7	5.99451	6.59161	6.33244	4.87349		1.94513	2.02704	1.99231	1.77045
Gm56614	614	negbin	OK	latent_time	5.92584	0.384739	15.4022	1.58096e-53	0.00322	1.29497e-49	Gm56614	4.64532	5.27985	4.82343	5.10313		1.73083	1.83735	1.76189	1.8088
Cat	4807	negbin	OK	latent_time	1.32061	0.0858739	15.3785	2.28078e-53	0.0138307	1.8675e-49	Cat	35.523	32.007	34.9227	34.3696		3.59794	3.49672	3.58137	3.56585
Bex3	3028	negbin	OK	latent_time	1.86024	0.121099	15.3614	2.973e-53	0.00634124	2.43399e-49	Bex3	17.3004	24.9235	21.5303	23.602		2.90692	3.25515	3.11486	3.20283
5031415H12Rik	598	negbin	OK	latent_time	5.87944	0.383098	15.3471	3.70362e-53	0.00269439	3.03104e-49	5031415H12Rik	3.26197	3.73853	4.47313	3.69977		1.44973	1.55573	1.69985	1.54751
Phf1	2233	negbin	OK	latent_time	2.12189	0.138459	15.3251	5.19833e-53	0.0188197	4.25379e-49	Phf1	12.2281	12.7897	14.1469	13.1916		2.58235	2.62392	2.7178	2.65265
Gm13184	2267	negbin	OK	latent_time	2.34314	0.152955	15.3191	5.69645e-53	0.00400566	4.66027e-49	Gm13184	25.2248	12.2978	18.6201	14.6715		3.2667	2.5876	2.97655	2.75184
Adam30	1351	negbin	OK	latent_time	3.11941	0.203928	15.2966	8.05099e-53	0.00355846	6.58249e-49	Adam30	11.1863	6.31286	10.4283	9.59389		2.50032	1.98964	2.43609	2.36028
Crp	481	negbin	OK	latent_time	7.31038	0.478777	15.2689	1.23303e-52	0.00016317	1.00788e-48	Crp	2.81793	4.16485	4.33839	4.46524		1.33971	1.64188	1.67492	1.69841
Slc25a37	4106	negbin	OK	latent_time	1.46219	0.0957808	15.266	1.28842e-52	0.0111906	1.0529e-48	Slc25a37	30.3995	26.842	28.1861	26.8425		3.44679	3.32654	3.37369	3.32656
Manba	3606	negbin	OK	latent_time	1.73714	0.113819	15.2623	1.36361e-52	0.0155511	1.1142e-48	Manba	31.0656	27.9406	29.3717	26.7149		3.46778	3.36524	3.41351	3.32197
Bend3	1782	negbin	OK	latent_time	2.60328	0.170741	15.247	1.72387e-52	0.00356154	1.40823e-48	Bend3	10.7081	12.7897	14.5781	12.3751		2.46029	2.62392	2.74586	2.59339
Ntn1	553	negbin	OK	latent_time	6.18318	0.406356	15.2162	2.76308e-52	0.00570178	2.25689e-48	Ntn1	3.36444	4.60757	3.71862	3.77632		1.47349	1.72412	1.55152	1.56367
Gm19619	500	negbin	OK	latent_time	6.8413	0.449608	15.2161	2.76386e-52	3.61025e-05	2.25725e-48	Gm19619	3.21074	4.83713	4.44618	4.95004		1.43764	1.76424	1.69491	1.7834
Cipc	2428	negbin	OK	latent_time	2.28351	0.150299	15.1931	3.93127e-52	0.00484373	3.20909e-48	Cipc	19.8792	26.6124	20.3985	17.07		3.03876	3.31827	3.06332	2.89425
Top3a	2016	negbin	OK	latent_time	2.43007	0.160004	15.1876	4.27367e-52	0.00586459	3.48817e-48	Top3a	15.1485	13.6915	13.6619	14.4674		2.78183	2.68727	2.68525	2.73873
Dusp8	1220	negbin	OK	latent_time	3.24252	0.213533	15.1851	4.43837e-52	0.00476548	3.62216e-48	Dusp8	7.65112	8.75603	7.51808	5.89412		2.15769	2.27789	2.14219	1.93067
Klhl13	910	negbin	OK	latent_time	4.15142	0.273671	15.1694	5.64048e-52	0.0316777	4.60264e-48	Klhl13	6.59226	4.88632	7.19473	6.76165		2.02713	1.77263	2.10349	2.04919
Gm57390	953	negbin	OK	latent_time	3.76572	0.248285	15.1669	5.85792e-52	0.0207919	4.77948e-48	Gm57390	5.20891	4.65676	5.55099	5.40932		1.82599	1.73285	1.87962	1.85775
Ptprk	478	negbin	OK	latent_time	7.59938	0.501227	15.1615	6.35616e-52	0.0289452	5.18535e-48	Ptprk	3.85972	6.78838	5.28152	5.33277		1.58098	2.05263	1.83761	1.84574
Cldn34c1	648	negbin	OK	latent_time	5.18706	0.342473	15.1459	8.0641e-52	0.00137715	6.57708e-48	Cldn34c1	3.26197	3.83691	5.06595	4.36318		1.44973	1.57628	1.80269	1.67956
D6Wsu163e	2122	negbin	OK	latent_time	2.19086	0.14483	15.1271	1.07287e-51	0.00344226	8.74607e-48	D6Wsu163e	14.5337	12.7897	12.9074	11.9413		2.74301	2.62392	2.63242	2.56043
Mmut	2224	negbin	OK	latent_time	2.16293	0.142993	15.126	1.09062e-51	0.00813364	8.8896e-48	Mmut	15.9341	12.0354	16.7607	13.2426		2.82933	2.56767	2.87699	2.65624
Ifi202b	465	negbin	OK	latent_time	8.07307	0.534129	15.1145	1.30029e-51	0.00614274	1.05974e-47	Ifi202b	9.85423	14.4294	13.3655	10.0532		2.38455	2.73628	2.66483	2.40272
Gm57269	1430	negbin	OK	latent_time	2.91457	0.19305	15.0975	1.68128e-51	0.000966708	1.36974e-47	Gm57269	7.89021	8.95279	10.3744	12.0434		2.18495	2.29785	2.43137	2.56828
Tef	1916	negbin	OK	latent_time	2.36952	0.157204	15.0729	2.4415e-51	0.0122423	1.98836e-47	Tef	13.2528	12.8061	10.4553	10.1807		2.65696	2.62511	2.43845	2.41419
Lrif1	5759	negbin	OK	latent_time	1.21649	0.080742	15.0664	2.69534e-51	0.0203435	2.19481e-47	Lrif1	47.8536	50.7653	52.3571	57.5888		3.88883	3.94672	3.97701	4.07054
Eya4	555	negbin	OK	latent_time	6.29663	0.418111	15.0597	2.98105e-51	0.00231065	2.42717e-47	Eya4	3.68893	5.32904	4.36534	5.15416		1.5452	1.84515	1.67996	1.81713
Hebp1	933	negbin	OK	latent_time	3.83883	0.2558	15.0072	6.58853e-51	0.00618391	5.36109e-47	Hebp1	5.41385	6.52603	5.47015	5.00107		1.85846	2.01837	1.8672	1.79194
Tmem178b	716	negbin	OK	latent_time	5.23834	0.349149	15.0032	7.00128e-51	0.0214133	5.69624e-47	Tmem178b	9.61513	5.91934	8.27259	5.33277		2.36228	1.93432	2.22706	1.84574
Scoc	2900	negbin	OK	latent_time	1.82614	0.121833	14.9889	8.67149e-51	0.0108627	7.05339e-47	Scoc	16.3611	20.5947	20.2907	21.7138		2.85423	3.07245	3.05827	3.12297
Spring1	1181	negbin	OK	latent_time	3.14615	0.210086	14.9755	1.06137e-50	0.00368022	8.63213e-47	Spring1	6.50687	7.2147	5.92824	6.73613		2.01582	2.10593	1.93561	2.0459
Tmtc3	1717	negbin	OK	latent_time	2.49391	0.166711	14.9595	1.35049e-50	0.00627666	1.09822e-46	Tmtc3	10.3153	10.5433	10.6169	10.2573		2.42616	2.44611	2.45246	2.42102
Erp27	1213	negbin	OK	latent_time	3.27746	0.219377	14.9398	1.8139e-50	0.00100693	1.47452e-46	Erp27	7.94145	9.4611	8.9732	7.83331		2.1907	2.34766	2.2999	2.17853
Dcbld2	1502	negbin	OK	latent_time	3.07275	0.205686	14.939	1.83724e-50	0.00188444	1.49331e-46	Dcbld2	9.87131	16.3971	13.1769	13.3702		2.38613	2.8563	2.65161	2.66516
Gm35248	564	negbin	OK	latent_time	5.77674	0.388358	14.8748	4.80755e-50	0.000340383	3.90421e-46	Gm35248	4.28668	4.4272	3.63778	4.08251		1.66519	1.69142	1.53424	1.6258
Tmcc2	1540	negbin	OK	latent_time	2.60955	0.175459	14.8728	4.95282e-50	0.00470072	4.02169e-46	Tmcc2	8.47088	7.67382	10.9133	9.41528		2.24822	2.16031	2.47766	2.34327
Il1a	3375	negbin	OK	latent_time	2.14817	0.144578	14.8582	6.15353e-50	0.000261609	4.99543e-46	Il1a	57.1784	56.5042	66.8274	47.0509		4.06351	4.05186	4.21697	3.87226
Tshz1	3519	negbin	OK	latent_time	1.80818	0.121843	14.8402	8.05663e-50	0.00866495	6.53876e-46	Tshz1	28.7088	40.5007	34.0065	31.2057		3.39144	3.72571	3.55553	3.47214
Gm50020	608	negbin	OK	latent_time	6.0157	0.405386	14.8394	8.14297e-50	0.045257	6.60802e-46	Gm50020	7.19	7.41147	6.33244	11.0483		2.10291	2.1296	1.99231	2.48892
Iqcn	2386	negbin	OK	latent_time	2.25179	0.151867	14.8274	9.74726e-50	0.0593066	7.90795e-46	Iqcn	26.6423	13.462	21.2878	19.0602		3.31935	2.67152	3.10404	2.99874
Lmbrd2	3938	negbin	OK	latent_time	1.49498	0.100866	14.8215	1.06435e-49	0.0118208	8.63399e-46	Lmbrd2	29.7676	28.0718	28.1861	28.6796		3.42646	3.36977	3.37369	3.39046
Cd84	8482	negbin	OK	latent_time	1.04333	0.0705192	14.795	1.57887e-49	0.0191199	1.27999e-45	Cd84	170.203	133.439	133.278	119.694		5.14285	4.90111	4.89991	4.79326
Slc7a13	558	negbin	OK	latent_time	5.88991	0.398988	14.7621	2.57157e-49	0.00468646	2.08426e-45	Slc7a13	3.89387	3.345	4.04198	4.03147		1.58798	1.46903	1.6178	1.61571
B3glct	2349	negbin	OK	latent_time	2.079	0.141281	14.7153	5.13978e-49	0.0116435	4.16476e-45	B3glct	16.9759	14.7573	17.5691	15.3094		2.88903	2.75731	2.9215	2.79174
6030407O03Rik	703	negbin	OK	latent_time	4.96525	0.337594	14.7077	5.74998e-49	0.00430597	4.65806e-45	6030407O03Rik	4.91858	5.31264	6.81747	7.45057		1.7781	1.84255	2.05636	2.13423
Golga3	3704	negbin	OK	latent_time	1.50621	0.102515	14.6926	7.19319e-49	0.00262464	5.82504e-45	Golga3	28.6917	25.6778	25.9765	24.6226		3.39087	3.28383	3.29496	3.24348
Parp16	727	negbin	OK	latent_time	4.50523	0.307099	14.6703	9.99096e-49	0.00766593	8.08868e-45	Parp16	3.27905	5.27985	4.36534	4.2356		1.45373	1.83735	1.67996	1.65548
Tpm2	624	negbin	OK	latent_time	5.21005	0.355262	14.6654	1.07441e-48	0.000389664	8.69736e-45	Tpm2	3.68893	4.34522	4.95816	5.25623		1.5452	1.6762	1.78476	1.83358
Lysmd3	5316	negbin	OK	latent_time	1.22409	0.0834905	14.6614	1.13877e-48	0.0254425	9.21721e-45	Lysmd3	37.6578	47.0595	42.4139	45.7496		3.65475	3.87244	3.77078	3.84481
Slc12a6	8037	negbin	OK	latent_time	1.01967	0.0695793	14.6549	1.25412e-48	0.061084	1.01496e-44	Slc12a6	103.597	104.105	98.1124	89.611		4.65012	4.65496	4.59625	4.50658
Tk2	2304	negbin	OK	latent_time	2.02676	0.138422	14.6419	1.51858e-48	0.0189748	1.22883e-44	Tk2	17.437	11.396	13.3924	14.7225		2.91436	2.51737	2.6667	2.7551
Acta2	761	negbin	OK	latent_time	4.64478	0.317482	14.63	1.80705e-48	0.00575834	1.46209e-44	Acta2	5.08936	6.36206	5.76656	7.11887		1.80654	1.99634	1.91199	2.09419
Oasl2	3416	negbin	OK	latent_time	1.85768	0.12702	14.6251	1.94223e-48	0.00735359	1.57126e-44	Oasl2	52.1574	25.3826	28.1591	31.2567		3.97326	3.27271	3.37277	3.47373
Gm9873	481	negbin	OK	latent_time	6.68459	0.457082	14.6245	1.96025e-48	0.00109794	1.58565e-44	Gm9873	3.12534	3.18103	3.98809	2.70466		1.41715	1.43056	1.60705	1.30959
Zfand4	1252	negbin	OK	latent_time	3.52926	0.24171	14.6012	2.75919e-48	0.0106315	2.23163e-44	Zfand4	13.3041	12.1666	13.5002	16.4066		2.66054	2.57768	2.67416	2.85685
H6pd	1252	negbin	OK	latent_time	2.91352	0.199596	14.5971	2.93164e-48	0.00346278	2.37082e-44	H6pd	7.51449	6.83757	6.81747	7.29748		2.14177	2.05893	2.05636	2.11595
Dand5	1908	negbin	OK	latent_time	2.81809	0.193553	14.5597	5.0649e-48	0.0434274	4.09345e-44	Dand5	29.4773	17.6596	22.3387	23.9082		3.41698	2.92636	3.15011	3.2152
Slc35a5	3116	negbin	OK	latent_time	1.63766	0.112479	14.5596	5.07401e-48	0.0160599	4.10031e-44	Slc35a5	19.7939	18.5123	18.7278	21.5097		3.03466	2.97104	2.98203	3.11395
Ttbk2	1248	negbin	OK	latent_time	2.95688	0.203202	14.5514	5.72306e-48	0.00173981	4.62424e-44	Ttbk2	7.77067	7.00154	8.1648	7.27196		2.17141	2.07963	2.21537	2.11287
Mfsd5	2895	negbin	OK	latent_time	1.7091	0.117614	14.5315	7.65795e-48	0.0200397	6.18609e-44	Mfsd5	16.4123	17.8564	18.7548	18.3713		2.85718	2.93685	2.9834	2.96379
Ubap1	6016	negbin	OK	latent_time	1.12053	0.0771637	14.5214	8.8641e-48	0.0178774	7.15953e-44	Ubap1	46.0433	61.4889	49.6355	46.3109		3.85107	4.13499	3.92465	3.85674
St6galnac6	4249	negbin	OK	latent_time	1.55524	0.107129	14.5174	9.40218e-48	0.00308099	7.5932e-44	St6galnac6	49.5444	37.664	44.4348	39.5748		3.92285	3.65491	3.81628	3.70315
Inafm1	1599	negbin	OK	latent_time	2.4588	0.169381	14.5164	9.54054e-48	0.00559733	7.70398e-44	Inafm1	9.51266	8.16573	9.26961	9.6194		2.35258	2.21547	2.32919	2.36268
1110017D15Rik	724	negbin	OK	latent_time	4.52305	0.31159	14.516	9.59158e-48	0.00127383	7.74424e-44	1110017D15Rik	5.67002	3.9189	5.52404	4.74591		1.89762	1.59308	1.87549	1.74849
Gm15728	557	negbin	OK	latent_time	5.54201	0.382194	14.5005	1.20221e-47	0.000929074	9.70306e-44	Gm15728	2.78378	3.62375	3.31442	3.64874		1.33072	1.53121	1.46196	1.5366
Fubp3	2158	negbin	OK	latent_time	2.04745	0.141261	14.4941	1.32001e-47	0.0048328	1.06525e-43	Fubp3	13.0137	12.6749	12.1798	14.595		2.64004	2.61556	2.57869	2.74695
Gm10790	721	negbin	OK	latent_time	4.61416	0.318644	14.4806	1.60695e-47	0.0382286	1.29665e-43	Gm10790	4.47454	3.9025	5.49709	5.58793		1.70011	1.58974	1.87136	1.88524
Lbh	8062	negbin	OK	latent_time	0.939787	0.0649189	14.4763	1.70974e-47	0.093059	1.37942e-43	Lbh	98.696	75.7052	87.7649	87.7484		4.60213	4.33997	4.48599	4.4858
Pank1	1736	negbin	OK	latent_time	2.46191	0.170092	14.474	1.76979e-47	0.00545834	1.42769e-43	Pank1	14.0384	9.83823	11.3175	10.6655		2.71061	2.38308	2.51102	2.45664
Sptbn5	1268	negbin	OK	latent_time	3.1748	0.219679	14.452	2.43446e-47	0.00267862	1.96363e-43	Sptbn5	13.7652	7.01794	11.1559	6.76165		2.69227	2.08168	2.49781	2.04919
Ripor1	1360	negbin	OK	latent_time	2.74347	0.189842	14.4514	2.45803e-47	0.00395219	1.9824e-43	Ripor1	7.77067	8.42808	8.81152	6.04721		2.17141	2.24369	2.28356	1.95263
Aldh6a1	1149	negbin	OK	latent_time	3.08332	0.213425	14.4469	2.62267e-47	0.00579529	2.11492e-43	Aldh6a1	5.72126	6.44404	6.79053	7.78228		1.90528	2.00741	2.05291	2.17274
Abcd2	2547	negbin	OK	latent_time	1.93528	0.134334	14.4065	4.70847e-47	0.0140759	3.79597e-43	Abcd2	20.272	15.61	17.3536	17.2741		3.05739	2.81	2.90982	2.90548
Dmxl2	2059	negbin	OK	latent_time	2.28763	0.158872	14.3992	5.23832e-47	0.0204685	4.22261e-43	Dmxl2	13.2699	18.5287	14.8206	11.8903		2.65815	2.97188	2.76131	2.55647
Gm48653	597	negbin	OK	latent_time	5.11362	0.355159	14.3981	5.31895e-47	0.00804945	4.28707e-43	Gm48653	3.36444	3.24662	3.55694	3.82735		1.47349	1.44612	1.51665	1.5743
1700109H08Rik	3037	negbin	OK	latent_time	1.70768	0.118707	14.3857	6.36321e-47	0.00422168	5.12811e-43	1700109H08Rik	20.7161	23.4642	21.4764	17.4527		3.07805	3.19721	3.11247	2.91521
Shfl	821	negbin	OK	latent_time	3.87682	0.269913	14.3632	8.80597e-47	0.0044618	7.09497e-43	Shfl	4.61116	4.4436	4.55397	5.02659		1.72476	1.69444	1.71451	1.79618
Gm56730	9249	negbin	OK	latent_time	0.981351	0.0683375	14.3604	9.17565e-47	0.001188	7.3919e-43	Gm56730	175.617	188.96	306.14	228.697		5.17398	5.24681	5.7273	5.43676
Aco1	3204	negbin	OK	latent_time	1.59196	0.110946	14.3491	1.08003e-46	0.00299292	8.69962e-43	Aco1	23.0729	21.5293	22.1231	18.5754		3.18109	3.11482	3.14083	2.97427
Smpd1	1569	negbin	OK	latent_time	2.45211	0.171178	14.3249	1.52892e-46	0.0135152	1.23124e-42	Smpd1	9.61513	7.2147	9.45824	9.26218		2.36228	2.10593	2.34739	2.32847
Dmpk	446	negbin	OK	latent_time	6.61618	0.462097	14.3177	1.69608e-46	0.000534101	1.36534e-42	Dmpk	2.71546	3.345	3.20664	2.34744		1.3125	1.46903	1.43666	1.2082
mt-Nd6	3074	negbin	OK	latent_time	1.67366	0.117082	14.2948	2.35849e-46	0.0824158	1.89788e-42	mt-Nd6	17.3516	18.6107	22.3926	23.8316		2.90972	2.97607	3.15242	3.21212
Xlr	2363	negbin	OK	latent_time	2.24793	0.157447	14.2773	3.02911e-46	0.00441055	2.43601e-42	Xlr	18.8033	22.9887	21.9884	33.2469		2.98585	3.17758	3.13499	3.5336
Neo1	757	negbin	OK	latent_time	4.7578	0.333342	14.273	3.2225e-46	0.0422451	2.59121e-42	Neo1	6.14822	9.83823	8.19175	7.5016		1.96686	2.38308	2.21831	2.14025
Mitd1	2252	negbin	OK	latent_time	2.09552	0.147064	14.249	4.54795e-46	0.0254682	3.65655e-42	Mitd1	13.287	14.495	16.0062	22.5048		2.65935	2.74052	2.83358	3.15721
Etl4	721	negbin	OK	latent_time	4.47259	0.314057	14.2413	5.07599e-46	0.00765442	4.08059e-42	Etl4	5.17475	5.06669	4.36534	5.63896		1.82047	1.80281	1.67996	1.89296
Lix1l	1024	negbin	OK	latent_time	3.30782	0.232377	14.2347	5.58122e-46	0.0224155	4.48563e-42	Lix1l	5.75542	5.06669	5.95519	6.63407		1.91034	1.80281	1.93949	2.03262
Lfng	8018	negbin	OK	latent_time	0.922904	0.0648577	14.2297	5.99565e-46	0.0555098	4.8175e-42	Lfng	81.8055	91.9383	90.4865	80.2723		4.41649	4.53194	4.51619	4.3978
Gpn2	1700	negbin	OK	latent_time	2.305	0.161997	14.2287	6.07878e-46	0.00356624	4.88369e-42	Gpn2	9.23941	10.1826	9.45824	10.3594		2.32624	2.41436	2.34739	2.43004
Calcrl	3556	negbin	OK	latent_time	1.69447	0.119338	14.1989	9.3026e-46	0.00873181	7.47185e-42	Calcrl	30.3825	32.9581	31.9586	31.767		3.44625	3.52513	3.49525	3.48942
Phf11d	2371	negbin	OK	latent_time	2.10868	0.148741	14.1769	1.27389e-45	0.00050084	1.02306e-41	Phf11d	24.4563	14.7573	17.5691	20.8718		3.23696	2.75731	2.9215	3.0852
Fktn	1057	negbin	OK	latent_time	3.26865	0.230649	14.1715	1.37529e-45	0.0054829	1.10422e-41	Fktn	7.17292	5.27985	7.38335	6.94026		2.10083	1.83735	2.12625	2.07195
Naa40	2570	negbin	OK	latent_time	1.85705	0.131193	14.1551	1.73794e-45	0.00527725	1.39505e-41	Naa40	17.9665	18.0368	16.0332	16.6362		2.94267	2.94637	2.83516	2.86995
Igsf10	447	negbin	OK	latent_time	6.75576	0.478593	14.1159	3.03246e-45	0.00593711	2.43295e-41	Igsf10	2.80086	3.11544	3.34137	2.65363		1.33523	1.41475	1.46819	1.29572
Tmcc3	6311	negbin	OK	latent_time	1.32854	0.0941852	14.1056	3.5073e-45	0.0201174	2.81285e-41	Tmcc3	150.563	88.4129	97.3309	83.1045		5.021	4.49326	4.58834	4.43206
Akap7	3280	negbin	OK	latent_time	1.66073	0.117803	14.0975	3.93397e-45	0.0309258	3.15465e-41	Akap7	25.6176	21.7425	26.8118	27.4549		3.28157	3.12423	3.32546	3.34832
Liph	415	negbin	OK	latent_time	7.32168	0.519739	14.0872	4.55182e-45	0.000842603	3.64965e-41	Liph	1.82739	3.3614	2.88328	3.06188		1.03935	1.47279	1.35668	1.40165
Anks1	6730	negbin	OK	latent_time	1.01199	0.0718886	14.0772	5.24812e-45	0.0334985	4.20689e-41	Anks1	72.0366	53.6675	66.7735	53.0215		4.29096	4.00127	4.21617	3.98938
Nxt2	1978	negbin	OK	latent_time	2.1019	0.149442	14.065	6.22959e-45	0.00916097	4.99177e-41	Nxt2	11.2888	11.2648	12.099	13.0385		2.50869	2.50673	2.57254	2.6418
Lipo3	2525	negbin	OK	latent_time	1.82092	0.129486	14.0627	6.44093e-45	0.00501251	5.16047e-41	Lipo3	16.7881	15.9871	16.0332	15.6921		2.87853	2.83246	2.83516	2.81494
Stambpl1	3048	negbin	OK	latent_time	1.77888	0.126511	14.061	6.59329e-45	0.00925888	5.28188e-41	Stambpl1	22.5264	26.596	28.6172	23.5765		3.15812	3.31767	3.38836	3.20179
Unc5b	579	negbin	OK	latent_time	5.07132	0.360751	14.0577	6.91181e-45	0.00648668	5.53636e-41	Unc5b	2.98872	4.09926	4.14977	2.85775		1.38347	1.6291	1.63895	1.35009
Tmem91	487	negbin	OK	latent_time	6.14753	0.437702	14.045	8.26482e-45	0.00212959	6.61929e-41	Tmem91	3.41568	3.8697	2.23656	3.98044		1.48516	1.58303	1.17451	1.60552
Spata5	6740	negbin	OK	latent_time	1.12149	0.0799637	14.025	1.09542e-44	0.0148041	8.76996e-41	Spata5	74.8033	91.4136	85.4744	87.2891		4.32814	4.52627	4.45985	4.48062
Ppp1r21	5589	negbin	OK	latent_time	1.11105	0.0792194	14.0249	1.09698e-44	0.0354866	8.78131e-41	Ppp1r21	49.1004	38.1559	47.6415	44.0911		3.91403	3.66755	3.88448	3.80868
Gm36640	683	negbin	OK	latent_time	4.51085	0.32206	14.0063	1.42744e-44	0.0146421	1.14223e-40	Gm36640	4.11589	3.03345	4.74259	5.68999		1.63235	1.39462	1.74791	1.90061
Sat1	13411	negbin	OK	latent_time	0.635835	0.0454058	14.0034	1.48612e-44	0.137582	1.18905e-40	Sat1	486.512	489.534	540.413	528.047		6.18931	6.19549	6.29418	6.27108
Homer2	559	negbin	OK	latent_time	5.27394	0.376712	13.9999	1.56023e-44	0.00322657	1.24818e-40	Homer2	3.6377	3.29581	3.85336	4.28663		1.53422	1.45764	1.57967	1.66518
Pcmtd2	3024	negbin	OK	latent_time	1.63299	0.116777	13.9838	1.95674e-44	0.00590745	1.5652e-40	Pcmtd2	24.3879	17.2497	19.2937	20.0553		3.23427	2.90415	3.01031	3.04715
Mettl6	2971	negbin	OK	latent_time	1.67593	0.119857	13.9827	1.98685e-44	0.00180265	1.58908e-40	Mettl6	17.9152	24.2676	22.3656	19.545		2.93997	3.22952	3.15127	3.02262
Ccdc126	895	negbin	OK	latent_time	3.51013	0.251079	13.9802	2.06014e-44	0.00588377	1.6475e-40	Ccdc126	5.15767	4.13206	5.63183	5.8686		1.8177	1.63551	1.89188	1.92696
Sema4b	2690	negbin	OK	latent_time	1.98078	0.141771	13.9717	2.32023e-44	0.00326083	1.85511e-40	Sema4b	22.219	29.3507	25.8417	18.1416		3.14497	3.41282	3.28996	2.95187
Limk2	1727	negbin	OK	latent_time	2.50476	0.179372	13.9641	2.58212e-44	0.00791078	2.06415e-40	Limk2	14.0384	12.9209	13.7697	12.5282		2.71061	2.63339	2.69258	2.60478
Gm44957	462	negbin	OK	latent_time	5.85303	0.419509	13.9521	3.05469e-44	0.00011238	2.44131e-40	Gm44957	2.88625	2.88588	2.50603	2.16883		1.35744	1.35735	1.25448	1.15336
Tor3a	3424	negbin	OK	latent_time	1.59696	0.114494	13.948	3.23676e-44	0.0038929	2.58617e-40	Tor3a	33.2345	23.9397	22.689	24.5971		3.53324	3.21646	3.16501	3.24248
Pex5	3535	negbin	OK	latent_time	1.44886	0.10392	13.9421	3.51647e-44	0.0164517	2.80931e-40	Pex5	22.2873	23.6609	25.5184	20.387		3.14791	3.20522	3.27784	3.06278
9930111J21Rik2	6426	negbin	OK	latent_time	1.1592	0.0832781	13.9196	4.81398e-44	0.00931121	3.84397e-40	9930111J21Rik2	107.543	48.2073	80.9744	77.7717		4.68714	3.89604	4.40641	4.36655
Fam13a	581	negbin	OK	latent_time	5.1272	0.368604	13.9098	5.52473e-44	0.0163636	4.41039e-40	Fam13a	3.36444	3.09904	4.82343	3.9039		1.47349	1.41075	1.76189	1.59003
Znrf1	5519	negbin	OK	latent_time	1.26135	0.0907708	13.896	6.69605e-44	0.0169922	5.34412e-40	Znrf1	59.0058	75.5576	56.9111	43.7083		4.09444	4.33804	4.05891	3.80016
Peg13	1387	negbin	OK	latent_time	2.56627	0.18517	13.859	1.12266e-43	0.0128801	8.9566e-40	Peg13	7.37786	6.83757	9.16182	8.39465		2.12559	2.05893	2.31864	2.24014
Mthfd2l	1659	negbin	OK	latent_time	2.40354	0.173494	13.8537	1.20841e-43	0.00211524	9.63948e-40	Mthfd2l	9.49558	10.8385	12.8804	11.5841		2.35095	2.47135	2.63048	2.53243
Clmp	1338	negbin	OK	latent_time	2.81977	0.204215	13.8078	2.28624e-43	0.00041668	1.82305e-39	Clmp	9.54682	7.13272	13.123	9.56837		2.35582	2.0959	2.6478	2.35787
Steap3	2809	negbin	OK	latent_time	1.70586	0.123571	13.8048	2.38513e-43	0.00508237	1.90167e-39	Steap3	22.7655	15.8396	20.3446	18.3202		3.16823	2.82373	3.0608	2.96115
Mapre3	1077	negbin	OK	latent_time	3.02782	0.219489	13.7949	2.73699e-43	0.00264396	2.18193e-39	Mapre3	6.57518	5.68978	6.2516	6.45546		2.02488	1.90058	1.98122	2.00895
Rgl3	505	negbin	OK	latent_time	5.50457	0.399172	13.79	2.9283e-43	0.00424654	2.33415e-39	Rgl3	2.68131	2.39397	3.42221	2.88327		1.30327	1.222	1.48664	1.35668
Gm56582	2190	negbin	OK	latent_time	1.91349	0.138967	13.7693	3.8987e-43	0.0512409	3.10688e-39	Gm56582	13.1674	10.3629	13.1769	14.646		2.65095	2.43036	2.65161	2.75021
Gm53065	1084	negbin	OK	latent_time	3.4039	0.247222	13.7686	3.93716e-43	0.0005012	3.13713e-39	Gm53065	10.4007	9.72345	9.64686	8.57326		2.43368	2.37243	2.36527	2.25897
Lrp12	2707	negbin	OK	latent_time	1.91069	0.138775	13.7683	3.95428e-43	0.00993934	3.15038e-39	Lrp12	23.2437	22.382	23.7399	21.2035		3.18816	3.15197	3.20842	3.10025
Lix1	648	negbin	OK	latent_time	4.62229	0.335791	13.7654	4.11655e-43	0.015477	3.27925e-39	Lix1	4.04758	3.54176	3.74557	6.09824		1.61891	1.51332	1.55721	1.95985
Dhx34	1862	negbin	OK	latent_time	2.14931	0.157045	13.686	1.23166e-42	0.00386781	9.80279e-39	Dhx34	10.8448	11.4451	11.075	13.3702		2.47189	2.52133	2.49114	2.66516
Kbtbd7	1087	negbin	OK	latent_time	3.0426	0.222345	13.6841	1.2635e-42	0.0142905	1.00549e-38	Kbtbd7	4.9015	6.75558	6.70969	7.5016		1.77521	2.04841	2.04248	2.14025
Macrod1	1690	negbin	OK	latent_time	2.3382	0.170891	13.6824	1.29273e-42	0.00482629	1.0285e-38	Macrod1	11.2717	10.2482	11.8565	11.5076		2.5073	2.4202	2.55385	2.52633
Fam222a	1411	negbin	OK	latent_time	2.59737	0.189852	13.681	1.31784e-42	0.0439577	1.04834e-38	Fam222a	7.51449	8.05095	10.3205	9.05806		2.14177	2.20287	2.42662	2.30837
Mpv17	2571	negbin	OK	latent_time	1.72813	0.126353	13.677	1.39267e-42	0.00575546	1.10773e-38	Mpv17	17.1467	13.5932	18.0542	16.1004		2.89849	2.68055	2.94729	2.8391
D630024D03Rik	372	negbin	OK	latent_time	8.05741	0.589309	13.6726	1.47931e-42	0.00338096	1.17649e-38	D630024D03Rik	2.04941	2.57434	3.61084	2.70466		1.11495	1.27378	1.52841	1.30959
Vezt	3023	negbin	OK	latent_time	1.68095	0.123025	13.6635	1.67692e-42	0.00496196	1.33332e-38	Vezt	23.5169	24.6776	23.1471	20.3615		3.19936	3.24562	3.18416	3.06159
Per3	673	negbin	OK	latent_time	4.25739	0.311684	13.6593	1.77672e-42	0.0105756	1.41249e-38	Per3	4.35499	3.98448	3.28748	3.7508		1.67803	1.60633	1.4557	1.55831
Zbtb2	3182	negbin	OK	latent_time	1.74752	0.128011	13.6513	1.9828e-42	0.0361484	1.57593e-38	Zbtb2	27.9232	28.6129	29.9646	29.4196		3.36464	3.38821	3.43284	3.41509
Garre1	6373	negbin	OK	latent_time	1.0556	0.0773617	13.6451	2.16064e-42	0.0184922	1.71684e-38	Garre1	58.7838	72.6717	59.6327	53.8636		4.09073	4.29962	4.10483	4.00485
Cdc14b	2140	negbin	OK	latent_time	2.10988	0.155088	13.6045	3.76769e-42	0.0120812	2.99267e-38	Cdc14b	17.42	14.7082	18.2159	14.6205		2.91343	2.75418	2.95574	2.74858
Gm36496	484	negbin	OK	latent_time	5.757	0.423775	13.585	4.91242e-42	0.00158389	3.90145e-38	Gm36496	2.66423	4.08287	3.58389	3.266		1.29862	1.62588	1.52255	1.45068
Gbp6	633	negbin	OK	latent_time	4.65807	0.343175	13.5734	5.75677e-42	0.00031334	4.57087e-38	Gbp6	5.61879	3.9025	3.63778	6.65959		1.88991	1.58974	1.53424	2.03596
Nr2f6	1917	negbin	OK	latent_time	2.0266	0.149621	13.5449	8.49255e-42	0.00544578	6.74139e-38	Nr2f6	12.0915	8.93639	12.5032	11.7372		2.57196	2.2962	2.60293	2.54453
Magi1	536	negbin	OK	latent_time	5.7343	0.423595	13.5372	9.43085e-42	0.0165968	7.48527e-38	Magi1	5.41385	8.55926	7.16778	4.15905		1.85846	2.25751	2.1002	1.64075
Gimap6	2203	negbin	OK	latent_time	2.11835	0.156652	13.5227	1.14954e-41	0.00106373	9.12274e-38	Gimap6	15.2339	19.6929	20.0213	19.1878		2.7871	3.02979	3.04554	3.00508
Vps13a	7461	negbin	OK	latent_time	0.959719	0.0711262	13.4932	1.71524e-41	0.0124335	1.36087e-37	Vps13a	90.4301	93.5616	91.9955	79.813		4.51557	4.54925	4.53255	4.39214
Cd1d1	1920	negbin	OK	latent_time	2.07007	0.153892	13.4514	3.02098e-41	0.00121228	2.39654e-37	Cd1d1	15.9683	9.08397	12.4493	12.4006		2.83135	2.31095	2.59893	2.5953
Pccb	1848	negbin	OK	latent_time	2.06771	0.153828	13.4417	3.44438e-41	0.00994121	2.73208e-37	Pccb	11.8012	9.87102	11.614	9.95111		2.54954	2.3861	2.5348	2.39344
Atp6v0d2	754	negbin	OK	latent_time	4.05773	0.30195	13.4384	3.60016e-41	0.00224942	2.85529e-37	Atp6v0d2	6.18238	5.19787	5.0929	5.30726		1.97163	1.8242	1.80712	1.8417
Jade1	2166	negbin	OK	latent_time	1.9775	0.147288	13.4261	4.25408e-41	0.0243827	3.37221e-37	Jade1	15.2168	13.1012	16.3027	14.5184		2.78605	2.64626	2.85086	2.74203
Tlcd2	2638	negbin	OK	latent_time	1.78674	0.133261	13.4078	5.44273e-41	0.016524	4.31282e-37	Tlcd2	16.7368	18.1023	20.2638	23.4234		2.87564	2.94981	3.05701	3.19554
Tbc1d16	2690	negbin	OK	latent_time	1.94726	0.145343	13.3977	6.23336e-41	0.0327066	4.93869e-37	Tbc1d16	25.3785	27.3831	26.2459	22.5303		3.27255	3.34579	3.3049	3.15829
Slit1	429	negbin	OK	latent_time	6.36819	0.475698	13.387	7.20026e-41	0.00602554	5.70405e-37	Slit1	3.94511	2.04963	3.50305	2.24538		1.5984	1.11502	1.50475	1.17723
Crppa	677	negbin	OK	latent_time	4.43669	0.331836	13.3701	9.03741e-41	0.000449292	7.15853e-37	Crppa	7.07045	5.05029	6.14381	5.0521		2.08821	1.80011	1.96625	1.80041
Dis3l2	5548	negbin	OK	latent_time	1.1792	0.0882579	13.3609	1.02338e-40	0.00991444	8.10515e-37	Dis3l2	64.5392	57.4553	62.3543	57.6144		4.18265	4.06826	4.14874	4.07098
Casc1	1073	negbin	OK	latent_time	3.09075	0.231395	13.3571	1.07731e-40	0.00074521	8.53011e-37	Casc1	7.39494	8.59205	8.1648	5.68999		2.12763	2.26094	2.21537	1.90061
Tmem106b	3250	negbin	OK	latent_time	1.46085	0.109371	13.3568	1.08164e-40	0.0092297	8.56335e-37	Tmem106b	23.6023	18.3319	20.8836	22.4538		3.20284	2.96176	3.08574	3.15503
Gm13391	1169	negbin	OK	latent_time	2.90264	0.217748	13.3303	1.54289e-40	0.00182172	1.22089e-36	Gm13391	7.70235	9.60867	7.35641	6.30237		2.16359	2.36167	2.12303	1.9882
Klhl6	3949	negbin	OK	latent_time	1.46492	0.109945	13.3241	1.67547e-40	0.006705	1.32529e-36	Klhl6	36.2916	35.1061	37.6174	34.8544		3.61877	3.58646	3.6537	3.57947
Mfsd12	2094	negbin	OK	latent_time	1.92411	0.14448	13.3175	1.83222e-40	0.00152879	1.4491e-36	Mfsd12	14.3629	13.6751	12.0451	11.7372		2.73196	2.68615	2.56841	2.54453
Pdlim4	1889	negbin	OK	latent_time	2.0992	0.157914	13.2933	2.53206e-40	0.0046292	2.0016e-36	Pdlim4	14.0214	12.2322	10.8056	10.9207		2.70947	2.58265	2.46857	2.47828
Ch25h	491	negbin	OK	latent_time	5.64285	0.424615	13.2893	2.66904e-40	0.00563748	2.10934e-36	Ch25h	3.22782	4.55838	3.85336	6.6851		1.44169	1.71531	1.57967	2.03928
Gabbr1	1771	negbin	OK	latent_time	2.18224	0.164239	13.2869	2.75702e-40	0.0122822	2.1786e-36	Gabbr1	11.989	10.1006	11.5331	11.6351		2.5641	2.407	2.52837	2.53648
Ttyh2	859	negbin	OK	latent_time	3.56359	0.268785	13.2582	4.04629e-40	0.00490847	3.19576e-36	Ttyh2	4.88442	7.2475	5.79351	5.15416		1.77231	2.10991	1.91597	1.81713
Tlr3	900	negbin	OK	latent_time	3.37467	0.254757	13.2466	4.72143e-40	0.00104096	3.72851e-36	Tlr3	6.5581	5.29625	5.65877	5.76654		2.02262	1.83995	1.89594	1.91199
Lrp5	1596	negbin	OK	latent_time	2.2559	0.170379	13.2405	5.12358e-40	0.00804852	4.04507e-36	Lrp5	10.1958	8.85441	10.078	8.57326		2.41554	2.28792	2.40496	2.25897
Ppp1r12b	3694	negbin	OK	latent_time	1.51951	0.114792	13.2371	5.35536e-40	0.0135919	4.22752e-36	Ppp1r12b	34.7545	33.7943	39.3689	30.8995		3.57668	3.54945	3.69806	3.46259
Zeb2	14658	negbin	OK	latent_time	0.471557	0.0356245	13.2369	5.37375e-40	0.20677	4.2415e-36	Zeb2	1722.03	2028.46	1602.78	1400.86		7.45184	7.61553	7.38012	7.24556
Trip6	799	negbin	OK	latent_time	3.49412	0.26425	13.2228	6.48136e-40	0.00297041	5.11509e-36	Trip6	4.16713	4.36162	4.50007	4.74591		1.64232	1.67927	1.70476	1.74849
Gng7	510	negbin	OK	latent_time	5.06765	0.383439	13.2163	7.06469e-40	0.00388864	5.57404e-36	Gng7	3.74017	2.36118	2.82939	3.39358		1.55607	1.21229	1.3427	1.48015
Gm17745	767	negbin	OK	latent_time	3.80891	0.288492	13.2028	8.44992e-40	0.0118392	6.66614e-36	Gm17745	4.57701	4.77154	4.36534	6.48098		1.71865	1.75294	1.67996	2.01236
Pgpep1	1036	negbin	OK	latent_time	2.95248	0.223665	13.2005	8.71862e-40	0.00871657	6.87725e-36	Pgpep1	6.50687	5.05029	6.08992	6.14927		2.01582	1.80011	1.95867	1.96701
Atg10	4780	negbin	OK	latent_time	1.31718	0.0998986	13.1852	1.06771e-39	0.0174215	8.42101e-36	Atg10	55.6755	45.1739	54.944	50.47		4.03734	3.83241	4.02435	3.941
Cep95	3140	negbin	OK	latent_time	1.58244	0.120101	13.1759	1.20728e-39	0.00918376	9.5182e-36	Cep95	25.0198	21.4637	25.8417	23.1427		3.25886	3.1119	3.28996	3.18398
BE692007	1648	negbin	OK	latent_time	2.33663	0.177364	13.1742	1.23533e-39	0.00192654	9.73807e-36	BE692007	10.3495	10.986	12.5032	14.1102		2.42917	2.48374	2.60293	2.71537
Kif1c	3481	negbin	OK	latent_time	1.36336	0.103563	13.1645	1.40414e-39	0.00702149	1.10674e-35	Kif1c	23.9268	23.1362	22.5543	21.1525		3.21594	3.18371	3.15931	3.09795
Abi2	3199	negbin	OK	latent_time	1.50679	0.114507	13.1589	1.51344e-39	0.010087	1.19274e-35	Abi2	23.0387	21.2014	24.3597	21.8669		3.17967	3.10015	3.23316	3.12969
Slc22a23	571	negbin	OK	latent_time	4.73033	0.359656	13.1523	1.64967e-39	0.00519762	1.29994e-35	Slc22a23	4.57701	3.11544	3.4761	4.31215		1.71865	1.41475	1.49875	1.67
Akr1b10	1810	negbin	OK	latent_time	2.047	0.155806	13.1381	1.99078e-39	0.00298759	1.56793e-35	Akr1b10	11.989	10.1498	10.7247	10.1807		2.5641	2.41142	2.4617	2.41419
Pfkfb2	1385	negbin	OK	latent_time	2.43383	0.185362	13.1302	2.2116e-39	0.00455691	1.74141e-35	Pfkfb2	8.28302	7.96897	8.05702	8.42017		2.22819	2.19377	2.20354	2.24285
Rigi	3497	negbin	OK	latent_time	1.51319	0.115327	13.1208	2.50123e-39	0.00208759	1.96922e-35	Rigi	40.1342	24.3168	26.5154	23.8827		3.71684	3.23147	3.31475	3.21417
Ms4a12	359	negbin	OK	latent_time	7.30174	0.55653	13.1201	2.52572e-39	0.000723445	1.98824e-35	Ms4a12	2.25435	1.44294	3.20664	3.7508		1.17999	0.893202	1.43666	1.55831
Galnt4	1052	negbin	OK	latent_time	2.86857	0.218844	13.1078	2.97016e-39	0.00610154	2.33752e-35	Galnt4	5.85789	5.39463	6.08992	6.20031		1.9254	1.85546	1.95867	1.97412
Aspa	421	negbin	OK	latent_time	6.42528	0.49029	13.1051	3.08007e-39	0.113372	2.4234e-35	Aspa	2.56176	2.54154	4.58091	3.49565		1.27025	1.26456	1.71935	1.50311
Slc2a8	1278	negbin	OK	latent_time	2.49151	0.190205	13.0991	3.33281e-39	0.00118101	2.62192e-35	Slc2a8	7.29247	6.69	8.05702	7.09335		2.11535	2.03992	2.20354	2.09104
Atg4c	3375	negbin	OK	latent_time	1.49108	0.113834	13.0987	3.34778e-39	0.0138958	2.63336e-35	Atg4c	26.7789	25.727	24.0902	22.3007		3.32428	3.28567	3.22248	3.14848
Zmym6	1904	negbin	OK	latent_time	2.22686	0.170248	13.0801	4.27901e-39	0.0299186	3.36502e-35	Zmym6	15.7121	13.8719	15.3326	15.7432		2.81613	2.69947	2.79316	2.81799
Zfp202	655	negbin	OK	latent_time	4.07658	0.311702	13.0785	4.37177e-39	0.00162423	3.43708e-35	Zfp202	3.26197	4.9847	4.01503	2.95982		1.44973	1.78921	1.61244	1.3762
Sugct	778	negbin	OK	latent_time	4.05337	0.309994	13.0756	4.53891e-39	0.00348159	3.56804e-35	Sugct	7.37786	7.06713	7.94923	8.19053		2.12559	2.0878	2.19157	2.21817
Ica1	466	negbin	OK	latent_time	5.64901	0.432603	13.0582	5.70706e-39	0.00402634	4.48575e-35	Ica1	3.21074	3.345	3.09885	4.10802		1.43764	1.46903	1.41071	1.63081
Wdtc1	3323	negbin	OK	latent_time	1.4555	0.111496	13.0543	6.00718e-39	0.00329754	4.72104e-35	Wdtc1	25.1223	24.7104	23.8477	18.9071		3.26279	3.24689	3.21276	2.99108
Eif2ak2	4913	negbin	OK	latent_time	1.24947	0.0957571	13.0484	6.49185e-39	0.00186438	5.1013e-35	Eif2ak2	66.0763	41.3042	45.7283	43.5297		4.20583	3.74489	3.84435	3.79616
Rbm47	12490	negbin	OK	latent_time	0.666338	0.0510694	13.0477	6.55114e-39	0.0467063	5.14723e-35	Rbm47	480.962	576.176	432.573	359.031		6.17786	6.35815	6.07206	5.88619
Kctd12b	1211	negbin	OK	latent_time	2.70897	0.208034	13.0218	9.1964e-39	0.000404878	7.22193e-35	Kctd12b	10.896	6.18169	6.57496	7.62918		2.4762	1.97153	2.02485	2.15515
Cd109	1141	negbin	OK	latent_time	3.37817	0.259584	13.0138	1.02188e-38	0.0064617	8.02279e-35	Cd109	11.4938	19.6437	11.5331	9.08357		2.52523	3.02741	2.52837	2.31091
4933406C10Rik	512	negbin	OK	latent_time	4.97459	0.382547	13.0039	1.16327e-38	0.000366612	9.13167e-35	4933406C10Rik	2.86917	3.49257	3.69168	3.52116		1.35304	1.50243	1.54579	1.50877
Tmem241	2555	negbin	OK	latent_time	1.85877	0.143045	12.9944	1.31679e-38	0.0102918	1.03341e-34	Tmem241	23.6706	20.0044	23.0393	20.9994		3.20561	3.04473	3.17969	3.09101
AW554918	5253	negbin	OK	latent_time	1.21208	0.093295	12.9919	1.36039e-38	0.0181651	1.0675e-34	AW554918	60.782	52.9789	62.4082	56.262		4.12361	3.98859	4.14959	4.04764
Dpyd	322	negbin	OK	latent_time	8.36537	0.643976	12.9902	1.39078e-38	0.0406049	1.0912e-34	Dpyd	5.27722	4.24684	6.73663	5.81757		1.83693	1.65763	2.04597	1.9195
Gm13483	1210	negbin	OK	latent_time	2.87791	0.221829	12.9735	1.72865e-38	0.00241017	1.35612e-34	Gm13483	8.96615	10.1498	10.9672	7.78228		2.29919	2.41142	2.48217	2.17274
Gm48099	3489	negbin	OK	latent_time	1.37815	0.10633	12.9611	2.03201e-38	0.036842	1.59371e-34	Gm48099	21.2455	20.7587	35.273	16.6362		3.10214	3.08001	3.59107	2.86995
Gm5444	348	negbin	OK	latent_time	7.33151	0.565809	12.9576	2.12853e-38	0.000122689	1.66919e-34	Gm5444	2.39097	2.04963	3.31442	2.80672		1.22112	1.11502	1.46196	1.33677
1600002D24Rik	347	negbin	OK	latent_time	7.34929	0.567505	12.9502	2.34437e-38	2.83974e-05	1.83822e-34	1600002D24Rik	3.41568	2.65632	3.53	4.05699		1.48516	1.29646	1.51072	1.62077
Gm26714	444	negbin	OK	latent_time	5.84009	0.451613	12.9316	2.98378e-38	0.0182881	2.33869e-34	Gm26714	2.97164	3.27941	2.80244	2.88327		1.37918	1.45382	1.33564	1.35668
Acyp2	2470	negbin	OK	latent_time	1.94103	0.15017	12.9255	3.23107e-38	0.0052461	2.53219e-34	Acyp2	19.1278	28.2193	23.4435	20.5656		3.0021	3.37483	3.19636	3.0711
Erlin2	3061	negbin	OK	latent_time	1.46517	0.113539	12.9045	4.24557e-38	0.00540087	3.32683e-34	Erlin2	20.9723	19.037	20.5063	18.2182		3.08978	2.99758	3.06835	2.95586
Cog7	1454	negbin	OK	latent_time	2.29615	0.178106	12.892	4.9915e-38	0.0107884	3.91034e-34	Cog7	9.25649	8.00176	7.97618	7.90985		2.32791	2.19742	2.19457	2.18716
Chmp1b2	2496	negbin	OK	latent_time	1.67545	0.129985	12.8896	5.15319e-38	0.00443953	4.03649e-34	Chmp1b2	15.9683	17.0037	15.0901	15.8197		2.83135	2.89058	2.7782	2.82255
Tns2	488	negbin	OK	latent_time	5.00721	0.388538	12.8873	5.30553e-38	0.00308399	4.15529e-34	Tns2	1.72492	2.41037	3.85336	3.4191		1.00244	1.22682	1.57967	1.48594
Dusp6	2869	negbin	OK	latent_time	1.81069	0.140557	12.8823	5.66481e-38	0.426988	4.43611e-34	Dusp6	32.0561	19.2665	30.234	31.2312		3.49821	3.00897	3.44151	3.47293
Aktip	1681	negbin	OK	latent_time	2.08169	0.161824	12.8639	7.18154e-38	0.00637486	5.62243e-34	Aktip	9.61513	9.18235	10.4822	10.1807		2.36228	2.32066	2.4408	2.41419
Spats2l	390	negbin	OK	latent_time	6.53825	0.508425	12.8598	7.57741e-38	0.00492094	5.93159e-34	Spats2l	3.44983	2.34478	2.55992	2.09228		1.49287	1.2074	1.26974	1.12891
Ift74	1241	negbin	OK	latent_time	2.68443	0.208765	12.8586	7.69371e-38	0.000703023	6.02186e-34	Ift74	8.48796	7.95257	9.70075	9.44079		2.25002	2.19194	2.37031	2.34572
Smad5	2023	negbin	OK	latent_time	1.8772	0.146139	12.8453	9.14252e-38	0.00984621	7.15493e-34	Smad5	12.5355	11.7567	13.608	11.2269		2.60532	2.54606	2.68157	2.50364
Gm17586	1086	negbin	OK	latent_time	2.75541	0.214527	12.8441	9.28483e-38	0.00310346	7.26538e-34	Gm17586	4.4233	6.75558	7.19473	7.19542		1.6907	2.04841	2.10349	2.10357
Slc39a8	709	negbin	OK	latent_time	3.96596	0.309045	12.8329	1.07219e-37	0.00968903	8.38774e-34	Slc39a8	4.25252	4.95191	6.2516	5.33277		1.65871	1.78371	1.98122	1.84574
Elmod3	1614	negbin	OK	latent_time	2.50863	0.195508	12.8313	1.09451e-37	0.00518088	8.56125e-34	Elmod3	14.9436	13.462	15.3326	17.2231		2.76906	2.67152	2.79316	2.90269
Sag	947	negbin	OK	latent_time	3.26893	0.255257	12.8064	1.50934e-37	0.00278706	1.18045e-33	Sag	7.97561	5.75536	7.24862	7.93537		2.19451	1.91034	2.11005	2.19002
Card6	1078	negbin	OK	latent_time	2.83431	0.221321	12.8063	1.51129e-37	0.00592577	1.18183e-33	Card6	7.32663	5.09948	7.0061	7.9864		2.11946	1.8082	2.0802	2.19571
Fbxo34	7267	negbin	OK	latent_time	0.971378	0.075856	12.8055	1.52648e-37	0.00710778	1.19356e-33	Fbxo34	91.8988	88.2817	94.9866	77.2614		4.53151	4.4918	4.56421	4.36005
Gm39816	707	negbin	OK	latent_time	4.18981	0.327227	12.804	1.55788e-37	0.00103145	1.21795e-33	Gm39816	10.7081	5.0011	5.65877	5.35829		2.46029	1.79194	1.89594	1.84976
Gm21057	586	negbin	OK	latent_time	4.30187	0.336073	12.8004	1.63051e-37	0.00175489	1.27457e-33	Gm21057	4.0305	3.64015	3.63778	3.31704		1.61552	1.53475	1.53424	1.46257
Prkca	5103	negbin	OK	latent_time	1.35776	0.106272	12.7762	2.22727e-37	0.00713746	1.74039e-33	Prkca	83.6158	81.7065	83.7498	75.5008		4.43812	4.4153	4.4397	4.3373
Cd151	1594	negbin	OK	latent_time	2.12338	0.166331	12.766	2.5392e-37	0.00324117	1.98362e-33	Cd151	9.03447	8.26411	10.5092	9.59389		2.30603	2.22615	2.44314	2.36028
Chpt1	2594	negbin	OK	latent_time	1.71674	0.134499	12.7639	2.6071e-37	0.0101012	2.03614e-33	Chpt1	20.1696	17.9384	18.5662	17.8099		3.05257	2.94119	2.9738	2.93438
Hgs	3106	negbin	OK	latent_time	1.39704	0.109644	12.7416	3.47135e-37	0.00802628	2.71078e-33	Hgs	18.0689	20.2668	19.671	18.7285		2.94806	3.05715	3.02873	2.98206
Incenp	1818	negbin	OK	latent_time	2.04197	0.160349	12.7345	3.80283e-37	0.000359875	2.96925e-33	Incenp	13.8164	10.6745	12.3685	11.2524		2.69574	2.45741	2.5929	2.50572
Pkdcc	1372	negbin	OK	latent_time	2.49823	0.196181	12.7344	3.8099e-37	0.00302019	2.97439e-33	Pkdcc	8.77829	10.0186	7.7606	9.97662		2.28016	2.39958	2.17026	2.39577
Coq8b	2135	negbin	OK	latent_time	1.88795	0.148358	12.7256	4.26145e-37	0.00778724	3.32649e-33	Coq8b	13.9872	12.2978	17.4883	15.3094		2.7072	2.5876	2.91714	2.79174
Utp4	2869	negbin	OK	latent_time	1.51225	0.118977	12.7104	5.17564e-37	0.00371153	4.03907e-33	Utp4	16.0195	22.464	18.7009	17.7844		2.83436	3.15547	2.98066	2.93303
Hmces	3503	negbin	OK	latent_time	1.38553	0.109039	12.7067	5.42625e-37	0.00349485	4.23411e-33	Hmces	25.5834	28.6293	27.9975	21.7138		3.28029	3.38876	3.36721	3.12297
Sptbn4	565	negbin	OK	latent_time	4.58916	0.361343	12.7003	5.88922e-37	0.00012094	4.59477e-33	Sptbn4	5.65295	4.24684	4.31145	3.82735		1.89506	1.65763	1.66986	1.5743
E230016M11Rik	906	negbin	OK	latent_time	3.31035	0.260894	12.6885	6.84995e-37	0.00924369	5.34159e-33	E230016M11Rik	7.39494	6.87036	5.95519	5.43484		2.12763	2.0631	1.93949	1.86173
Cant1	2140	negbin	OK	latent_time	1.72174	0.135899	12.6693	8.74897e-37	0.00258298	6.82157e-33	Cant1	14.5508	10.8057	11.9912	11.8393		2.74411	2.46858	2.56427	2.55251
Gm56990	970	negbin	OK	latent_time	3.06187	0.241919	12.6566	1.02905e-36	0.00578185	8.02039e-33	Gm56990	9.54682	3.68934	6.03602	5.5369		2.35582	1.54529	1.95104	1.87746
Shmt1	1269	negbin	OK	latent_time	2.50073	0.197649	12.6524	1.08537e-36	0.0162588	8.45828e-33	Shmt1	7.73651	7.7722	6.87137	7.57815		2.16751	2.17159	2.06323	2.14922
Slc16a12	339	negbin	OK	latent_time	7.14647	0.567079	12.6022	2.05214e-36	0.000654379	1.59821e-32	Slc16a12	2.3739	1.37735	2.34435	3.06188		1.21607	0.865987	1.20727	1.40165
Elk3	5850	negbin	OK	latent_time	1.03688	0.0822965	12.5993	2.1307e-36	0.0365877	1.65918e-32	Elk3	51.1498	54.0611	50.9829	54.4759		3.95412	4.00844	3.95091	4.01595
Ephx1	3547	negbin	OK	latent_time	1.39925	0.111254	12.5771	2.8205e-36	0.010688	2.19576e-32	Ephx1	27.4791	23.0707	31.5544	27.9396		3.34917	3.18099	3.48291	3.36521
Tigd2	2189	negbin	OK	latent_time	1.82953	0.145554	12.5694	3.10924e-36	0.00381571	2.41992e-32	Tigd2	15.5584	13.5932	13.8236	17.6058		2.80689	2.68055	2.69622	2.92347
Gm20342	1387	negbin	OK	latent_time	2.3609	0.187839	12.5687	3.13878e-36	0.00355623	2.4426e-32	Gm20342	9.18817	9.39551	8.03007	7.32299		2.32123	2.34137	2.20056	2.11902
Gm56904	1199	negbin	OK	latent_time	2.56588	0.204347	12.5565	3.66326e-36	0.00441467	2.85002e-32	Gm56904	6.72888	5.46022	7.7606	10.1552		2.04496	1.86566	2.17026	2.41191
Nxf1	6117	negbin	OK	latent_time	0.897124	0.0714658	12.5532	3.81824e-36	0.0478174	2.97021e-32	Nxf1	43.3791	47.1087	45.7283	47.1785		3.79277	3.87346	3.84435	3.87491
Dact3	617	negbin	OK	latent_time	3.99902	0.318628	12.5508	3.93634e-36	0.020474	3.06129e-32	Dact3	3.24489	3.18103	3.55694	3.62322		1.44572	1.43056	1.51665	1.53109
6330403L08Rik	514	negbin	OK	latent_time	4.57947	0.365292	12.5365	4.7158e-36	0.00263432	3.66653e-32	6330403L08Rik	2.74962	3.16463	2.74855	2.73018		1.32165	1.42663	1.32137	1.31646
Ankrd50	2108	negbin	OK	latent_time	1.77198	0.142119	12.4683	1.11109e-35	0.00436893	8.62985e-32	Ankrd50	12.5014	14.1507	13.0152	11.4055		2.60279	2.71804	2.64014	2.51814
Bmpr1a	467	negbin	OK	latent_time	5.2545	0.42149	12.4665	1.13746e-35	0.0192814	8.83349e-32	Bmpr1a	3.02287	3.45978	3.31442	3.36807		1.392	1.4951	1.46196	1.47432
Fut11	2619	negbin	OK	latent_time	1.56514	0.125555	12.4658	1.14696e-35	0.0123353	8.90613e-32	Fut11	18.9058	13.8883	17.0302	17.6568		2.99101	2.70058	2.89205	2.92621
Sqor	3792	negbin	OK	latent_time	1.23678	0.0993465	12.4492	1.41262e-35	0.00739936	1.09634e-31	Sqor	26.7277	23.0051	26.4076	28.0417		3.32243	3.17826	3.31082	3.36873
Pde4c	2354	negbin	OK	latent_time	2.5522	0.205324	12.4301	1.79397e-35	0.243505	1.39158e-31	Pde4c	81.5151	49.9946	75.3156	75.6284		4.41298	3.93172	4.33488	4.33897
Ino80dos	1146	negbin	OK	latent_time	2.80807	0.226013	12.4244	1.92701e-35	0.00271086	1.4944e-31	Ino80dos	8.65874	7.69022	8.29953	10.0787		2.26786	2.1622	2.22996	2.40502
Dpf3	825	negbin	OK	latent_time	3.46704	0.279197	12.4179	2.08962e-35	0.00298252	1.62029e-31	Dpf3	5.61879	7.13272	6.41328	5.61345		1.88991	2.0959	2.00327	1.8891
Arhgap11a	2432	negbin	OK	latent_time	1.63453	0.13179	12.4026	2.53059e-35	0.0074619	1.96197e-31	Arhgap11a	16.5148	13.7899	16.653	15.9983		2.86305	2.69395	2.8709	2.83311
Ppp5c	2573	negbin	OK	latent_time	1.51121	0.121851	12.4021	2.54495e-35	0.0028243	1.97284e-31	Ppp5c	15.1656	14.5442	17.4344	15.4115		2.78289	2.74369	2.91422	2.79798
Tmem185b	3040	negbin	OK	latent_time	1.3898	0.112069	12.4012	2.57285e-35	0.0141587	1.99396e-31	Tmem185b	15.5755	19.7912	19.3746	20.9994		2.80793	3.03453	3.01429	3.09101
Bst2	10137	negbin	OK	latent_time	0.737411	0.0595465	12.3838	3.19876e-35	0.0040638	2.47872e-31	Bst2	216.708	148.361	149.041	199.328		5.38315	5.00636	5.01091	5.29996
Slc27a1	1496	negbin	OK	latent_time	2.15342	0.174201	12.3617	4.21092e-35	0.00976101	3.26178e-31	Slc27a1	9.87131	9.32992	6.92526	7.52712		2.38613	2.33504	2.07006	2.14325
Ctso	3060	negbin	OK	latent_time	1.36343	0.110297	12.3615	4.22386e-35	0.00418597	3.27138e-31	Ctso	19.4523	17.4137	18.9973	20.2339		3.01809	2.91309	2.9956	3.0556
Fhl3	1644	negbin	OK	latent_time	2.06768	0.167386	12.3528	4.70538e-35	0.0426877	3.64337e-31	Fhl3	10.4178	10.7073	8.81152	7.5016		2.43517	2.46021	2.28356	2.14025
Me1	371	negbin	OK	latent_time	6.3955	0.517772	12.352	4.75384e-35	0.00394847	3.68042e-31	Me1	1.17841	5.27985	2.85633	2.16883		0.778595	1.83735	1.34972	1.15336
Gm47271	407	negbin	OK	latent_time	6.47109	0.524737	12.3321	6.08686e-35	0.014024	4.71123e-31	Gm47271	5.9262	8.49367	7.08694	7.80779		1.93531	2.25063	2.09025	2.17564
Vis1	3482	negbin	OK	latent_time	1.48367	0.120599	12.3026	8.77303e-35	0.0291759	6.78682e-31	Vis1	37.0259	33.204	31.7969	25.235		3.63827	3.53234	3.49033	3.26709
Sparc	677	negbin	OK	latent_time	3.87814	0.315646	12.2864	1.07224e-34	0.904787	8.29381e-31	Sparc	6.69473	3.65654	3.20664	2.78121		2.04054	1.53827	1.43666	1.33004
Atp1b1	630	negbin	OK	latent_time	4.16287	0.339112	12.2758	1.22152e-34	0.00266777	9.44727e-31	Atp1b1	3.09119	4.83713	7.05999	6.04721		1.40884	1.76424	2.08691	1.95263
Tmem199	1870	negbin	OK	latent_time	1.85493	0.15132	12.2583	1.51567e-34	0.00531094	1.17207e-30	Tmem199	10.1104	12.9209	10.2936	10.3849		2.40788	2.63339	2.42423	2.43229
Rhbdd3	1691	negbin	OK	latent_time	2.00087	0.16331	12.252	1.63906e-34	0.0121865	1.26716e-30	Rhbdd3	11.2888	9.31352	9.48518	10.3849		2.50869	2.33346	2.34996	2.43229
Tagln	569	negbin	OK	latent_time	4.3092	0.351803	12.2489	1.70276e-34	0.00292432	1.31624e-30	Tagln	3.96219	4.09926	3.4761	5.40932		1.60185	1.6291	1.49875	1.85775
Mgat4b	3537	negbin	OK	latent_time	1.28485	0.10492	12.246	1.76464e-34	0.0119751	1.36389e-30	Mgat4b	25.8054	23.6445	23.201	21.4076		3.2886	3.20456	3.18639	3.1094
Polk	1994	negbin	OK	latent_time	1.87772	0.153341	12.2454	1.77788e-34	0.00513923	1.37394e-30	Polk	14.0214	13.5276	13.3655	13.5998		2.70947	2.67605	2.66483	2.68101
Bcl2l2	1486	negbin	OK	latent_time	2.09681	0.171279	12.2421	1.85223e-34	0.00195528	1.43066e-30	Bcl2l2	8.3001	7.95257	9.10793	8.87945		2.23002	2.19194	2.31332	2.29046
Nphp1	547	negbin	OK	latent_time	4.19663	0.343007	12.2348	2.0257e-34	0.000737249	1.56445e-30	Nphp1	2.56176	3.345	3.36832	3.95493		1.27025	1.46903	1.47438	1.60038
Epm2a	821	negbin	OK	latent_time	3.56439	0.291417	12.2312	2.11731e-34	0.0121626	1.63499e-30	Epm2a	5.80665	7.26389	8.21869	8.52223		1.9179	2.1119	2.22123	2.25363
Gm12227	650	negbin	OK	latent_time	4.00638	0.328046	12.2129	2.65404e-34	0.00012836	2.04918e-30	Gm12227	5.48216	4.80434	4.36534	6.14927		1.86905	1.75861	1.67996	1.96701
Ccdc90b	2395	negbin	OK	latent_time	1.63535	0.1342	12.186	3.69323e-34	0.0022411	2.85081e-30	Ccdc90b	16.8734	14.3474	15.8176	18.5244		2.88332	2.73095	2.82243	2.97166
Ifi213	2733	negbin	OK	latent_time	1.78279	0.146423	12.1756	4.19345e-34	0.00328885	3.23651e-30	Ifi213	44.4038	18.1679	24.0633	28.3734		3.8156	2.95324	3.2214	3.38009
Nfix	6587	negbin	OK	latent_time	0.873666	0.0718917	12.1525	5.56215e-34	0.0142442	4.28953e-30	Nfix	60.4916	53.7167	67.555	54.7056		4.1189	4.00217	4.22764	4.02008
Fbxo22	2823	negbin	OK	latent_time	1.46696	0.120818	12.1419	6.33336e-34	0.0166919	4.88365e-30	Fbxo22	16.6856	17.3973	20.6949	20.7697		2.87275	2.9122	3.07708	3.08052
Gadd45a	2614	negbin	OK	latent_time	1.66529	0.137308	12.1282	7.49035e-34	0.0943608	5.77356e-30	Gadd45a	15.6438	20.8734	20.156	25.2605		2.81204	3.08527	3.05192	3.26807
Gm56745	520	negbin	OK	latent_time	4.56482	0.37642	12.1269	7.60599e-34	0.0118844	5.86194e-30	Gm56745	4.2696	2.70551	2.61381	3.9039		1.66195	1.30982	1.28476	1.59003
Lekr1	1113	negbin	OK	latent_time	2.75058	0.227681	12.0808	1.33345e-33	0.00211919	1.02716e-29	Lekr1	8.4538	7.46066	8.1648	9.10909		2.24642	2.13543	2.21537	2.31344
Nlgn2	824	negbin	OK	latent_time	3.10554	0.257131	12.0777	1.38594e-33	0.00490672	1.06745e-29	Nlgn2	5.32846	4.67316	4.44618	4.49076		1.84506	1.73575	1.69491	1.70307
Asgr2	1512	negbin	OK	latent_time	2.10951	0.1747	12.075	1.43085e-33	0.00287556	1.1019e-29	Asgr2	10.8448	6.93595	10.4553	8.54775		2.47189	2.0714	2.43845	2.25631
Vwa8	2589	negbin	OK	latent_time	1.67226	0.138489	12.075	1.43145e-33	0.00466488	1.10222e-29	Vwa8	23.1241	22.8411	19.5901	18.5754		3.18321	3.17141	3.02481	2.97427
Ifih1	5568	negbin	OK	latent_time	1.35698	0.112402	12.0726	1.47436e-33	0.00879025	1.13511e-29	Ifih1	113.759	110.811	96.28	122.883		4.74284	4.71681	4.57759	4.81934
Trmo	2372	negbin	OK	latent_time	1.55912	0.129266	12.0614	1.68952e-33	0.00647144	1.30042e-29	Trmo	12.7746	14.8721	14.9553	14.3908		2.62283	2.76456	2.76979	2.73377
Manea	1885	negbin	OK	latent_time	1.84794	0.153462	12.0416	2.14659e-33	0.00605931	1.65116e-29	Manea	13.4578	10.8385	11.6679	10.8186		2.67123	2.47135	2.53907	2.46968
Rbbp9	841	negbin	OK	latent_time	3.02952	0.251712	12.0357	2.30784e-33	0.00484932	1.77496e-29	Rbbp9	4.95273	4.08287	5.52404	5.20519		1.78385	1.62588	1.87549	1.82539
Gm40658	316	negbin	OK	latent_time	7.13609	0.594877	11.9959	3.73301e-33	0.00968626	2.86994e-29	Gm40658	1.63953	1.6725	3.04496	2.27089		0.970599	0.983014	1.39747	1.18506
4833411C07Rik	332	negbin	OK	latent_time	6.2339	0.519956	11.9893	4.04389e-33	0.000651988	3.10813e-29	4833411C07Rik	2.04941	1.80368	2.55992	1.99022		1.11495	1.03093	1.26974	1.09535
Hes1	2278	negbin	OK	latent_time	1.98284	0.165455	11.9842	4.30134e-33	0.126647	3.30515e-29	Hes1	18.4788	23.3822	24.5214	31.3587		2.96933	3.19385	3.23952	3.47688
Ezh1	3406	negbin	OK	latent_time	1.2824	0.107107	11.973	4.91995e-33	0.00591869	3.7795e-29	Ezh1	26.6252	22.2016	22.8776	21.0759		3.31873	3.14422	3.17294	3.09449
Plxna4	4144	negbin	OK	latent_time	1.42557	0.119125	11.967	5.29321e-33	0.00569335	4.06518e-29	Plxna4	69.8164	50.4209	66.5849	43.5807		4.26009	3.94005	4.21338	3.7973
Large1	4779	negbin	OK	latent_time	1.24414	0.10399	11.964	5.48468e-33	0.00845819	4.21168e-29	Large1	56.3587	61.243	61.0609	56.7213		4.04932	4.13105	4.12812	4.05563
Espl1	1415	negbin	OK	latent_time	2.1486	0.179703	11.9564	6.01402e-33	0.0037351	4.61757e-29	Espl1	9.59805	7.00154	9.26961	8.08846		2.36067	2.07963	2.32919	2.20701
Ankrd40	3622	negbin	OK	latent_time	1.18936	0.099757	11.9226	9.02249e-33	0.00873083	6.92386e-29	Ankrd40	24.61	22.9559	24.1172	20.0553		3.24298	3.17621	3.22355	3.04715
Dgkh	5695	negbin	OK	latent_time	1.15655	0.0971058	11.9102	1.04759e-32	0.0237452	8.03711e-29	Dgkh	69.1845	103.793	88.0343	72.541		4.25113	4.65199	4.48902	4.29784
Fbxl18	1690	negbin	OK	latent_time	2.37045	0.19905	11.9088	1.06474e-32	0.125473	8.16763e-29	Fbxl18	23.0046	12.4946	18.2698	20.0043		3.17824	2.60229	2.95854	3.04473
Srek1ip1	1871	negbin	OK	latent_time	1.90705	0.16018	11.9056	1.10621e-32	0.019789	8.48463e-29	Srek1ip1	13.8847	9.70705	12.7457	16.0238		2.70034	2.3709	2.62073	2.83461
Nmt2	4235	negbin	OK	latent_time	1.22405	0.102856	11.9007	1.17429e-32	0.0124806	9.00561e-29	Nmt2	38.6825	39.107	38.7222	34.5992		3.68091	3.69155	3.68191	3.57232
Myl9	432	negbin	OK	latent_time	5.06593	0.425854	11.8959	1.24232e-32	0.00701963	9.52611e-29	Myl9	2.18603	3.29581	3.1258	2.98533		1.15878	1.45764	1.41726	1.38262
Gm28981	1196	negbin	OK	latent_time	2.54328	0.214231	11.8717	1.66123e-32	0.00150044	1.2735e-28	Gm28981	9.7176	7.50985	8.62289	8.49671		2.37189	2.14122	2.26414	2.25095
Baiap2	6882	negbin	OK	latent_time	0.936441	0.0788949	11.8695	1.70539e-32	0.0341497	1.30718e-28	Baiap2	90.0714	77.8368	80.8935	68.3565		4.51164	4.36738	4.40542	4.23926
Siglece	2546	negbin	OK	latent_time	1.5148	0.127634	11.8683	1.7298e-32	0.0180759	1.32572e-28	Siglece	16.4123	14.0687	18.674	16.7383		2.85718	2.71262	2.9793	2.87572
Sapcd1	299	negbin	OK	latent_time	6.93041	0.583991	11.8673	1.74958e-32	0.000503632	1.3407e-28	Sapcd1	1.05886	1.90206	1.85931	2.01574		0.722152	1.06542	1.05058	1.10384
Sp4	4524	negbin	OK	latent_time	1.18835	0.100159	11.8646	1.80707e-32	0.0366703	1.38458e-28	Sp4	38.0677	42.4028	45.2163	41.8712		3.6653	3.77052	3.83333	3.7582
Gm41804	683	negbin	OK	latent_time	3.71382	0.313247	11.8559	2.00589e-32	0.00258952	1.53651e-28	Gm41804	6.84843	3.80412	5.47015	4.97555		2.06031	1.56947	1.8672	1.78768
Rcbtb1	2340	negbin	OK	latent_time	1.58365	0.133661	11.8482	2.19737e-32	0.00381965	1.68275e-28	Rcbtb1	15.9171	14.3802	14.4164	13.9826		2.82832	2.73308	2.73543	2.70689
ENSMUSG00000095041	5231	negbin	OK	latent_time	1.00666	0.0849982	11.8433	2.3308e-32	0.0119179	1.7847e-28	ENSMUSG00000095041	48.6222	38.4183	48.5038	39.039		3.90444	3.67423	3.90205	3.68985
Mfhas1	7804	negbin	OK	latent_time	0.860548	0.0727694	11.8257	2.87565e-32	0.00467124	2.2016e-28	Mfhas1	110.036	138.178	112.583	89.1517		4.70985	4.93575	4.73253	4.50149
Pou2af3	398	negbin	OK	latent_time	5.13069	0.433979	11.8224	2.98898e-32	0.00215703	2.28777e-28	Pou2af3	2.40805	1.77088	2.23656	2.55157		1.22614	1.01917	1.17451	1.26739
Spns1	2431	negbin	OK	latent_time	1.49371	0.126364	11.8207	3.05101e-32	0.00949383	2.33494e-28	Spns1	13.8677	14.1834	14.2008	14.7991		2.69919	2.72021	2.72135	2.75995
Foxj2	2649	negbin	OK	latent_time	1.44125	0.122151	11.7989	3.95319e-32	0.0618888	3.02419e-28	Foxj2	17.9323	15.0197	13.6349	16.4066		2.94087	2.77382	2.68341	2.85685
Phlda1	8252	negbin	OK	latent_time	0.956718	0.0810978	11.7971	4.04031e-32	0.0290942	3.09043e-28	Phlda1	207.178	194.092	193.773	199.252		5.33839	5.27347	5.27183	5.29958
Bcl9	1771	negbin	OK	latent_time	1.91774	0.162695	11.7873	4.5391e-32	0.00789265	3.47059e-28	Bcl9	13.3382	10.9368	10.8325	10.0787		2.66293	2.47963	2.47085	2.40502
B430319H21Rik	520	negbin	OK	latent_time	4.21277	0.35756	11.782	4.8324e-32	0.00856611	3.69389e-28	B430319H21Rik	1.63953	3.98448	4.14977	2.6026		0.970599	1.60633	1.63895	1.28166
Gm9967	537	negbin	OK	latent_time	4.19265	0.35594	11.7791	5.00276e-32	0.00416693	3.82361e-28	Gm9967	4.32083	2.63993	3.53	3.49565		1.67163	1.29196	1.51072	1.50311
2900093K20Rik	1251	negbin	OK	latent_time	2.29769	0.195066	11.7791	5.00468e-32	0.0128955	3.82458e-28	2900093K20Rik	6.89967	7.2147	6.73663	8.36914		2.06682	2.10593	2.04597	2.23742
Pgrmc1	5472	negbin	OK	latent_time	0.959652	0.0815	11.7749	5.26004e-32	0.0135533	4.0192e-28	Pgrmc1	44.3013	40.9434	44.5696	47.2295		3.81334	3.73632	3.81924	3.87597
Cdkn1c	1122	negbin	OK	latent_time	2.58491	0.219644	11.7686	5.66446e-32	0.0389408	4.32764e-28	Cdkn1c	6.42147	6.77198	8.83847	8.06295		2.00438	2.05053	2.2863	2.20419
Natd1	1310	negbin	OK	latent_time	2.23884	0.19049	11.7531	6.80936e-32	0.00391032	5.20099e-28	Natd1	9.10278	7.39507	7.16778	7.70573		2.31281	2.12764	2.1002	2.16398
Ccdc115	3003	negbin	OK	latent_time	1.3474	0.114965	11.7201	1.00522e-31	0.012008	7.67484e-28	Ccdc115	18.5984	19.7748	19.3746	20.9228		2.97545	3.03374	3.01429	3.08753
5830416I19Rik	421	negbin	OK	latent_time	4.9133	0.419454	11.7136	1.08633e-31	0.00490505	8.29089e-28	5830416I19Rik	2.08356	2.13162	3.07191	2.55157		1.12609	1.14155	1.40411	1.26739
Dok3	3017	negbin	OK	latent_time	1.38855	0.118576	11.7103	1.12941e-31	0.0155357	8.61854e-28	Dok3	18.5642	22.7427	19.9943	21.9435		2.9737	3.16728	3.04425	3.13303
Tcaf1	418	negbin	OK	latent_time	4.9733	0.424951	11.7032	1.22712e-31	0.00494611	9.35923e-28	Tcaf1	2.68131	2.82029	2.66771	2.21986		1.30327	1.34033	1.29957	1.16934
Dsel	792	negbin	OK	latent_time	3.09331	0.264324	11.7027	1.23432e-31	0.00136642	9.41293e-28	Dsel	5.31138	3.9189	5.41625	5.5369		1.84235	1.59308	1.85883	1.87746
Numbl	762	negbin	OK	latent_time	3.15834	0.270214	11.6883	1.46293e-31	0.00417479	1.11549e-27	Numbl	4.64532	3.57456	5.98213	4.61833		1.73083	1.52051	1.94335	1.72604
Cxcl13	471	negbin	OK	latent_time	6.88041	0.589863	11.6644	1.93747e-31	0.531966	1.47693e-27	Cxcl13	3.05703	148.967	4.93122	6.91474		1.40045	5.01042	1.78023	2.06873
1700001K23Rik	313	negbin	OK	latent_time	6.27124	0.538782	11.6397	2.59075e-31	0.000283372	1.97311e-27	1700001K23Rik	2.51052	2.18081	2.42519	1.40336		1.25577	1.15714	1.23116	0.876868
Cep290	2150	negbin	OK	latent_time	1.88559	0.162148	11.6288	2.94293e-31	0.0029018	2.24104e-27	Cep290	22.3898	18.9222	22.0962	19.5195		3.1523	2.99183	3.13967	3.02137
Gramd3	4137	negbin	OK	latent_time	1.31557	0.113162	11.6255	3.05881e-31	0.00421974	2.32898e-27	Gramd3	43.8915	50.9292	51.5218	40.6209		3.80425	3.94988	3.96123	3.7286
Gm12279	1164	negbin	OK	latent_time	2.44682	0.210765	11.6092	3.69944e-31	0.00852464	2.81602e-27	Gm12279	6.84843	5.85375	8.27259	10.4104		2.06031	1.9248	2.22706	2.43452
Siae	1654	negbin	OK	latent_time	1.86886	0.16104	11.605	3.88754e-31	0.00150264	2.95881e-27	Siae	12.4672	8.37889	9.21572	8.44568		2.60026	2.23846	2.32393	2.24556
Spry2	540	negbin	OK	latent_time	4.15622	0.358351	11.5982	4.20889e-31	0.016945	3.20296e-27	Spry2	2.90333	3.47617	3.69168	4.82246		1.36183	1.49877	1.54579	1.76172
Lyl1	2677	negbin	OK	latent_time	1.48451	0.128091	11.5894	4.66127e-31	0.0827033	3.54629e-27	Lyl1	18.5642	13.5276	19.644	23.1937		2.9737	2.67605	3.02743	3.18609
Rad54l2	2461	negbin	OK	latent_time	1.49637	0.129178	11.5838	4.97907e-31	0.00407671	3.78708e-27	Rad54l2	16.549	15.528	17.3266	13.804		2.86499	2.80506	2.90835	2.6949
Gm3734	832	negbin	OK	latent_time	3.09361	0.267809	11.5515	7.25082e-31	0.00174722	5.5128e-27	Gm3734	5.43093	4.72235	7.57198	6.81268		1.86112	1.74438	2.1485	2.05575
Amotl2	646	negbin	OK	latent_time	3.53264	0.305927	11.5473	7.61617e-31	0.053818	5.78905e-27	Amotl2	3.85972	2.85309	4.71564	4.36318		1.58098	1.34887	1.74321	1.67956
Plac9	623	negbin	OK	latent_time	3.72211	0.322809	11.5304	9.27288e-31	0.54733	7.04553e-27	Plac9	4.6624	2.06603	3.50305	5.43484		1.73385	1.12038	1.50475	1.86173
Klf16	2706	negbin	OK	latent_time	1.39358	0.120926	11.5242	9.95998e-31	0.0114249	7.5666e-27	Klf16	15.0461	18.873	17.6769	15.0032		2.77546	2.98936	2.92729	2.77279
Ifi47	2872	negbin	OK	latent_time	1.56593	0.136028	11.5118	1.14993e-30	0.0039644	8.73254e-27	Ifi47	33.7127	18.3483	23.5782	30.5167		3.54711	2.9626	3.20186	3.45052
Zbtb16	4058	negbin	OK	latent_time	1.19992	0.104477	11.4851	1.56819e-30	0.0505907	1.19073e-26	Zbtb16	28.2306	30.8429	51.1176	29.7257		3.37522	3.46081	3.9535	3.4251
Gm30779	398	negbin	OK	latent_time	4.97711	0.434044	11.4668	1.93599e-30	0.0100638	1.46903e-26	Gm30779	2.74962	1.63971	2.3174	2.83224		1.32165	0.970667	1.19918	1.34345
C2cd2l	1457	negbin	OK	latent_time	1.99167	0.173722	11.4647	1.98516e-30	0.00417983	1.50614e-26	C2cd2l	8.14639	8.42808	8.51511	8.42017		2.21336	2.24369	2.25288	2.24285
Map2k7	2722	negbin	OK	latent_time	1.37419	0.120035	11.4483	2.39804e-30	0.0279758	1.81868e-26	Map2k7	18.1372	15.2984	17.0033	16.6872		2.95164	2.79107	2.89055	2.87284
Ubtd2	3093	negbin	OK	latent_time	1.44064	0.125892	11.4435	2.53395e-30	0.00502533	1.9215e-26	Ubtd2	25.1223	33.45	26.9735	20.3105		3.26279	3.53951	3.33126	3.0592
Cul9	1508	negbin	OK	latent_time	2.08799	0.182495	11.4414	2.59755e-30	0.0195422	1.96946e-26	Cul9	12.4843	7.49345	9.26961	10.3083		2.60153	2.1393	2.32919	2.42554
Gm57239	622	negbin	OK	latent_time	3.54406	0.309995	11.4326	2.87347e-30	0.0203173	2.17838e-26	Gm57239	4.49162	3.16463	3.90725	3.18946		1.70322	1.42663	1.59071	1.43257
Elp4	3459	negbin	OK	latent_time	1.47513	0.129209	11.4166	3.45374e-30	0.00964432	2.6169e-26	Elp4	46.8631	37.1721	46.2133	40.0596		3.86834	3.64211	3.85468	3.71502
Usp53	2844	negbin	OK	latent_time	1.46405	0.128383	11.4038	4.00461e-30	0.0132488	3.0335e-26	Usp53	20.8186	22.7427	23.713	21.2545		3.08276	3.16728	3.20733	3.10255
Uqcc5	4103	negbin	OK	latent_time	1.31477	0.115463	11.3869	4.85887e-30	0.025205	3.67962e-26	Uqcc5	46.0604	34.1223	38.5605	51.6437		3.85143	3.55884	3.67783	3.96355
Lap3	3219	negbin	OK	latent_time	1.26367	0.111079	11.3763	5.48945e-30	0.00137895	4.15661e-26	Lap3	22.7996	21.7917	24.2519	21.6628		3.16967	3.1264	3.2289	3.12072
Fgf11	377	negbin	OK	latent_time	5.01583	0.441322	11.3655	6.21338e-30	0.000996166	4.70353e-26	Fgf11	2.56176	1.57412	1.9132	2.24538		1.27025	0.945507	1.06925	1.17723
Bms1	3596	negbin	OK	latent_time	1.17746	0.103617	11.3636	6.34394e-30	0.00204646	4.80173e-26	Bms1	26.6594	26.3009	25.4106	26.1536		3.31996	3.30692	3.27376	3.30151
Tmem117	282	negbin	OK	latent_time	7.22213	0.635784	11.3594	6.65973e-30	0.00391828	5.04009e-26	Tmem117	3.02287	2.41037	2.04794	2.04125		1.392	1.22682	1.11446	1.11227
Irf2bpl	4696	negbin	OK	latent_time	1.08528	0.0955441	11.3589	6.69464e-30	0.0640124	5.06584e-26	Irf2bpl	35.9158	49.929	41.5516	37.4315		3.60864	3.93043	3.75072	3.64888
Gm57257	1055	negbin	OK	latent_time	2.721	0.239572	11.3578	6.78662e-30	0.00677353	5.13476e-26	Gm57257	7.75359	9.4283	8.08396	8.16501		2.16946	2.34452	2.20651	2.21539
Vmp1	11956	negbin	OK	latent_time	0.558225	0.0492494	11.3347	8.83715e-30	0.0384378	6.68354e-26	Vmp1	273.749	237.38	252.651	255.948		5.61586	5.47387	5.53596	5.54887
Fbxl14	1840	negbin	OK	latent_time	1.69838	0.149851	11.3338	8.92721e-30	0.00755199	6.75075e-26	Fbxl14	10.23	10.0022	11.587	10.64		2.41858	2.3981	2.53267	2.45445
Col20a1	820	negbin	OK	latent_time	2.87307	0.254197	11.3026	1.27449e-29	0.00177789	9.63513e-26	Col20a1	5.19183	4.90272	5.0929	4.51627		1.82323	1.77541	1.80712	1.7077
Lalba	350	negbin	OK	latent_time	5.41887	0.480556	11.2763	1.71903e-29	0.00882425	1.29907e-25	Lalba	1.40043	1.96765	2.3713	2.52605		0.875647	1.08777	1.2153	1.26018
Cdkl3	1074	negbin	OK	latent_time	2.77047	0.245795	11.2715	1.81498e-29	0.00942346	1.3714e-25	Cdkl3	9.42727	9.11676	9.59297	11.8648		2.34442	2.31419	2.36019	2.55449
Ccdc57	827	negbin	OK	latent_time	2.97882	0.264766	11.2508	2.29544e-29	0.00519417	1.73398e-25	Ccdc57	5.87497	6.44404	5.33541	4.38869		1.92789	2.00741	1.84616	1.6843
Pald1	660	negbin	OK	latent_time	3.32907	0.296624	11.2232	3.13694e-29	0.016742	2.36901e-25	Pald1	3.24489	4.62397	4.6348	3.29152		1.44572	1.72704	1.72896	1.45664
Eng	3180	negbin	OK	latent_time	1.33517	0.119031	11.217	3.36489e-29	0.000892804	2.54049e-25	Eng	26.2495	22.382	29.4795	22.4793		3.30503	3.15197	3.41705	3.15612
Rab3a	582	negbin	OK	latent_time	3.55769	0.317242	11.2144	3.46441e-29	0.00464388	2.61529e-25	Rab3a	2.81793	2.23	4.01503	5.17968		1.33971	1.17248	1.61244	1.82127
Cacna1a	445	negbin	OK	latent_time	4.82572	0.430664	11.2053	3.8405e-29	0.000875845	2.89842e-25	Cacna1a	4.69656	4.49279	3.55694	4.26112		1.73986	1.70344	1.51665	1.66034
Arid3a	2624	negbin	OK	latent_time	1.48518	0.132828	11.1813	5.03723e-29	0.0171941	3.80008e-25	Arid3a	19.8451	20.0536	21.0452	17.2231		3.03712	3.04707	3.0931	2.90269
Slc35e3	1367	negbin	OK	latent_time	2.05065	0.183578	11.1705	5.68571e-29	0.0191113	4.28816e-25	Slc35e3	8.19763	7.26389	9.08098	7.6547		2.21895	2.1119	2.31065	2.1581
Usp49	1800	negbin	OK	latent_time	1.8322	0.164254	11.1547	6.79307e-29	0.00253493	5.12265e-25	Usp49	14.5849	11.6419	12.3954	11.3034		2.74631	2.53702	2.59491	2.50988
Aagab	2989	negbin	OK	latent_time	1.2479	0.111884	11.1535	6.88567e-29	0.00454935	5.1918e-25	Aagab	21.9116	16.7742	18.8356	17.912		3.13164	2.87775	2.98748	2.9398
Gm49975	346	negbin	OK	latent_time	5.47702	0.491067	11.1533	6.89995e-29	0.00345391	5.20187e-25	Gm49975	1.742	2.13162	2.07488	2.88327		1.00869	1.14155	1.12327	1.35668
Enkur	1579	negbin	OK	latent_time	2.01658	0.180847	11.1507	7.10393e-29	0.00802833	5.35494e-25	Enkur	9.20525	9.21514	16.1949	13.5998		2.3229	2.32387	2.84461	2.68101
Epas1	1109	negbin	OK	latent_time	2.55535	0.229342	11.1421	7.8265e-29	0.0381881	5.89883e-25	Epas1	7.63404	8.54286	9.26961	7.6547		2.15571	2.25579	2.32919	2.1581
Xxylt1	2356	negbin	OK	latent_time	1.47017	0.132032	11.135	8.47847e-29	0.00199027	6.38853e-25	Xxylt1	16.8051	13.5932	14.8475	14.697		2.87949	2.68055	2.76301	2.75347
Dclre1c	9103	negbin	OK	latent_time	0.744764	0.066895	11.1333	8.63554e-29	0.0345365	6.50601e-25	Dclre1c	192.764	124.7	153.973	129.441		5.26664	4.83389	5.04325	4.87092
Gm15787	1145	negbin	OK	latent_time	2.40574	0.216304	11.122	9.80295e-29	0.00357582	7.38358e-25	Gm15787	7.92437	7.16551	9.21572	8.16501		2.18879	2.09992	2.32393	2.21539
Ipo11	3307	negbin	OK	latent_time	1.23796	0.111385	11.1143	1.06874e-28	0.00790833	8.04761e-25	Ipo11	26.6423	19.7912	23.713	24.2399		3.31935	3.03453	3.20733	3.22843
Tnpo2	2652	negbin	OK	latent_time	1.34314	0.120953	11.1046	1.19146e-28	0.0101518	8.9705e-25	Tnpo2	17.3004	15.8068	15.602	16.1004		2.90692	2.82178	2.80953	2.8391
Ryk	1268	negbin	OK	latent_time	2.2228	0.200335	11.0954	1.32045e-28	0.0106543	9.939e-25	Ryk	8.57335	8.37889	8.00312	8.29259		2.25898	2.23846	2.19757	2.22922
Crot	2293	negbin	OK	latent_time	1.50675	0.136047	11.0752	1.65486e-28	0.00370345	1.24511e-24	Crot	16.2245	12.4618	15.6559	15.9983		2.84633	2.59985	2.81277	2.83311
Dtx2	4883	negbin	OK	latent_time	0.988341	0.089373	11.0586	1.99174e-28	0.00876371	1.49838e-24	Dtx2	38.1019	50.2078	40.7971	30.1595		3.66617	3.93589	3.73283	3.43912
Isg15	5509	negbin	OK	latent_time	1.28068	0.115859	11.0538	2.10182e-28	0.000868042	1.58099e-24	Isg15	151.058	108.499	117.864	202.237		5.02426	4.69592	4.77798	5.31437
Pwwp2b	1143	negbin	OK	latent_time	2.23577	0.202947	11.0165	3.18228e-28	0.00583771	2.39276e-24	Pwwp2b	5.5334	7.93617	7.05999	5.94515		1.87693	2.19011	2.08691	1.93804
Pygb	2217	negbin	OK	latent_time	1.51863	0.137885	11.0138	3.28045e-28	0.00193639	2.46624e-24	Pygb	15.9854	13.1176	13.9044	13.3192		2.83235	2.64743	2.70166	2.6616
Nsmce1	3471	negbin	OK	latent_time	1.15285	0.104779	11.0027	3.70988e-28	0.00130343	2.78871e-24	Nsmce1	22.0311	22.7099	26.3807	27.2507		3.13685	3.16589	3.30984	3.34112
Parp12	2897	negbin	OK	latent_time	1.3326	0.121339	10.9825	4.64047e-28	0.00517737	3.48639e-24	Parp12	25.2248	15.9707	18.9973	20.387		3.2667	2.83149	2.9956	3.06278
Peg10	434	negbin	OK	latent_time	4.90618	0.447227	10.9702	5.31383e-28	1.13362	3.99175e-24	Peg10	3.27905	4.86992	4.23061	4.87349		1.45373	1.76984	1.65453	1.77045
Miga1	869	negbin	OK	latent_time	2.69357	0.245699	10.9629	5.76252e-28	0.0155225	4.32765e-24	Miga1	5.03812	5.37823	5.71267	4.79694		1.79809	1.85289	1.904	1.75733
Vac14	3432	negbin	OK	latent_time	1.11597	0.101824	10.9599	5.9576e-28	0.000915465	4.47237e-24	Vac14	23.0558	25.563	21.5033	17.4527		3.18038	3.27952	3.11366	2.91521
Hspa1a	9975	negbin	OK	latent_time	0.905118	0.0828609	10.9233	8.91618e-28	0.403105	6.68892e-24	Hspa1a	386.928	609.036	441.708	588.442		5.96082	6.41352	6.09291	6.37918
Adk	5377	negbin	OK	latent_time	0.989637	0.0906399	10.9183	9.42023e-28	0.00672227	7.06611e-24	Adk	57.2809	56.7174	62.9471	57.3337		4.06527	4.05556	4.15806	4.06618
Gm26532	6094	negbin	OK	latent_time	0.911318	0.0835418	10.9085	1.04944e-27	0.0397257	7.86974e-24	Gm26532	66.0763	47.4531	74.2108	67.8972		4.20583	3.8806	4.32029	4.23262
Abhd4	2136	negbin	OK	latent_time	1.48318	0.135968	10.9083	1.05197e-27	0.00366365	7.8877e-24	Abhd4	13.6456	11.4287	13.123	11.9668		2.68414	2.52001	2.6478	2.5624
Sh2d4b	1367	negbin	OK	latent_time	2.23208	0.204638	10.9075	1.06192e-27	0.00737916	7.96119e-24	Sh2d4b	11.989	9.10036	11.4253	12.171		2.5641	2.31257	2.51974	2.57802
E2f5	2430	negbin	OK	latent_time	1.42407	0.1308	10.8874	1.32417e-27	0.00278954	9.92464e-24	E2f5	13.8335	14.6918	18.5662	17.7589		2.69689	2.75314	2.9738	2.93167
Prr12	1159	negbin	OK	latent_time	2.1477	0.197726	10.862	1.7487e-27	0.0040589	1.31048e-23	Prr12	8.00976	5.37823	5.98213	6.53201		2.19831	1.85289	1.94335	2.01916
Wdr13	3068	negbin	OK	latent_time	1.23109	0.113483	10.8482	2.03356e-27	0.00809565	1.52355e-23	Wdr13	22.868	17.3809	21.2339	19.596		3.17254	2.91131	3.10162	3.0251
Gm12216	994	negbin	OK	latent_time	2.59999	0.240291	10.8202	2.76246e-27	0.00481131	2.06825e-23	Gm12216	6.84843	7.72301	7.24862	7.22093		2.06031	2.16596	2.11005	2.10668
Rbm15b	2262	negbin	OK	latent_time	1.43042	0.132321	10.8103	3.07785e-27	0.00505843	2.30377e-23	Rbm15b	13.0308	15.8559	13.123	11.0228		2.64126	2.8247	2.6478	2.4868
Calhm2	2269	negbin	OK	latent_time	1.54922	0.143347	10.8075	3.17218e-27	0.022393	2.37406e-23	Calhm2	19.0936	11.4943	17.1919	16.5086		3.0004	2.52528	2.90098	2.86269
Ipmk	5576	negbin	OK	latent_time	0.957412	0.0885889	10.8074	3.17657e-27	0.0410921	2.37703e-23	Ipmk	58.8009	50.3225	57.2614	48.5563		4.09102	3.93813	4.06494	3.90311
Ankrd55	1427	negbin	OK	latent_time	2.09484	0.194111	10.792	3.75718e-27	0.000760268	2.81074e-23	Ankrd55	12.1086	11.5271	8.9193	9.64492		2.57327	2.5279	2.29448	2.36508
Gorasp1	766	negbin	OK	latent_time	2.75128	0.254984	10.79	3.83882e-27	0.00399435	2.87144e-23	Gorasp1	4.15005	3.68934	4.09587	4.95004		1.63901	1.54529	1.62843	1.7834
Gm26520	553	negbin	OK	latent_time	3.69363	0.342594	10.7814	4.21633e-27	0.00128552	3.15297e-23	Gm26520	3.91095	4.59117	3.4761	2.9343		1.59147	1.72119	1.49875	1.36973
Gm47754	1251	negbin	OK	latent_time	2.08269	0.193214	10.7792	4.31712e-27	0.0217017	3.22791e-23	Gm47754	6.84843	6.57522	7.35641	9.00703		2.06031	2.02488	2.12303	2.30329
Tgfa	234	negbin	OK	latent_time	7.80513	0.72426	10.7767	4.43531e-27	0.00123107	3.31539e-23	Tgfa	1.21257	1.55772	1.5629	1.32681		0.794153	0.939116	0.941139	0.8445
Wdr11	1967	negbin	OK	latent_time	1.60022	0.14852	10.7745	4.54489e-27	0.00633451	3.39685e-23	Wdr11	14.9607	12.1994	11.8834	9.16012		2.77013	2.58017	2.55594	2.31847
Glcci1	5374	negbin	OK	latent_time	0.947384	0.0880249	10.7627	5.16431e-27	0.0143622	3.85825e-23	Glcci1	54.6508	51.9131	46.2942	51.8223		4.0191	3.96865	3.85639	3.96693
Ttll3	2171	negbin	OK	latent_time	1.50356	0.139996	10.74	6.60387e-27	0.00237302	4.93243e-23	Ttll3	16.6343	14.5606	13.2308	10.0277		2.86985	2.74474	2.65541	2.40041
Gm32006	328	negbin	OK	latent_time	5.16572	0.481833	10.721	8.11489e-27	0.00116921	6.05939e-23	Gm32006	2.51052	1.52493	1.53595	2.27089		1.25577	0.926212	0.930569	1.18506
Nrip3	450	negbin	OK	latent_time	4.37688	0.408284	10.7202	8.18502e-27	0.000741838	6.11012e-23	Nrip3	2.32266	5.13228	3.07191	3.47013		1.20077	1.81357	1.40411	1.49742
Adgrl2	1728	negbin	OK	latent_time	2.11729	0.19767	10.7112	9.01608e-27	0.00824466	6.7296e-23	Adgrl2	13.7481	27.6782	18.9704	15.2839		2.69111	3.35614	2.99425	2.79018
Slc46a1	417	negbin	OK	latent_time	4.1537	0.388096	10.7028	9.87946e-27	0.000968115	7.37007e-23	Slc46a1	2.51052	2.01684	2.50603	2.01574		1.25577	1.10421	1.25448	1.10384
Ttc39a	498	negbin	OK	latent_time	3.86303	0.361105	10.6978	1.04222e-26	0.00100431	7.77181e-23	Ttc39a	5.19183	2.13162	2.77549	2.85775		1.82323	1.14155	1.32853	1.35009
AW822252	316	negbin	OK	latent_time	5.86588	0.548653	10.6914	1.11656e-26	0.000805802	8.3251e-23	AW822252	2.59591	3.11544	3.09885	3.80183		1.2798	1.41475	1.41071	1.569
Gm15494	568	negbin	OK	latent_time	3.467	0.324961	10.669	1.42213e-26	0.00370281	1.05991e-22	Gm15494	4.78195	2.47595	4.09587	3.18946		1.75474	1.24587	1.62843	1.43257
Taf6l	955	negbin	OK	latent_time	2.36429	0.221792	10.66	1.5665e-26	0.00281506	1.1672e-22	Taf6l	5.36261	5.67338	5.17374	4.92452		1.85044	1.89813	1.8203	1.7791
Rragd	467	negbin	OK	latent_time	4.04542	0.380268	10.6384	1.97588e-26	0.000227619	1.47183e-22	Rragd	2.97164	4.11566	3.15275	2.88327		1.37918	1.63231	1.42377	1.35668
Gm26901	631	negbin	OK	latent_time	3.4217	0.321873	10.6306	2.14758e-26	0.00786785	1.59952e-22	Gm26901	4.28668	4.52559	4.71564	6.88923		1.66519	1.70939	1.74321	2.0655
Kcnq1ot1	3933	negbin	OK	latent_time	1.38306	0.130127	10.6285	2.1962e-26	0.00307789	1.63551e-22	Kcnq1ot1	68.9625	74.8853	67.7436	66.6724		4.24796	4.32922	4.23038	4.21468
Mink1	3665	negbin	OK	latent_time	1.06757	0.100541	10.6182	2.45334e-26	0.00676748	1.82651e-22	Mink1	24.627	25.5466	24.1172	22.811		3.24365	3.2789	3.22355	3.17015
Ell2	11442	negbin	OK	latent_time	0.585496	0.0551533	10.6158	2.5167e-26	0.0213238	1.87343e-22	Ell2	412.546	457.674	403.336	358.163		6.02477	6.12834	6.00225	5.88378
Gm14051	401	negbin	OK	latent_time	4.48484	0.422913	10.6046	2.83573e-26	0.00228923	2.11064e-22	Gm14051	1.8957	3.01706	2.58687	3.16394		1.06323	1.39055	1.27728	1.42646
Ksr1	3698	negbin	OK	latent_time	1.16283	0.11	10.5712	4.05433e-26	0.00989356	3.01682e-22	Ksr1	32.8076	30.9084	33.1981	26.6639		3.52069	3.46287	3.53217	3.32013
Cald1	449	negbin	OK	latent_time	4.25484	0.402586	10.5688	4.15873e-26	0.0134586	3.09409e-22	Cald1	2.66423	3.72213	3.42221	3.7508		1.29862	1.55226	1.48664	1.55831
Mllt11	1232	negbin	OK	latent_time	2.05607	0.194554	10.5681	4.18936e-26	0.00175533	3.11646e-22	Mllt11	7.85606	7.49345	6.6558	7.60367		2.1811	2.1393	2.03546	2.15219
Naaladl2	339	negbin	OK	latent_time	5.83611	0.552789	10.5576	4.68647e-26	0.295852	3.4858e-22	Naaladl2	5.82373	4.68956	4.60786	6.78717		1.92041	1.73863	1.72417	2.05248
Dcn	662	negbin	OK	latent_time	3.50888	0.332421	10.5555	4.78929e-26	4.92814	3.56131e-22	Dcn	7.65112	5.52581	1.58985	6.48098		2.15769	1.87576	0.951598	2.01236
Zfp579	560	negbin	OK	latent_time	3.32185	0.314977	10.5463	5.28326e-26	0.00327577	3.9281e-22	Zfp579	2.88625	2.7711	3.20664	3.57219		1.35744	1.32737	1.43666	1.51999
B230369F24Rik	1503	negbin	OK	latent_time	2.12601	0.2016	10.5457	5.31789e-26	0.0544455	3.95332e-22	B230369F24Rik	12.86	12.429	14.632	15.5646		2.62901	2.59741	2.74932	2.80727
2900009J06Rik	501	negbin	OK	latent_time	3.82855	0.363066	10.5451	5.35357e-26	0.0076105	3.97931e-22	2900009J06Rik	3.44983	3.73853	2.69465	3.29152		1.49287	1.55573	1.30689	1.45664
Ccl6	13942	negbin	OK	latent_time	0.502622	0.047704	10.5363	5.87775e-26	0.0432588	4.36658e-22	Ccl6	1426.78	1475.78	1464.84	1622.18		7.26388	7.29762	7.29018	7.39214
Slc66a1	1104	negbin	OK	latent_time	2.14023	0.203191	10.5331	6.07934e-26	0.00225518	4.51574e-22	Slc66a1	5.96036	6.06691	6.79053	6.53201		1.94023	1.95542	2.05291	2.01916
Ptpn13	557	negbin	OK	latent_time	3.66853	0.348432	10.5287	6.37349e-26	0.00165103	4.73359e-22	Ptpn13	3.48399	4.65676	5.22763	4.15905		1.50051	1.73285	1.829	1.64075
Wdr36	3625	negbin	OK	latent_time	1.07259	0.102012	10.5143	7.42181e-26	0.00155021	5.50921e-22	Wdr36	27.9232	25.7598	25.0872	22.4538		3.36464	3.2869	3.26145	3.15503
Mcu	5156	negbin	OK	latent_time	0.97353	0.0926208	10.5109	7.69379e-26	0.016244	5.70956e-22	Mcu	53.2846	60.6199	52.4649	39.9575		3.99424	4.12098	3.97903	3.71254
1700110C19Rik	1369	negbin	OK	latent_time	1.94306	0.184866	10.5107	7.71524e-26	0.00598358	5.72471e-22	1700110C19Rik	10.6911	6.47684	8.38037	7.80779		2.45883	2.01181	2.23862	2.17564
Chml	2643	negbin	OK	latent_time	1.33524	0.127114	10.5043	8.25543e-26	0.00699258	6.1247e-22	Chml	19.2815	17.758	18.2967	16.6872		3.00971	2.93162	2.95993	2.87284
4122401K19Rik	461	negbin	OK	latent_time	3.89683	0.371617	10.4862	1.00011e-25	0.00220317	7.41784e-22	4122401K19Rik	2.80086	3.11544	3.23358	2.34744		1.33523	1.41475	1.44305	1.2082
Gigyf1	4104	negbin	OK	latent_time	0.987752	0.0943055	10.474	1.13781e-25	0.0260489	8.43459e-22	Gigyf1	32.0391	28.7604	24.3058	26.5363		3.49769	3.39318	3.23103	3.3155
Tmie	235	negbin	OK	latent_time	6.61411	0.631495	10.4737	1.14066e-25	8.80718e-05	8.45456e-22	Tmie	1.51998	0.951029	1.50901	1.35233		0.92425	0.668357	0.919887	0.855406
Tob1	8029	negbin	OK	latent_time	0.753202	0.0721129	10.4448	1.54836e-25	0.0930526	1.14733e-21	Tob1	102.436	95.2669	123.173	119.719		4.63895	4.56712	4.82167	4.79347
Gm56633	1756	negbin	OK	latent_time	1.69676	0.162521	10.4403	1.62335e-25	0.00458291	1.20274e-21	Gm56633	9.39311	15.0525	10.4822	10.0787		2.34114	2.77586	2.4408	2.40502
Yod1	1630	negbin	OK	latent_time	1.76902	0.169603	10.4303	1.80226e-25	0.0203812	1.33493e-21	Yod1	9.05155	10.117	10.59	12.5537		2.30773	2.40847	2.45014	2.60666
Zfp248	317	negbin	OK	latent_time	5.26701	0.505761	10.414	2.13969e-25	0.000909039	1.58423e-21	Zfp248	1.91278	1.90206	3.01801	2.04125		1.06911	1.06542	1.39079	1.11227
Nos1ap	2774	negbin	OK	latent_time	1.33744	0.128524	10.4061	2.32434e-25	0.00293927	1.72024e-21	Nos1ap	25.4468	20.2504	22.9315	16.7383		3.27514	3.05637	3.1752	2.87572
Pam	2800	negbin	OK	latent_time	1.48424	0.142642	10.4054	2.34346e-25	0.0169917	1.73416e-21	Pam	28.8454	33.1712	26.7579	22.5558		3.39603	3.53138	3.32352	3.15937
Frmd8os	1304	negbin	OK	latent_time	1.94808	0.187275	10.4022	2.42168e-25	0.00502667	1.7918e-21	Frmd8os	8.67582	6.54242	9.13488	6.76165		2.26963	2.02054	2.31598	2.04919
Tnk2	725	negbin	OK	latent_time	2.76263	0.266135	10.3806	3.04006e-25	0.0260348	2.24904e-21	Tnk2	3.94511	4.13206	3.74557	3.80183		1.5984	1.63551	1.55721	1.569
4833418N02Rik	1580	negbin	OK	latent_time	1.78382	0.171855	10.3798	3.06544e-25	0.000314515	2.2675e-21	4833418N02Rik	10.9472	10.0678	10.7786	10.589		2.4805	2.40404	2.46629	2.45006
Cstpp1	1599	negbin	OK	latent_time	1.94484	0.187598	10.3671	3.50104e-25	0.00318768	2.58867e-21	Cstpp1	14.9607	11.6583	13.5002	13.8295		2.77013	2.53831	2.67416	2.69662
Ralgps2	4495	negbin	OK	latent_time	1.02495	0.098912	10.3622	3.68274e-25	0.00681547	2.72228e-21	Ralgps2	47.5292	37.6148	43.5456	37.5846		3.88216	3.65364	3.79651	3.65285
Cradd	2462	negbin	OK	latent_time	1.54799	0.149512	10.3536	4.03051e-25	0.0170316	2.97895e-21	Cradd	26.0275	20.9554	24.3866	20.3105		3.29685	3.08901	3.23422	3.0592
Ppp2r3d	3009	negbin	OK	latent_time	1.14578	0.110808	10.3402	4.63753e-25	0.0135772	3.42621e-21	Ppp2r3d	19.5035	16.7906	19.2398	18.3458		3.0206	2.87867	3.00765	2.96247
Gask1b	1074	negbin	OK	latent_time	2.57891	0.249584	10.3328	5.00602e-25	0.00227295	3.69795e-21	Gask1b	10.6398	11.2156	12.072	9.44079		2.45443	2.50271	2.57048	2.34572
Tmem275	552	negbin	OK	latent_time	3.51839	0.340776	10.3247	5.45111e-25	0.0243908	4.02564e-21	Tmem275	4.50869	3.3286	3.01801	4.15905		1.70633	1.46524	1.39079	1.64075
Mpi	783	negbin	OK	latent_time	2.5521	0.247398	10.3158	5.97823e-25	0.00113863	4.41313e-21	Mpi	4.85026	3.50897	4.14977	4.92452		1.76649	1.50607	1.63895	1.7791
Ccdc63	444	negbin	OK	latent_time	4.04105	0.392089	10.3065	6.58866e-25	0.00684657	4.86309e-21	Ccdc63	2.59591	2.60713	2.99107	4.05699		1.2798	1.28291	1.38406	1.62077
Smurf1	3494	negbin	OK	latent_time	1.10664	0.107617	10.2831	8.39979e-25	0.0100913	6.19653e-21	Smurf1	26.5227	28.0554	25.3567	18.1927		3.31501	3.3692	3.27172	2.95453
Brdt	631	negbin	OK	latent_time	3.14884	0.306264	10.2815	8.54299e-25	0.00225592	6.30131e-21	Brdt	3.92803	3.41059	4.74259	5.10313		1.59494	1.48401	1.74791	1.8088
Gm43581	573	negbin	OK	latent_time	3.25361	0.316494	10.2802	8.65785e-25	0.00295542	6.38516e-21	Gm43581	2.64715	2.88588	4.25755	4.59282		1.29395	1.35735	1.65967	1.72148
Tusc2	1640	negbin	OK	latent_time	1.6512	0.160665	10.2773	8.91479e-25	0.00401697	6.57377e-21	Tusc2	9.01739	8.82161	10.3744	10.9717		2.30432	2.28459	2.43137	2.48255
Hycc2	2044	negbin	OK	latent_time	1.52898	0.14879	10.2761	9.03368e-25	0.013653	6.66054e-21	Hycc2	14.1921	13.3144	13.9044	14.5694		2.72078	2.66127	2.70166	2.74531
Gm56861	1158	negbin	OK	latent_time	2.02384	0.19707	10.2696	9.65612e-25	0.00365015	7.11849e-21	Gm56861	6.98506	4.93551	7.65282	7.5016		2.07757	1.78095	2.15788	2.14025
Chchd7	4161	negbin	OK	latent_time	0.936064	0.0911603	10.2683	9.78853e-25	0.0057951	7.21512e-21	Chchd7	26.8985	26.0385	26.5154	34.6503		3.32857	3.29726	3.31475	3.57376
Lars2	13467	negbin	OK	latent_time	0.373885	0.0364396	10.2604	1.06258e-24	0.0458616	7.83125e-21	Lars2	653.675	598.033	455.909	236.811		6.48414	6.39532	6.12448	5.47148
Hdac8	4114	negbin	OK	latent_time	1.24871	0.121811	10.2513	1.16803e-24	0.0129652	8.60721e-21	Hdac8	72.771	60.8495	64.0519	54.1187		4.30097	4.1247	4.17519	4.00949
Polr3gl	2714	negbin	OK	latent_time	1.23384	0.120577	10.2328	1.41393e-24	0.00664105	1.04122e-20	Polr3gl	16.1562	15.4952	18.1889	20.9484		2.84236	2.80307	2.95433	3.08869
Smim13	2248	negbin	OK	latent_time	1.37701	0.134617	10.2292	1.46786e-24	0.00348019	1.08049e-20	Smim13	14.3971	12.7241	16.141	13.7785		2.73418	2.61915	2.84147	2.69317
Lmbr1	999	negbin	OK	latent_time	2.39099	0.233792	10.227	1.50099e-24	0.00978591	1.10458e-20	Lmbr1	7.05337	5.32904	8.73068	7.6547		2.08609	1.84515	2.27528	2.1581
Dnai3	341	negbin	OK	latent_time	4.83694	0.473038	10.2253	1.52781e-24	0.0015723	1.12401e-20	Dnai3	2.98872	2.7547	2.04794	1.60749		1.38347	1.32301	1.11446	0.958387
Ap5m1	2496	negbin	OK	latent_time	1.33504	0.130592	10.2229	1.56508e-24	0.00357416	1.15127e-20	Ap5m1	17.4029	16.9218	16.5182	16.5341		2.91251	2.88602	2.86324	2.86415
Wdr35	430	negbin	OK	latent_time	3.86297	0.37913	10.189	2.21994e-24	0.000948418	1.63165e-20	Wdr35	2.61299	2.39397	2.58687	2.6026		1.28454	1.222	1.27728	1.28166
Rab33b	2565	negbin	OK	latent_time	1.27289	0.124955	10.1867	2.2724e-24	0.00806161	1.66998e-20	Rab33b	15.8658	15.7248	17.3266	16.9424		2.82529	2.81689	2.90835	2.88717
Sacm1l	4913	negbin	OK	latent_time	0.964184	0.0946644	10.1853	2.30691e-24	0.00313635	1.69512e-20	Sacm1l	39.861	49.2403	43.0067	40.4423		3.71017	3.91682	3.78434	3.7243
C430049B03Rik	1320	negbin	OK	latent_time	2.32508	0.228555	10.1729	2.61918e-24	0.0845285	1.92405e-20	C430049B03Rik	14.2605	13.1012	14.2278	15.3094		2.72526	2.64626	2.72312	2.79174
Prrc2a	7209	negbin	OK	latent_time	0.617371	0.0606935	10.1719	2.64577e-24	0.0110476	1.94332e-20	Prrc2a	58.4252	61.7841	58.6896	56.0069		4.08472	4.1397	4.08916	4.04317
Nupr1	6571	negbin	OK	latent_time	0.88937	0.0874461	10.1705	2.68543e-24	0.0164912	1.97218e-20	Nupr1	70.9778	107.204	95.9566	106.579		4.27636	4.68402	4.57426	4.67822
Magi3	5817	negbin	OK	latent_time	0.952364	0.0936779	10.1664	2.80189e-24	0.00796876	2.05715e-20	Magi3	77.1089	85.6254	87.0373	82.9514		4.3581	4.46159	4.47776	4.43024
Washc1	2155	negbin	OK	latent_time	1.37505	0.135285	10.1641	2.8687e-24	0.00361157	2.10591e-20	Washc1	14.158	11.5271	12.7996	12.7578		2.71853	2.5279	2.62464	2.62161
Bid	2005	negbin	OK	latent_time	1.46361	0.144138	10.1542	3.1733e-24	0.00740928	2.32888e-20	Bid	12.5526	12.7569	11.9643	10.9972		2.60658	2.62154	2.5622	2.48468
Xrcc4	4300	negbin	OK	latent_time	1.08128	0.106673	10.1364	3.8091e-24	0.00728694	2.79435e-20	Xrcc4	50.4837	41.3534	47.399	45.2137		3.94127	3.74605	3.87948	3.83328
Gm56764	716	negbin	OK	latent_time	2.69935	0.266327	10.1355	3.84456e-24	0.0100211	2.81998e-20	Gm56764	3.17658	3.57456	4.17671	5.56241		1.42949	1.52051	1.64417	1.88136
Mir17hg	2390	negbin	OK	latent_time	1.36612	0.134791	10.1351	3.86058e-24	0.0720081	2.83135e-20	Mir17hg	14.6533	16.0199	15.3056	16.6872		2.75068	2.83438	2.79151	2.87284
Ssh3	839	negbin	OK	latent_time	2.35147	0.232093	10.1316	4.00089e-24	0.000734536	2.93386e-20	Ssh3	5.19183	3.77132	4.87732	4.03147		1.82323	1.56262	1.7711	1.61571
Gpatch3	2742	negbin	OK	latent_time	1.19264	0.117741	10.1293	4.09403e-24	0.00312827	3.00174e-20	Gpatch3	16.6002	19.9716	16.3835	13.6509		2.86791	3.04317	2.85552	2.6845
Trim14	3403	negbin	OK	latent_time	1.13779	0.112383	10.1242	4.31569e-24	0.00605357	3.1634e-20	Trim14	37.3675	20.4963	21.5842	22.4027		3.64721	3.06788	3.11725	3.15285
Adgrl4	248	negbin	OK	latent_time	6.1654	0.60944	10.1165	4.66805e-24	0.00210873	3.42075e-20	Adgrl4	1.34919	1.73809	1.40122	2.06677		0.854072	1.00726	0.875977	1.12062
Gm13431	347	negbin	OK	latent_time	4.32679	0.428416	10.0995	5.55197e-24	0.000150896	4.06737e-20	Gm13431	2.1348	1.62331	2.3174	1.70955		1.14256	0.964436	1.19918	0.996782
Katnal1	772	negbin	OK	latent_time	2.57438	0.255329	10.0826	6.59713e-24	0.000313258	4.8324e-20	Katnal1	4.73071	4.39441	5.0929	4.54179		1.74584	1.68536	1.80712	1.71232
Gm9484	380	negbin	OK	latent_time	4.0635	0.403245	10.077	6.98183e-24	0.000316904	5.1128e-20	Gm9484	1.82739	2.04963	3.01801	1.633		1.03935	1.11502	1.39079	0.968125
Zfp598	2237	negbin	OK	latent_time	1.32709	0.131831	10.0666	7.76158e-24	0.00974378	5.68225e-20	Zfp598	12.7576	12.9701	14.0391	12.222		2.62159	2.63692	2.71066	2.58188
Spag7	4146	negbin	OK	latent_time	0.911659	0.0906418	10.0578	8.48536e-24	0.0054132	6.21129e-20	Spag7	27.4962	27.7274	28.752	27.4804		3.34977	3.35785	3.39289	3.34921
4930432B10Rik	310	negbin	OK	latent_time	5.02571	0.500286	10.0457	9.60039e-24	0.000628766	7.02653e-20	4930432B10Rik	2.10064	1.95125	1.85931	2.37296		1.13161	1.08223	1.05058	1.21579
Hcar2	1985	negbin	OK	latent_time	1.85905	0.185182	10.0391	1.02644e-23	0.00059581	7.51145e-20	Hcar2	20.2037	19.1845	33.3598	33.8338		3.05418	3.00492	3.53689	3.55059
Lbx1	287	negbin	OK	latent_time	5.51724	0.549635	10.038	1.03739e-23	0.032799	7.59057e-20	Lbx1	0.888076	1.82007	2.34435	2.65363		0.635558	1.03676	1.20727	1.29572
Dhdh	1861	negbin	OK	latent_time	1.51079	0.15082	10.0172	1.28119e-23	0.00251229	9.37192e-20	Dhdh	12.9113	10.1334	11.8834	11.4055		2.6327	2.40995	2.55594	2.51814
Setdb1	3699	negbin	OK	latent_time	1.01352	0.101184	10.0167	1.28794e-23	0.00649621	9.42003e-20	Setdb1	27.9232	24.5956	27.8627	23.551		3.36464	3.24242	3.36255	3.20075
Gstt2	1126	negbin	OK	latent_time	2.11466	0.211222	10.0116	1.35567e-23	0.00988495	9.91403e-20	Gstt2	7.24124	6.75558	6.08992	9.08357		2.10915	2.04841	1.95867	2.31091
Cd209e	1143	negbin	OK	latent_time	2.23736	0.223589	10.0066	1.42557e-23	0.0111412	1.04238e-19	Cd209e	7.51449	8.39529	9.3774	10.3338		2.14177	2.24021	2.33963	2.42779
Ctbp2	4020	negbin	OK	latent_time	0.921122	0.0920719	10.0044	1.45814e-23	0.00200313	1.06605e-19	Ctbp2	26.9839	27.547	29.6681	23.8316		3.33163	3.35155	3.42322	3.21212
Rapgef5	597	negbin	OK	latent_time	3.54238	0.354617	9.98931	1.69757e-23	0.00216752	1.24058e-19	Rapgef5	5.58463	8.29691	6.54801	3.92941		1.88474	2.22968	2.02128	1.59522
Dzip1	407	negbin	OK	latent_time	4.07922	0.408994	9.97378	1.98532e-23	0.00153358	1.45008e-19	Dzip1	2.93748	1.96765	3.07191	3.31704		1.37054	1.08777	1.40411	1.46257
A430005L14Rik	2765	negbin	OK	latent_time	1.18267	0.118591	9.97266	2.00768e-23	0.00352774	1.46621e-19	A430005L14Rik	15.9171	18.4303	17.3536	20.2084		2.82832	2.96683	2.90982	3.0544
Unc5a	236	negbin	OK	latent_time	6.1925	0.621311	9.96683	2.12915e-23	0.00211676	1.55471e-19	Unc5a	1.34919	0.983823	1.18565	1.65852		0.854072	0.685026	0.781912	0.977769
Mavs	982	negbin	OK	latent_time	2.14043	0.215035	9.95386	2.42584e-23	0.00218583	1.77062e-19	Mavs	6.18238	4.54198	6.00908	5.56241		1.97163	1.71235	1.94721	1.88136
Zfp281	3150	negbin	OK	latent_time	1.11844	0.112423	9.94846	2.56111e-23	0.00938181	1.86884e-19	Zfp281	19.5377	22.7263	22.177	21.6883		3.02226	3.16658	3.14316	3.12185
Engase	606	negbin	OK	latent_time	2.98208	0.300267	9.93143	3.03852e-23	0.0297762	2.2166e-19	Engase	3.87679	2.88588	3.01801	4.00596		1.58449	1.35735	1.39079	1.61063
Pibf1	4609	negbin	OK	latent_time	0.97581	0.0982883	9.92804	3.14374e-23	0.0150311	2.29304e-19	Pibf1	45.6847	41.3206	49.5547	45.4689		3.84342	3.74527	3.92306	3.83878
Gm56606	439	negbin	OK	latent_time	3.71812	0.374539	9.92719	3.1705e-23	0.000495621	2.31225e-19	Gm56606	2.5276	2.32838	3.58389	2.80672		1.26062	1.20249	1.52255	1.33677
Pkp4	4831	negbin	OK	latent_time	0.965053	0.0972662	9.92176	3.34784e-23	0.00757386	2.44124e-19	Pkp4	47.4267	52.9133	49.5008	46.9233		3.88005	3.98738	3.92199	3.8696
Gm28403	1154	negbin	OK	latent_time	2.34025	0.235917	9.91981	3.41405e-23	0.00129913	2.48919e-19	Gm28403	14.1067	10.0022	10.4553	10.6911		2.71514	2.3981	2.43845	2.45882
Fam135a	915	negbin	OK	latent_time	2.39672	0.241811	9.91156	3.70822e-23	0.0251113	2.70292e-19	Fam135a	5.2943	6.05051	6.08992	6.65959		1.83964	1.9531	1.95867	2.03596
Abcd3	1876	negbin	OK	latent_time	1.51888	0.153408	9.90094	4.12387e-23	0.00550126	3.00507e-19	Abcd3	12.9796	10.4941	12.4224	12.4261		2.6376	2.44183	2.59692	2.5972
Rps6kc1	2937	negbin	OK	latent_time	1.17826	0.11904	9.898	4.24695e-23	0.00833563	3.0939e-19	Rps6kc1	24.2342	17.4465	22.0692	17.5803		3.2282	2.91487	3.1385	2.9221
Mettl25	2270	negbin	OK	latent_time	1.44364	0.14622	9.87306	5.44753e-23	0.00577751	3.96798e-19	Mettl25	17.6078	18.4467	17.5153	17.2741		2.92358	2.96768	2.91859	2.90548
Tdrkh	985	negbin	OK	latent_time	2.13938	0.21715	9.85211	6.71215e-23	0.00184853	4.88779e-19	Tdrkh	5.22599	5.37823	6.44022	6.20031		1.82873	1.85289	2.0069	1.97412
Gabbr2	304	negbin	OK	latent_time	5.04586	0.51249	9.84578	7.14857e-23	0.00138566	5.20487e-19	Gabbr2	2.40805	2.2464	1.75153	2.04125		1.22614	1.17755	1.01216	1.11227
Dync2i1	543	negbin	OK	latent_time	3.28775	0.334366	9.83279	8.13325e-23	0.00404286	5.921e-19	Dync2i1	4.21836	2.96787	3.34137	4.61833		1.65218	1.37823	1.46819	1.72604
Actn1	1251	negbin	OK	latent_time	2.07304	0.210833	9.8326	8.14889e-23	0.00129287	5.93158e-19	Actn1	7.37786	12.8717	10.105	8.956		2.12559	2.62985	2.40739	2.29818
Crtap	1592	negbin	OK	latent_time	1.59478	0.162433	9.81806	9.41401e-23	0.005098	6.84869e-19	Crtap	9.30772	7.96897	10.0511	10.5635		2.33289	2.19377	2.40253	2.44785
Flvcr2	311	negbin	OK	latent_time	4.88454	0.49792	9.80989	1.02084e-22	0.000744166	7.42459e-19	Flvcr2	2.04941	2.54154	2.26351	1.40336		1.11495	1.26456	1.1828	0.876868
Zfp90	1608	negbin	OK	latent_time	1.65295	0.168729	9.79646	1.16596e-22	0.0067654	8.47536e-19	Zfp90	12.3648	8.41169	10.5092	9.84904		2.59262	2.24195	2.44314	2.38408
Bst1	2520	negbin	OK	latent_time	1.29374	0.132399	9.77149	1.49244e-22	0.0102032	1.08396e-18	Bst1	17.9494	20.2832	14.7937	15.5901		2.94177	3.05792	2.75961	2.8088
Laptm4b	830	negbin	OK	latent_time	2.47062	0.253275	9.75472	1.76088e-22	0.00538161	1.27858e-18	Laptm4b	5.12352	5.05029	5.68572	5.76654		1.81214	1.80011	1.89997	1.91199
Cdk16	2294	negbin	OK	latent_time	1.27624	0.13088	9.75127	1.82181e-22	0.00264493	1.32264e-18	Cdk16	13.4748	15.2001	13.9853	12.7578		2.67241	2.78502	2.70707	2.62161
6430548M08Rik	3223	negbin	OK	latent_time	1.10739	0.11364	9.74477	1.94219e-22	0.00450254	1.40983e-18	6430548M08Rik	24.0464	24.694	25.5184	18.9837		3.22073	3.24626	3.27784	2.99491
Il3ra	4149	negbin	OK	latent_time	0.899469	0.092308	9.74421	1.95285e-22	0.00751442	1.41738e-18	Il3ra	32.2952	22.8575	28.725	33.7062		3.50541	3.1721	3.39199	3.54692
Dbt	1637	negbin	OK	latent_time	1.58677	0.162928	9.73903	2.05509e-22	0.00293974	1.49138e-18	Dbt	10.5715	9.01838	10.6439	10.9972		2.44855	2.30442	2.45478	2.48468
Ippk	1202	negbin	OK	latent_time	1.94138	0.199429	9.73473	2.14381e-22	0.00492345	1.55533e-18	Ippk	6.76304	8.23132	7.51808	7.34851		2.04937	2.2226	2.14219	2.12208
Gm16310	2239	negbin	OK	latent_time	1.43666	0.147609	9.73292	2.18244e-22	0.00566974	1.58314e-18	Gm16310	17.7274	17.3645	15.8176	16.5341		2.92999	2.91042	2.82243	2.86415
Stoml1	1221	negbin	OK	latent_time	1.84715	0.189977	9.723	2.40594e-22	0.0115723	1.74503e-18	Stoml1	8.40257	5.31264	6.54801	7.37403		2.24098	1.84255	2.02128	2.12513
Garnl3	628	negbin	OK	latent_time	3.00769	0.3097	9.71163	2.69e-22	0.00567256	1.95079e-18	Garnl3	4.23544	4.32882	4.98511	4.92452		1.65545	1.67313	1.78927	1.7791
Repin1	463	negbin	OK	latent_time	3.45149	0.355865	9.69885	3.0491e-22	0.0236787	2.2106e-18	Repin1	2.30558	2.73831	1.85931	3.24049		1.19561	1.31863	1.05058	1.44468
Zfp36l2	12176	negbin	OK	latent_time	0.518027	0.0534206	9.69715	3.1003e-22	0.161652	2.24741e-18	Zfp36l2	427.882	390.135	440.738	438.027		6.06118	5.96905	6.09072	6.08456
Mtmr9	1918	negbin	OK	latent_time	1.38261	0.142719	9.68769	3.40142e-22	0.00157323	2.46501e-18	Mtmr9	12.211	10.3957	10.1588	11.6862		2.58105	2.43324	2.41223	2.54051
4933424G06Rik	329	negbin	OK	latent_time	4.58985	0.474506	9.6729	3.9307e-22	0.000277975	2.84818e-18	4933424G06Rik	2.51052	1.95125	3.50305	1.7861		1.25577	1.08223	1.50475	1.02464
Hadh	2657	negbin	OK	latent_time	1.16358	0.120329	9.66996	4.04523e-22	0.0048135	2.93077e-18	Hadh	17.7444	15.8887	16.653	15.8197		2.9309	2.82665	2.8709	2.82255
Gm27010	1094	negbin	OK	latent_time	1.96174	0.203238	9.65243	4.80048e-22	0.00450742	3.47747e-18	Gm27010	7.46326	5.85375	5.73961	5.46035		2.13573	1.9248	1.908	1.86568
Wdsub1	2356	negbin	OK	latent_time	1.29567	0.134426	9.6385	5.49868e-22	0.00331271	3.98104e-18	Wdsub1	16.4294	14.7082	15.4673	16.1004		2.85816	2.75418	2.80138	2.8391
Gpr155	2598	negbin	OK	latent_time	1.22806	0.12749	9.63262	5.82239e-22	0.0283954	4.21424e-18	Gpr155	20.1183	17.5448	13.4194	16.8148		3.05014	2.92019	2.66857	2.88003
Dhx32	1170	negbin	OK	latent_time	1.89243	0.196547	9.62837	6.06836e-22	0.00406267	4.39167e-18	Dhx32	7.97561	6.14889	7.05999	6.30237		2.19451	1.96696	2.08691	1.9882
Tpbgl	340	negbin	OK	latent_time	4.2544	0.442077	9.62368	6.35193e-22	0.00696022	4.59626e-18	Tpbgl	2.30558	2.01684	1.53595	1.60749		1.19561	1.10421	0.930569	0.958387
Plscr4	863	negbin	OK	latent_time	2.39253	0.248923	9.61156	7.14601e-22	0.00773416	5.17014e-18	Plscr4	5.84081	4.96831	6.62885	5.94515		1.92291	1.78646	2.03194	1.93804
Acvr1	3574	negbin	OK	latent_time	1.02443	0.106641	9.60634	7.5173e-22	0.00904958	5.43802e-18	Acvr1	24.8832	30.7937	25.6801	21.8924		3.25359	3.45927	3.28392	3.13081
Farp2	2156	negbin	OK	latent_time	1.36049	0.141656	9.60419	7.67586e-22	0.00446178	5.55195e-18	Farp2	14.7386	13.9047	15.5751	13.8295		2.75612	2.70168	2.8079	2.69662
Plpp1	795	negbin	OK	latent_time	2.57549	0.268299	9.59934	8.04559e-22	0.00505261	5.81857e-18	Plpp1	3.74017	6.73919	6.54801	5.89412		1.55607	2.0463	2.02128	1.93067
Elavl4	273	negbin	OK	latent_time	5.25506	0.547984	9.5898	8.82527e-22	0.0107069	6.38155e-18	Elavl4	1.60537	1.80368	1.40122	2.01574		0.957574	1.03093	0.875977	1.10384
Cmpk2	877	negbin	OK	latent_time	2.57363	0.268832	9.57339	1.03452e-21	0.00359221	7.47856e-18	Cmpk2	10.3324	4.46	6.35938	9.49183		2.42767	1.69745	1.99598	2.3506
Zbtb34	1317	negbin	OK	latent_time	1.74499	0.182314	9.57133	1.05537e-21	0.00495898	7.62819e-18	Zbtb34	9.44435	7.06713	6.79053	6.55752		2.34606	2.0878	2.05291	2.02254
Nsmf	1831	negbin	OK	latent_time	1.41417	0.147973	9.55692	1.21318e-21	0.00159047	8.76641e-18	Nsmf	12.9625	9.11676	11.7217	9.31322		2.63637	2.31419	2.54331	2.33343
Noct	6005	negbin	OK	latent_time	0.8559	0.0895959	9.55289	1.26125e-21	0.0127834	9.11002e-18	Noct	79.8756	95.3489	75.3964	57.9461		4.39291	4.56798	4.33594	4.07662
Gm10069	490	negbin	OK	latent_time	3.37398	0.353426	9.54649	1.34169e-21	0.0260744	9.68972e-18	Gm10069	2.93748	4.01728	2.20962	3.13843		1.37054	1.61289	1.16615	1.42032
Ppbp	296	negbin	OK	latent_time	4.8158	0.504566	9.54443	1.3686e-21	0.00312381	9.88128e-18	Ppbp	1.67368	2.1972	1.45511	1.83713		0.983457	1.16228	0.898173	1.04279
Gm10791	419	negbin	OK	latent_time	3.57573	0.374752	9.54159	1.40658e-21	0.000477165	1.01541e-17	Gm10791	2.22019	2.72191	2.39824	2.52605		1.16944	1.31424	1.22326	1.26018
Pex1	1599	negbin	OK	latent_time	1.65778	0.173866	9.53481	1.50166e-21	0.0105131	1.0839e-17	Pex1	10.1616	10.8712	10.9403	12.2475		2.41248	2.47412	2.47992	2.58381
Pcnx	4509	negbin	OK	latent_time	0.914435	0.095986	9.52676	1.62274e-21	0.00662067	1.17113e-17	Pcnx	39.8439	47.9122	33.5754	30.2616		3.70976	3.89003	3.54314	3.44239
Ahrr	842	negbin	OK	latent_time	2.38067	0.250145	9.51716	1.77973e-21	0.00274442	1.28354e-17	Ahrr	5.34554	6.83757	4.50007	4.51627		1.84775	2.05893	1.70476	1.7077
Lrfn1	827	negbin	OK	latent_time	2.30475	0.242246	9.51408	1.8332e-21	0.00384062	1.32192e-17	Lrfn1	4.96981	4.24684	5.36236	4.7204		1.78672	1.65763	1.8504	1.74404
Adck5	895	negbin	OK	latent_time	2.1801	0.229367	9.50485	2.00342e-21	0.0133214	1.44427e-17	Adck5	4.96981	4.62397	4.95816	5.76654		1.78672	1.72704	1.78476	1.91199
Zdhhc17	3818	negbin	OK	latent_time	0.949323	0.100009	9.49234	2.259e-21	0.00628218	1.62806e-17	Zdhhc17	27.889	29.6295	28.2939	24.0613		3.36346	3.42196	3.37738	3.22132
Focad	1210	negbin	OK	latent_time	1.89992	0.200211	9.48957	2.31998e-21	0.00219141	1.67178e-17	Focad	7.54865	8.11654	7.84144	8.06295		2.14577	2.21009	2.17945	2.20419
Ppp2r5b	768	negbin	OK	latent_time	2.30344	0.243262	9.46897	2.82606e-21	0.000233911	2.03561e-17	Ppp2r5b	4.9015	3.47617	4.33839	4.13354		1.77521	1.49877	1.67492	1.63579
Slc12a2	2275	negbin	OK	latent_time	1.45877	0.154061	9.46875	2.83214e-21	0.0196761	2.03971e-17	Slc12a2	19.0082	18.3319	19.9135	22.811		2.99614	2.96176	3.04039	3.17015
Nod1	1899	negbin	OK	latent_time	1.46116	0.154549	9.45434	3.2508e-21	0.0205622	2.3409e-17	Nod1	14.158	12.429	11.587	10.0277		2.71853	2.59741	2.53267	2.40041
Nek1	2091	negbin	OK	latent_time	1.41052	0.149315	9.44661	3.4998e-21	0.00261402	2.5195e-17	Nek1	15.4901	14.9049	15.4404	14.9777		2.80276	2.76663	2.79974	2.77119
Firre	827	negbin	OK	latent_time	2.28392	0.241777	9.44639	3.50704e-21	0.00531717	2.52437e-17	Firre	4.78195	4.68956	4.47313	4.97555		1.75474	1.73863	1.69985	1.78768
Csrnp2	939	negbin	OK	latent_time	2.25226	0.238723	9.43465	3.9232e-21	0.029464	2.82314e-17	Csrnp2	5.44801	5.68978	7.84144	6.76165		1.86377	1.90058	2.17945	2.04919
Lrrcc1	2135	negbin	OK	latent_time	1.40118	0.148649	9.42611	4.25573e-21	0.00178887	3.06157e-17	Lrrcc1	19.1278	14.2818	14.4164	15.9983		3.0021	2.72666	2.73543	2.83311
H3c14	423	negbin	OK	latent_time	3.44028	0.365057	9.42394	4.34477e-21	0.00101773	3.1252e-17	H3c14	2.81793	1.88566	2.26351	2.19435		1.33971	1.05975	1.1828	1.16138
Tbc1d17	1845	negbin	OK	latent_time	1.36609	0.145024	9.41977	4.52096e-21	0.00222586	3.25148e-17	Tbc1d17	11.8012	10.1006	10.7786	9.21115		2.54954	2.407	2.46629	2.32348
Atg14	2488	negbin	OK	latent_time	1.2293	0.130842	9.39528	5.70679e-21	0.011723	4.10147e-17	Atg14	16.3099	17.9712	15.8985	16.6872		2.85128	2.94292	2.82722	2.87284
Nbea	244	negbin	OK	latent_time	5.76014	0.613537	9.38842	6.09042e-21	0.00149114	4.37597e-17	Nbea	1.70784	2.34478	2.23656	2.04125		0.996151	1.2074	1.17451	1.11227
Glce	2382	negbin	OK	latent_time	1.32675	0.141418	9.38181	6.48524e-21	0.00562226	4.659e-17	Glce	18.0519	18.4139	19.9135	16.1004		2.94716	2.96599	3.04039	2.8391
Gm30122	235	negbin	OK	latent_time	5.57599	0.594346	9.38172	6.49025e-21	0.00524162	4.66195e-17	Gm30122	0.802684	1.16419	1.53595	1.73506		0.589277	0.772046	0.930569	1.00616
Gm43774	559	negbin	OK	latent_time	2.97375	0.317051	9.37941	6.63414e-21	0.0237715	4.76464e-17	Gm43774	2.88625	4.59117	2.82939	2.65363		1.35744	1.72119	1.3427	1.29572
Xbp1	8817	negbin	OK	latent_time	0.533739	0.0569263	9.37597	6.85426e-21	0.0525008	4.92204e-17	Xbp1	87.7146	98.3331	96.2261	96.2961		4.48542	4.59848	4.57704	4.57776
Gm57146	722	negbin	OK	latent_time	2.53451	0.270386	9.37367	7.00505e-21	0.00629074	5.02962e-17	Gm57146	4.49162	4.9847	4.6348	3.77632		1.70322	1.78921	1.72896	1.56367
Fhip2a	2371	negbin	OK	latent_time	1.23819	0.132122	9.37153	7.14889e-21	0.00530774	5.13147e-17	Fhip2a	19.1961	13.9867	15.4404	12.1455		3.00549	2.70716	2.79974	2.57608
Wdr41	3665	negbin	OK	latent_time	0.957101	0.102281	9.35754	8.16136e-21	0.003149	5.85578e-17	Wdr41	30.4508	25.8418	23.9555	23.2448		3.44842	3.28996	3.21709	3.1882
Gm4631	315	negbin	OK	latent_time	4.17348	0.446006	9.35744	8.16895e-21	0.000491839	5.86041e-17	Gm4631	1.51998	1.77088	1.5629	1.70955		0.92425	1.01917	0.941139	0.996782
Ptpre	9424	negbin	OK	latent_time	0.578644	0.0618421	9.3568	8.2185e-21	0.0169469	5.89513e-17	Ptpre	159.017	166.479	147.236	126.175		5.07528	5.12086	4.9988	4.84556
Pmepa1	3017	negbin	OK	latent_time	1.31676	0.140792	9.35255	8.5561e-21	0.00600392	6.13643e-17	Pmepa1	24.7807	44.1245	36.9707	32.7621		3.24963	3.80942	3.63681	3.51934
Cilk1	1198	negbin	OK	latent_time	1.83489	0.196389	9.34318	9.348e-21	0.00348584	6.70251e-17	Cilk1	8.89784	6.06691	7.27557	6.76165		2.29232	1.95542	2.11331	2.04919
Pdp1	1500	negbin	OK	latent_time	1.60799	0.172121	9.34221	9.43414e-21	0.00429989	6.76239e-17	Pdp1	8.88076	10.6089	8.70373	8.16501		2.29059	2.45177	2.27251	2.21539
Dock6	803	negbin	OK	latent_time	2.31517	0.24798	9.33614	9.99093e-21	0.00966876	7.1595e-17	Dock6	4.78195	5.13228	4.87732	3.54668		1.75474	1.81357	1.7711	1.5144
Dnhd1	917	negbin	OK	latent_time	2.24779	0.240875	9.3318	1.04087e-20	0.00164172	7.45677e-17	Dnhd1	6.59226	5.98492	6.44022	5.97066		2.02713	1.94375	2.0069	1.94171
Kcng2	707	negbin	OK	latent_time	2.47626	0.265924	9.31192	1.25545e-20	0.00131592	8.9928e-17	Kcng2	5.10644	3.41059	4.33839	3.64874		1.80934	1.48401	1.67492	1.5366
Tmem106c	1885	negbin	OK	latent_time	1.35946	0.146009	9.31079	1.26883e-20	0.0174623	9.08734e-17	Tmem106c	11.1863	9.23154	12.0451	11.6607		2.50032	2.32548	2.56841	2.5385
Mrc2	676	negbin	OK	latent_time	2.73282	0.293824	9.30086	1.3931e-20	0.0259906	9.97319e-17	Mrc2	5.61879	3.67294	4.98511	4.89901		1.88991	1.54179	1.78927	1.77478
Gm49662	4936	negbin	OK	latent_time	0.955011	0.102716	9.2976	1.43651e-20	0.00251887	1.02811e-16	Gm49662	67.3742	62.6203	66.3154	54.7821		4.225	4.15293	4.20939	4.02145
Cpne2	3679	negbin	OK	latent_time	0.934114	0.100496	9.29507	1.47104e-20	0.00352667	1.05268e-16	Cpne2	28.2306	25.317	25.1142	22.4027		3.37522	3.27022	3.26248	3.15285
Lratd2	830	negbin	OK	latent_time	2.28769	0.246287	9.28868	1.56212e-20	0.00818543	1.11769e-16	Lratd2	4.9015	5.08309	4.33839	5.71551		1.77521	1.80551	1.67492	1.90442
Gm11613	2472	negbin	OK	latent_time	1.23725	0.133261	9.28442	1.62588e-20	0.00117905	1.16299e-16	Gm11613	19.3157	17.8236	16.7069	15.8197		3.01139	2.93511	2.87395	2.82255
Ccnf	696	negbin	OK	latent_time	2.88642	0.311075	9.27885	1.7131e-20	0.000870699	1.22504e-16	Ccnf	5.34554	7.60823	6.57496	6.22582		1.84775	2.15272	2.02485	1.97766
Ccdc62	729	negbin	OK	latent_time	2.81562	0.303757	9.26933	1.87318e-20	0.00266043	1.33895e-16	Ccdc62	6.37024	5.0175	6.62885	10.2318		1.99745	1.79467	2.03194	2.41875
Prox1	203	negbin	OK	latent_time	6.77139	0.73063	9.26788	1.89891e-20	0.0119392	1.35715e-16	Prox1	1.77615	1.6889	1.45511	1.68403		1.02107	0.989131	0.898173	0.987321
Gpatch2	3189	negbin	OK	latent_time	1.04662	0.112947	9.26643	1.92476e-20	0.00652692	1.37543e-16	Gpatch2	27.6158	20.1684	22.7698	21.5862		3.35396	3.05251	3.16842	3.11734
Llgl1	1400	negbin	OK	latent_time	1.59645	0.17235	9.26284	1.99069e-20	0.0267547	1.42235e-16	Llgl1	7.8219	7.60823	7.8145	7.55264		2.17724	2.15272	2.1764	2.14624
Prorsd1	1553	negbin	OK	latent_time	1.57032	0.169551	9.26165	2.01303e-20	0.00383482	1.43811e-16	Prorsd1	10.4178	8.10014	9.75465	11.9413		2.43517	2.20829	2.37534	2.56043
Gm3336	1870	negbin	OK	latent_time	1.91417	0.206812	9.25562	2.12985e-20	0.0733709	1.52135e-16	Gm3336	36.3599	22.7427	33.3868	35.0075		3.6206	3.16728	3.53767	3.58373
Pygo2	1495	negbin	OK	latent_time	1.55535	0.168147	9.24995	2.2459e-20	0.0503457	1.60335e-16	Pygo2	8.70998	6.70639	9.26961	9.90008		2.27315	2.04205	2.32919	2.38877
Ctbs	2535	negbin	OK	latent_time	1.12985	0.122399	9.23091	2.68345e-20	0.0020602	1.91491e-16	Ctbs	16.4294	15.7248	14.3356	15.6411		2.85816	2.81689	2.73017	2.81188
Slc27a6	134	negbin	OK	latent_time	12.0412	1.30522	9.22539	2.82521e-20	4.26819e-06	2.01551e-16	Slc27a6	1.12717	1.06581	0.70061	0.893048		0.754794	0.725522	0.530987	0.638188
Mxra7	1799	negbin	OK	latent_time	1.5287	0.165723	9.22439	2.8519e-20	0.0820049	2.03426e-16	Mxra7	12.6209	10.8221	13.6888	15.1053		2.61161	2.46997	2.68709	2.77915
Stard5	2283	negbin	OK	latent_time	1.2538	0.136122	9.21083	3.23617e-20	0.00958441	2.30739e-16	Stard5	14.4312	14.249	16.9494	14.4674		2.73639	2.72452	2.88756	2.73873
Naglu	1637	negbin	OK	latent_time	1.41976	0.154242	9.20475	3.42472e-20	0.00022456	2.44149e-16	Naglu	10.4691	8.03455	9.13488	10.0277		2.43965	2.20106	2.31598	2.40041
Csrp2	3614	negbin	OK	latent_time	0.975919	0.106104	9.1978	3.65339e-20	0.0102817	2.60414e-16	Csrp2	25.6347	26.7108	26.8118	26.6894		3.28221	3.32182	3.32546	3.32105
Prnp	1415	negbin	OK	latent_time	1.70398	0.185277	9.19692	3.68345e-20	0.00361452	2.62519e-16	Prnp	8.19763	11.068	10.0241	8.19053		2.21895	2.49056	2.40008	2.21817
Zmat1	1200	negbin	OK	latent_time	1.90302	0.20695	9.19554	3.7312e-20	0.00358051	2.65885e-16	Zmat1	9.46143	7.85419	8.03007	8.21604		2.34769	2.18089	2.20056	2.22095
Umad1	4325	negbin	OK	latent_time	0.95047	0.103393	9.19279	3.82765e-20	0.0303168	2.7272e-16	Umad1	46.9826	35.9587	40.7701	40.1106		3.87084	3.6098	3.73218	3.71627
Atn1	1816	negbin	OK	latent_time	1.36453	0.148505	9.18843	3.9862e-20	0.00180236	2.83977e-16	Atn1	11.5621	10.6909	10.6439	9.10909		2.53068	2.45881	2.45478	2.31344
Ly9	2685	negbin	OK	latent_time	1.1388	0.123976	9.18562	4.0915e-20	0.00479001	2.91438e-16	Ly9	20.4941	15.8723	19.0243	18.2947		3.06778	2.82568	2.99694	2.95983
S1pr2	1031	negbin	OK	latent_time	1.95229	0.212543	9.18538	4.10061e-20	0.0227183	2.92045e-16	S1pr2	7.22416	4.96831	4.95816	6.58304		2.10708	1.78646	1.78476	2.02591
Gm37800	556	negbin	OK	latent_time	2.83462	0.309397	9.16175	5.10626e-20	0.00437075	3.63566e-16	Gm37800	2.5276	2.70551	3.77252	4.54179		1.26062	1.30982	1.56287	1.71232
Siah1a	3770	negbin	OK	latent_time	0.911642	0.0996237	9.15085	5.64882e-20	0.0100901	4.02026e-16	Siah1a	23.6536	31.6299	25.7339	22.1476		3.20492	3.48523	3.28593	3.14189
Gm12811	292	negbin	OK	latent_time	4.90304	0.536107	9.14563	5.92827e-20	0.0185984	4.21856e-16	Gm12811	3.68893	1.16419	3.53	2.65363		1.5452	0.772046	1.51072	1.29572
Fgd5	260	negbin	OK	latent_time	4.99134	0.545852	9.14413	6.01093e-20	0.0145908	4.27678e-16	Fgd5	1.41751	1.72169	2.04794	1.633		0.882736	1.00125	1.11446	0.968125
Dock9	702	negbin	OK	latent_time	2.62006	0.286695	9.13887	6.31074e-20	0.0069502	4.48757e-16	Dock9	3.82556	5.85375	4.87732	5.23071		1.57393	1.9248	1.7711	1.82949
Irf2bp1	1034	negbin	OK	latent_time	1.89534	0.207445	9.13658	6.44576e-20	0.013706	4.58293e-16	Irf2bp1	6.01159	5.46022	5.90129	5.48587		1.94756	1.86566	1.93171	1.86963
Fnta	3839	negbin	OK	latent_time	0.917641	0.100482	9.13237	6.70174e-20	0.00487694	4.7636e-16	Fnta	26.6081	28.6456	27.2699	29.7513		3.31811	3.38932	3.3418	3.42593
Gm15912	343	negbin	OK	latent_time	3.89222	0.426597	9.12388	7.24808e-20	0.00609611	5.15121e-16	Gm15912	1.75907	1.54132	2.55992	2.29641		1.0149	0.932685	1.26974	1.19283
Cpeb1	461	negbin	OK	latent_time	3.36022	0.368333	9.1228	7.32096e-20	0.0105834	5.20227e-16	Cpeb1	1.99817	4.05007	2.99107	3.06188		1.098	1.6194	1.38406	1.40165
Zswim3	1135	negbin	OK	latent_time	1.8724	0.205249	9.12255	7.33775e-20	0.00682254	5.21347e-16	Zswim3	7.61696	6.64081	6.62885	7.14438		2.15373	2.0335	2.03194	2.09733
Fgfr2	3868	negbin	OK	latent_time	1.00737	0.110754	9.09553	9.41235e-20	0.0386018	6.68371e-16	Fgfr2	33.6444	31.0068	34.8688	36.8956		3.54514	3.46595	3.57987	3.63484
Vamp2	2769	negbin	OK	latent_time	1.03703	0.114282	9.0743	1.14406e-19	0.00371863	8.11713e-16	Vamp2	18.0689	15.2657	16.2488	17.172		2.94806	2.78906	2.84774	2.89988
Prag1	1753	negbin	OK	latent_time	1.59992	0.17639	9.07033	1.18653e-19	0.00431767	8.41722e-16	Prag1	13.6456	18.1515	12.9074	12.273		2.68414	2.95238	2.63242	2.58573
Prkcg	3079	negbin	OK	latent_time	1.31226	0.144681	9.07005	1.18964e-19	0.00421036	8.43813e-16	Prkcg	52.516	29.6623	49.42	30.9505		3.97998	3.42303	3.92039	3.46419
Efna2	1000	negbin	OK	latent_time	2.30242	0.254109	9.06075	1.29558e-19	0.0989749	9.18046e-16	Efna2	10.5715	6.55882	8.81152	12.4516		2.44855	2.02272	2.28356	2.5991
Rcn2	5174	negbin	OK	latent_time	0.765569	0.0847251	9.03591	1.62636e-19	0.0119953	1.15146e-15	Rcn2	45.104	39.9596	40.6084	42.6622		3.8309	3.71259	3.7283	3.77648
Zfp362	1462	negbin	OK	latent_time	1.52873	0.169268	9.03145	1.69412e-19	0.00278879	1.19927e-15	Zfp362	9.22233	8.03455	7.8145	8.70084		2.32457	2.20106	2.1764	2.27221
D3Ertd751e	661	negbin	OK	latent_time	2.59162	0.287175	9.02452	1.80488e-19	0.000328274	1.27731e-15	D3Ertd751e	4.52577	3.62375	4.85038	5.02659		1.70942	1.53121	1.76651	1.79618
Abcg2	1131	negbin	OK	latent_time	1.84491	0.204606	9.01686	1.93554e-19	0.0227634	1.3692e-15	Abcg2	6.1653	7.64103	7.22167	6.45546		1.96925	2.15652	2.10677	2.00895
Timm29	971	negbin	OK	latent_time	1.94788	0.216279	9.00632	2.13078e-19	0.0151267	1.5071e-15	Timm29	5.78957	4.67316	5.28152	6.09824		1.91539	1.73575	1.83761	1.95985
Upp2	1065	negbin	OK	latent_time	2.04059	0.227302	8.97746	2.77101e-19	0.00658818	1.95882e-15	Upp2	10.3324	6.26367	7.4103	7.85882		2.42767	1.98289	2.12946	2.18141
Intu	860	negbin	OK	latent_time	2.18442	0.24349	8.97131	2.93017e-19	0.0010595	2.07105e-15	Intu	5.84081	4.91912	6.17076	5.35829		1.92291	1.77819	1.97001	1.84976
Gm56531	315	negbin	OK	latent_time	4.08593	0.455897	8.96241	3.17657e-19	0.00388378	2.24425e-15	Gm56531	1.79323	1.62331	2.3174	2.04125		1.0272	0.964436	1.19918	1.11227
Taf5l	2918	negbin	OK	latent_time	1.0022	0.111918	8.95477	3.40443e-19	0.00559483	2.40489e-15	Taf5l	17.1809	21.1522	18.5662	14.0336		2.90037	3.09794	2.9738	2.71029
Rcvrn	638	negbin	OK	latent_time	2.56121	0.28637	8.94369	3.76403e-19	0.000752645	2.65853e-15	Rcvrn	5.89204	2.82029	3.93419	2.6026		1.93037	1.34033	1.59619	1.28166
Slbp	8258	negbin	OK	latent_time	0.542473	0.060698	8.93724	3.99007e-19	0.0248293	2.81779e-15	Slbp	78.2873	82.3952	88.1691	89.4834		4.37308	4.42359	4.49053	4.50517
Pola1	4725	negbin	OK	latent_time	0.880278	0.0985717	8.93033	4.24758e-19	0.00195398	2.99879e-15	Pola1	51.5767	46.2233	53.1925	49.7811		3.96227	3.85489	3.99254	3.92752
Gm35363	437	negbin	OK	latent_time	3.23931	0.363582	8.90943	5.12971e-19	0.00118977	3.61952e-15	Gm35363	2.32266	3.01706	3.01801	2.16883		1.20077	1.39055	1.39079	1.15336
Armc9	820	negbin	OK	latent_time	2.23546	0.250958	8.9077	5.20999e-19	0.00356613	3.67565e-15	Armc9	5.75542	4.68956	5.68572	4.74591		1.91034	1.73863	1.89997	1.74849
Nfib	406	negbin	OK	latent_time	3.54961	0.398594	8.90534	5.32223e-19	0.107369	3.7543e-15	Nfib	2.95456	2.08243	2.61381	3.49565		1.37487	1.12572	1.28476	1.50311
Tshz2	352	negbin	OK	latent_time	3.88567	0.436439	8.90312	5.4297e-19	0.0926712	3.82902e-15	Tshz2	2.20311	2.14801	2.3174	2.6026		1.16412	1.14677	1.19918	1.28166
Mogat1	259	negbin	OK	latent_time	4.58976	0.515619	8.90144	5.51245e-19	0.000901761	3.88683e-15	Mogat1	1.36627	0.983823	1.40122	2.29641		0.861315	0.685026	0.875977	1.19283
Abcb4	488	negbin	OK	latent_time	3.406	0.382704	8.89984	5.59263e-19	0.00305884	3.9428e-15	Abcb4	5.02105	4.57478	4.14977	4.43972		1.79526	1.71825	1.63895	1.69373
C1rl	502	negbin	OK	latent_time	2.92975	0.329256	8.89808	5.68198e-19	0.000712663	4.00523e-15	C1rl	3.82556	2.57434	2.77549	2.70466		1.57393	1.27378	1.32853	1.30959
Pou6f1	1074	negbin	OK	latent_time	1.92396	0.21672	8.8776	6.83158e-19	0.00114621	4.81148e-15	Pou6f1	7.05337	8.06735	6.68274	6.96578		2.08609	2.20468	2.03898	2.07515
Abcd4	1179	negbin	OK	latent_time	1.74106	0.196132	8.87701	6.86793e-19	0.0129788	4.8364e-15	Abcd4	7.61696	5.93573	7.14083	7.5016		2.15373	1.93669	2.09689	2.14025
Myh11	221	negbin	OK	latent_time	5.63174	0.634434	8.87679	6.88171e-19	0.0155076	4.84541e-15	Myh11	0.905155	1.70529	1.99404	1.37785		0.644563	0.99521	1.09662	0.866195
Bend6	2279	negbin	OK	latent_time	1.34791	0.151933	8.87178	7.19854e-19	0.002336	5.06705e-15	Bend6	20.921	21.6277	19.3476	17.3762		3.08745	3.11918	3.01296	2.91105
Itpkc	2764	negbin	OK	latent_time	1.12105	0.126368	8.87132	7.22863e-19	0.0023818	5.08751e-15	Itpkc	20.272	18.8894	21.8536	20.4125		3.05739	2.99019	3.12911	3.06398
Zfp513	1794	negbin	OK	latent_time	1.30568	0.14741	8.85753	8.18088e-19	0.00234659	5.75361e-15	Zfp513	9.58098	11.5763	9.45824	9.7725		2.35906	2.53182	2.34739	2.377
H2-T24	1334	negbin	OK	latent_time	1.64285	0.185547	8.85411	8.43543e-19	0.00206187	5.93095e-15	H2-T24	13.0479	6.41125	6.95221	5.91963		2.64247	2.003	2.07345	1.93436
Slc1a5	7546	negbin	OK	latent_time	0.653877	0.073887	8.8497	8.77569e-19	0.0171485	6.16931e-15	Slc1a5	98.7131	102.973	106.843	84.4058		4.6023	4.64414	4.68068	4.44741
Mgp	425	negbin	OK	latent_time	3.48003	0.393807	8.83688	9.84288e-19	2.93114	6.91364e-15	Mgp	2.78378	2.95147	1.45511	3.80183		1.33072	1.37409	0.898173	1.569
Gpr157	328	negbin	OK	latent_time	3.88599	0.439918	8.83342	1.01519e-18	0.0180858	7.12971e-15	Gpr157	1.86154	1.54132	1.64374	2.34744		1.05136	0.932685	0.972194	1.2082
Garin2	334	negbin	OK	latent_time	3.9446	0.447375	8.81721	1.17347e-18	0.000604027	8.23776e-15	Garin2	2.11772	2.91868	2.12878	1.81161		1.1371	1.36575	1.14064	1.03376
Ift81	446	negbin	OK	latent_time	3.25279	0.369511	8.80295	1.33263e-18	0.0111913	9.35242e-15	Ift81	3.48399	2.31198	2.74855	3.24049		1.50051	1.19755	1.32137	1.44468
Abtb3	563	negbin	OK	latent_time	3.04985	0.346635	8.79846	1.38702e-18	0.00655989	9.73272e-15	Abtb3	4.08173	6.26367	5.17374	4.49076		1.62565	1.98289	1.8203	1.70307
As3mt	1961	negbin	OK	latent_time	1.27137	0.144514	8.79758	1.39803e-18	0.00220487	9.80859e-15	As3mt	13.3211	11.2976	12.6379	11.3034		2.66174	2.5094	2.61285	2.50988
Grk4	1348	negbin	OK	latent_time	1.75458	0.199513	8.79432	1.43919e-18	0.0153672	1.0096e-14	Grk4	8.76121	9.55948	13.2846	11.7117		2.27842	2.35702	2.65919	2.54252
Pex3	1963	negbin	OK	latent_time	1.27561	0.145054	8.79404	1.44278e-18	0.00247715	1.01197e-14	Pex3	12.7576	11.8879	11.2098	12.9875		2.62159	2.55629	2.50224	2.63816
Stxbp4	667	negbin	OK	latent_time	2.5825	0.294079	8.78166	1.61084e-18	0.00121782	1.12952e-14	Stxbp4	5.32846	4.39441	5.55099	4.31215		1.84506	1.68536	1.87962	1.67
Ttc21b	655	negbin	OK	latent_time	2.44928	0.279559	8.76124	1.93113e-18	0.00065663	1.35314e-14	Ttc21b	4.69656	3.45978	4.12282	3.82735		1.73986	1.4951	1.63371	1.5743
Bicc1	320	negbin	OK	latent_time	4.05853	0.463315	8.75977	1.9565e-18	0.211267	1.37072e-14	Bicc1	2.25435	1.73809	1.88626	2.21986		1.17999	1.00726	1.05996	1.16934
Wee1	1198	negbin	OK	latent_time	1.81763	0.207637	8.75387	2.06165e-18	0.0107664	1.44378e-14	Wee1	6.19945	8.3133	12.0182	8.42017		1.97401	2.23144	2.56635	2.24285
Zcwpw2	861	negbin	OK	latent_time	2.35756	0.269337	8.75319	2.07413e-18	0.00270303	1.4521e-14	Zcwpw2	8.96615	5.5422	7.24862	8.75187		2.29919	1.87827	2.11005	2.27746
Ipo9	2491	negbin	OK	latent_time	1.11881	0.127918	8.74635	2.20363e-18	0.00345474	1.54232e-14	Ipo9	17.3346	16.4134	15.9254	15.2328		2.90879	2.85724	2.82882	2.78704
Mocos	1343	negbin	OK	latent_time	1.61419	0.184557	8.7463	2.20458e-18	0.00118838	1.54276e-14	Mocos	7.80482	10.0186	8.75763	6.60856		2.1753	2.39958	2.27805	2.02927
Ccnd3	8506	negbin	OK	latent_time	0.598141	0.0683945	8.74545	2.22137e-18	0.0307206	1.55407e-14	Ccnd3	127.063	116.108	178.79	137.045		4.85252	4.76309	5.19179	4.92758
Gm47889	474	negbin	OK	latent_time	3.27574	0.374962	8.73617	2.41139e-18	0.00315222	1.68653e-14	Gm47889	3.27905	3.3286	5.49709	3.87838		1.45373	1.46524	1.87136	1.58481
Mospd1	1577	negbin	OK	latent_time	1.52805	0.175033	8.73007	2.54518e-18	0.00253773	1.77985e-14	Mospd1	10.025	11.3796	11.8026	10.3594		2.40017	2.51605	2.54965	2.43004
Hgf	1850	negbin	OK	latent_time	1.61732	0.185659	8.71123	3.00598e-18	0.00561331	2.10058e-14	Hgf	20.8015	21.6277	17.4344	19.8767		3.08198	3.11918	2.91422	3.03863
Fam219b	1322	negbin	OK	latent_time	1.58236	0.181792	8.70423	3.19733e-18	0.00397002	2.23366e-14	Fam219b	9.49558	6.23088	7.8145	7.73124		2.35095	1.97836	2.1764	2.16691
Zbtb37	1052	negbin	OK	latent_time	1.8459	0.212075	8.704	3.20396e-18	0.00706313	2.23797e-14	Zbtb37	7.37786	6.34566	5.98213	5.63896		2.12559	1.99411	1.94335	1.89296
Chpf2	1510	negbin	OK	latent_time	1.41384	0.162452	8.70313	3.2286e-18	0.00218006	2.25485e-14	Chpf2	10.247	7.65742	7.62587	7.6547		2.4201	2.15842	2.15477	2.1581
Ing5	3862	negbin	OK	latent_time	0.857759	0.0985685	8.70216	3.25616e-18	0.00285265	2.27378e-14	Ing5	28.5892	28.7276	29.4795	26.9956		3.38741	3.39208	3.41705	3.33205
Gng11	409	negbin	OK	latent_time	3.32915	0.383036	8.69148	3.57742e-18	0.0116952	2.49776e-14	Gng11	2.9204	2.36118	2.45214	2.32193		1.36619	1.21229	1.23899	1.20054
Irag1	845	negbin	OK	latent_time	2.09747	0.241609	8.68127	3.91377e-18	0.00267363	2.7322e-14	Irag1	7.13877	3.73853	5.0929	4.74591		2.09664	1.55573	1.80712	1.74849
Kif3b	3694	negbin	OK	latent_time	0.884789	0.101944	8.67917	3.98654e-18	0.00261469	2.78181e-14	Kif3b	30.9631	24.0709	28.5364	24.0613		3.46458	3.22171	3.38562	3.22132
Tnfaip1	2167	negbin	OK	latent_time	1.18041	0.136102	8.67295	4.21066e-18	0.00423069	2.93778e-14	Tnfaip1	13.731	13.9047	13.2846	12.3241		2.68996	2.70168	2.65919	2.58957
Map3k20	4855	negbin	OK	latent_time	0.838738	0.0967743	8.66695	4.43836e-18	0.011321	3.09576e-14	Map3k20	48.2123	60.2756	45.4858	36.1812		3.89614	4.11538	3.83915	3.6158
Gm20619	186	negbin	OK	latent_time	6.40884	0.739673	8.66442	4.53827e-18	0.000575894	3.16499e-14	Gm20619	2.11772	1.19698	2.61381	2.1178		1.1371	0.787086	1.28476	1.13713
Med17	2419	negbin	OK	latent_time	1.09441	0.126545	8.64835	5.22489e-18	0.00695315	3.64279e-14	Med17	15.3705	14.9213	15.2248	13.855		2.79548	2.76766	2.78654	2.69834
Dynlt2a2	1081	negbin	OK	latent_time	1.7572	0.203326	8.64228	5.51035e-18	0.00573032	3.84071e-14	Dynlt2a2	6.64349	5.31264	7.19473	6.09824		2.03385	1.84255	2.10349	1.95985
Gm36874	825	negbin	OK	latent_time	2.07323	0.239933	8.64088	5.5781e-18	0.00557753	3.88738e-14	Gm36874	4.83318	5.31264	4.31145	4.54179		1.76356	1.84255	1.66986	1.71232
Hk2	8708	negbin	OK	latent_time	0.612834	0.0709232	8.6408	5.58187e-18	0.0115552	3.88944e-14	Hk2	149.06	184.778	196.494	173.124		5.01104	5.22455	5.28571	5.15977
Rnls	1033	negbin	OK	latent_time	2.25822	0.262301	8.60927	7.35268e-18	0.000873214	5.12114e-14	Rnls	11.5279	12.0518	13.0421	12.4772		2.52796	2.56893	2.64206	2.601
Fastkd2	1517	negbin	OK	latent_time	1.42734	0.166022	8.59732	8.16006e-18	0.00239058	5.68267e-14	Fastkd2	8.061	9.88742	9.48518	8.57326		2.20398	2.38761	2.34996	2.25897
Twnk	793	negbin	OK	latent_time	2.0929	0.243684	8.58856	8.80652e-18	0.00377988	6.13198e-14	Twnk	4.0305	4.59117	3.96114	5.68999		1.61552	1.72119	1.60164	1.90061
Fbxl4	1214	negbin	OK	latent_time	1.65825	0.193079	8.58846	8.81455e-18	0.0410966	6.13602e-14	Fbxl4	7.30955	6.52603	7.38335	7.70573		2.11741	2.01837	2.12625	2.16398
Mturn	944	negbin	OK	latent_time	1.91372	0.222824	8.58847	8.81359e-18	0.00224162	6.13602e-14	Mturn	6.1653	5.05029	5.8474	5.71551		1.96925	1.80011	1.92387	1.90442
Itpripl1	2277	negbin	OK	latent_time	1.16138	0.135341	8.58114	9.39346e-18	0.0119987	6.53785e-14	Itpripl1	15.6096	12.7569	16.2218	15.0798		2.80998	2.62154	2.84618	2.77756
Prdm4	2474	negbin	OK	latent_time	1.06071	0.123743	8.57184	1.01844e-17	0.00710265	7.08634e-14	Prdm4	14.38	16.479	15.0092	13.5488		2.73307	2.861	2.77316	2.67751
Cplx1	259	negbin	OK	latent_time	4.42179	0.516129	8.56721	1.06019e-17	0.00166754	7.37362e-14	Cplx1	1.40043	1.6561	1.64374	1.7861		0.875647	0.97686	0.972194	1.02464
Cep295nl	258	negbin	OK	latent_time	4.34441	0.507129	8.56668	1.06511e-17	0.00187208	7.40574e-14	Cep295nl	1.00762	1.50853	1.48206	1.633		0.696952	0.919696	0.909089	0.968125
Hormad2	326	negbin	OK	latent_time	4.01339	0.46875	8.5619	1.11027e-17	0.00193674	7.71861e-14	Hormad2	2.10064	2.36118	3.09885	3.11291		1.13161	1.21229	1.41071	1.41413
Prrx1	308	negbin	OK	latent_time	3.94962	0.462209	8.54509	1.28436e-17	0.0374895	8.9263e-14	Prrx1	1.77615	1.85287	1.80542	1.91367		1.02107	1.04832	1.03155	1.06941
H1f0	2876	negbin	OK	latent_time	1.15988	0.135767	8.54319	1.30564e-17	0.0146208	9.07292e-14	H1f0	29.2211	23.3658	28.0244	26.2046		3.40854	3.19318	3.36814	3.30339
Pou3f1	461	negbin	OK	latent_time	3.23733	0.380171	8.51548	1.65906e-17	0.00828397	1.15271e-13	Pou3f1	3.24489	4.21404	3.69168	3.57219		1.44572	1.65136	1.54579	1.51999
Gm46412	787	negbin	OK	latent_time	2.16378	0.254711	8.49506	1.97828e-17	0.00154977	1.37391e-13	Gm46412	4.38915	6.95235	4.47313	3.7508		1.68439	2.07347	1.69985	1.55831
Trappc9	5824	negbin	OK	latent_time	0.713697	0.0840175	8.49463	1.98571e-17	0.00523948	1.37868e-13	Trappc9	75.3498	62.112	62.9202	55.2669		4.33533	4.14491	4.15763	4.03011
Fap	964	negbin	OK	latent_time	2.44237	0.287606	8.4921	2.02941e-17	0.00537975	1.40882e-13	Fap	20.699	10.0514	13.9853	10.3849		3.07727	2.40256	2.70707	2.43229
4732440D04Rik	1997	negbin	OK	latent_time	1.32422	0.156036	8.48664	2.12695e-17	0.000705451	1.4761e-13	4732440D04Rik	19.5718	16.479	12.6379	11.6862		3.02392	2.861	2.61285	2.54051
Prr5	461	negbin	OK	latent_time	2.87141	0.338943	8.47167	2.41896e-17	0.00847639	1.67851e-13	Prr5	2.44221	1.83647	3.04496	3.21497		1.23611	1.04256	1.39747	1.43864
Pfkfb4	3201	negbin	OK	latent_time	0.966191	0.114184	8.46169	2.63527e-17	0.00853886	1.82782e-13	Pfkfb4	25.054	23.2674	24.9255	18.1671		3.26017	3.18913	3.25523	2.9532
Wipi1	999	negbin	OK	latent_time	1.80598	0.21347	8.46011	2.67123e-17	0.0033773	1.8525e-13	Wipi1	6.19945	5.95213	5.73961	5.5369		1.97401	1.93905	1.908	1.87746
Ppp2r3a	3014	negbin	OK	latent_time	1.07465	0.12707	8.45716	2.73972e-17	0.00470323	1.89972e-13	Ppp2r3a	25.1906	28.0226	27.8358	26.7404		3.2654	3.36807	3.36162	3.32289
Tecpr1	1663	negbin	OK	latent_time	1.37219	0.162849	8.42618	3.5714e-17	0.000467265	2.47534e-13	Tecpr1	12.6722	11.4615	9.61991	8.57326		2.61536	2.52265	2.36273	2.25897
Tent5a	8556	negbin	OK	latent_time	0.604613	0.0718135	8.41921	3.79028e-17	0.0602529	2.62667e-13	Tent5a	159.41	120.699	154.161	159.371		5.07773	4.80155	5.04446	5.07749
Col16a1	223	negbin	OK	latent_time	4.85402	0.576737	8.41634	3.88425e-17	0.005301	2.69101e-13	Col16a1	1.1101	1.32816	0.997022	1.40336		0.746733	0.845079	0.691657	0.876868
Gm49041	1901	negbin	OK	latent_time	1.25802	0.14956	8.4115	4.04798e-17	0.00144998	2.80404e-13	Gm49041	12.8771	11.6091	12.6379	11.6607		2.63024	2.53442	2.61285	2.5385
Kcnab1	517	negbin	OK	latent_time	2.9363	0.349349	8.40506	4.27638e-17	0.00361234	2.96182e-13	Kcnab1	5.12352	3.06625	4.09587	3.9039		1.81214	1.40272	1.62843	1.59003
Gga1	3885	negbin	OK	latent_time	0.774645	0.0921792	8.40368	4.32704e-17	0.00872697	2.99648e-13	Gga1	25.8225	25.0547	24.3866	22.2497		3.28924	3.2602	3.23422	3.14629
Ctc1	1289	negbin	OK	latent_time	1.52295	0.181325	8.39904	4.50146e-17	0.00136445	3.11681e-13	Ctc1	7.68527	6.80478	8.43427	7.27196		2.16163	2.05474	2.24435	2.11287
Tada3	1829	negbin	OK	latent_time	1.2407	0.147744	8.39763	4.55591e-17	0.00100122	3.15406e-13	Tada3	12.3306	10.5105	11.2637	9.67044		2.59006	2.44326	2.50664	2.36748
Gm57305	399	negbin	OK	latent_time	3.1761	0.378488	8.39155	4.79782e-17	0.0018969	3.32105e-13	Gm57305	1.94694	1.96765	3.26053	2.67914		1.08077	1.08777	1.44939	1.30268
Cc2d2a	224	negbin	OK	latent_time	4.88305	0.582804	8.37854	5.3587e-17	0.0177071	3.70822e-13	Cc2d2a	1.45166	1.31176	1.07786	1.47991		0.896767	0.838011	0.731339	0.908222
Ints6l	5590	negbin	OK	latent_time	0.720808	0.0860543	8.3762	5.46657e-17	0.0426039	3.78232e-13	Ints6l	55.7609	50.175	51.7912	54.0677		4.03885	3.93525	3.96635	4.00856
Tbc1d32	1987	negbin	OK	latent_time	1.2709	0.152154	8.35269	6.67272e-17	0.00420547	4.61619e-13	Tbc1d32	15.251	11.8879	14.6859	16.1004		2.78815	2.55629	2.75276	2.8391
Gm13710	435	negbin	OK	latent_time	3.11421	0.373188	8.34489	7.1278e-17	0.00432546	4.9303e-13	Gm13710	4.13297	2.2136	2.20962	2.98533		1.63568	1.16739	1.16615	1.38262
Pfkm	563	negbin	OK	latent_time	2.46361	0.295233	8.34461	7.14481e-17	0.0110975	4.94135e-13	Pfkm	3.31321	2.55794	3.17969	3.31704		1.46168	1.26918	1.43024	1.46257
Zfp945	1838	negbin	OK	latent_time	1.28412	0.153974	8.33983	7.43974e-17	0.00293099	5.14383e-13	Zfp945	11.7499	10.3465	12.0451	14.3143		2.54553	2.42891	2.56841	2.72879
Cds2	2906	negbin	OK	latent_time	0.962087	0.115415	8.33592	7.6896e-17	0.00870962	5.31505e-13	Cds2	18.1714	19.6929	20.3446	17.8865		2.95342	3.02979	3.0608	2.93845
Gm6213	217	negbin	OK	latent_time	5.27762	0.633349	8.33288	7.89009e-17	0.0578334	5.45284e-13	Gm6213	1.6566	1.6725	1.83236	1.60749		0.977048	0.983014	1.04111	0.958387
Actr8	1499	negbin	OK	latent_time	1.3728	0.164821	8.32905	8.14964e-17	0.00224162	5.6314e-13	Actr8	9.5639	7.82139	9.05404	8.11398		2.35744	2.17718	2.30797	2.20981
1110002L01Rik	1138	negbin	OK	latent_time	1.77436	0.213317	8.31796	8.94899e-17	0.00190119	6.18018e-13	1110002L01Rik	10.4861	6.90316	7.7606	6.99129		2.44114	2.06726	2.17026	2.07835
E030042O20Rik	541	negbin	OK	latent_time	2.61062	0.314043	8.31295	9.33517e-17	0.00256349	6.445e-13	E030042O20Rik	3.89387	3.03345	2.96412	3.08739		1.58798	1.39462	1.37728	1.40791
Stx3	4841	negbin	OK	latent_time	0.762054	0.0917247	8.30806	9.72765e-17	0.0124675	6.71402e-13	Stx3	36.2062	57.4717	41.4438	35.4668		3.61647	4.06854	3.74818	3.5964
Rcor3	1944	negbin	OK	latent_time	1.23844	0.149147	8.30352	1.01075e-16	0.011432	6.97419e-13	Rcor3	13.8506	11.9862	12.4224	11.5586		2.69804	2.56389	2.59692	2.53041
1700061N14Rik	343	negbin	OK	latent_time	3.51257	0.423576	8.29266	1.10742e-16	0.00239113	7.64008e-13	1700061N14Rik	2.27143	1.95125	2.29046	2.09228		1.18523	1.08223	1.19103	1.12891
Rnf41	2921	negbin	OK	latent_time	0.958642	0.115645	8.2895	1.13726e-16	0.00504086	7.84481e-13	Rnf41	19.6231	22.0376	19.3476	15.3349		3.02641	3.13713	3.01296	2.7933
Ccdc138	2362	negbin	OK	latent_time	1.40905	0.170115	8.28293	1.20184e-16	0.0325891	8.28787e-13	Ccdc138	32.2269	22.7591	37.2671	39.3707		3.50336	3.16797	3.64459	3.6981
Cracr2a	745	negbin	OK	latent_time	2.12433	0.256677	8.27628	1.27086e-16	0.000268099	8.76257e-13	Cracr2a	4.91858	4.29603	4.82343	4.5673		1.7781	1.66696	1.76189	1.71691
Gm33370	776	negbin	OK	latent_time	2.12511	0.25696	8.2702	1.33729e-16	0.00103224	9.21796e-13	Gm33370	5.70418	3.52537	4.74259	6.45546		1.90273	1.5097	1.74791	2.00895
Amotl1	215	negbin	OK	latent_time	5.03616	0.609595	8.26148	1.43879e-16	0.00752165	9.91616e-13	Amotl1	1.60537	1.77088	1.13175	1.40336		0.957574	1.01917	0.756945	0.876868
Fam83g	167	negbin	OK	latent_time	6.21137	0.751952	8.26033	1.45269e-16	0.00168273	1.00105e-12	Fam83g	0.52943	1.6561	1.42817	0.76547		0.424895	0.97686	0.887136	0.568417
Ccdc134	2959	negbin	OK	latent_time	0.939621	0.113807	8.25628	1.50282e-16	0.00275406	1.03544e-12	Ccdc134	20.9723	18.2663	21.7189	17.0189		3.08978	2.95836	3.1232	2.89142
Dmwd	243	negbin	OK	latent_time	4.37803	0.530284	8.25602	1.50617e-16	0.00271249	1.0376e-12	Dmwd	1.16133	1.47573	1.64374	1.3013		0.770724	0.906537	0.972194	0.833474
Sass6	2299	negbin	OK	latent_time	1.16597	0.141581	8.23532	1.79085e-16	0.00088432	1.23336e-12	Sass6	23.2266	13.2488	17.2997	17.2486		3.18745	2.65667	2.90688	2.90409
Abcc5	3434	negbin	OK	latent_time	0.918734	0.111567	8.23485	1.79778e-16	0.0210404	1.23795e-12	Abcc5	28.2306	25.481	25.4645	21.7904		3.37522	3.27643	3.2758	3.12634
Ier5l	2814	negbin	OK	latent_time	1.10621	0.134411	8.2301	1.87061e-16	0.0198883	1.28791e-12	Ier5l	22.2361	21.349	27.4855	28.9092		3.14571	3.10678	3.34939	3.39817
Mdc1	2233	negbin	OK	latent_time	1.1432	0.138918	8.22933	1.88259e-16	0.00398308	1.29597e-12	Mdc1	16.7027	13.4948	14.605	15.0032		2.87372	2.67379	2.74759	2.77279
Lbp	296	negbin	OK	latent_time	3.67784	0.447381	8.22083	2.021e-16	0.000435005	1.39045e-12	Lbp	1.60537	1.77088	1.45511	1.73506		0.957574	1.01917	0.898173	1.00616
Pofut1	2370	negbin	OK	latent_time	1.0608	0.129047	8.22027	2.03038e-16	0.00528765	1.3967e-12	Pofut1	17.1296	14.7246	15.1978	11.6862		2.89755	2.75522	2.78488	2.54051
Gm55330	1039	negbin	OK	latent_time	1.73316	0.210858	8.21956	2.04258e-16	0.912295	1.40489e-12	Gm55330	5.82373	5.0011	6.11686	6.88923		1.92041	1.79194	1.96247	2.0655
Brpf3	2710	negbin	OK	latent_time	0.97206	0.118303	8.21668	2.09219e-16	0.00668154	1.4388e-12	Brpf3	17.7786	17.5121	18.3506	13.5743		2.93272	2.91842	2.96272	2.67926
Ric8b	3365	negbin	OK	latent_time	0.89635	0.109133	8.21335	2.15097e-16	0.00581079	1.47901e-12	Ric8b	25.703	24.448	26.192	20.9484		3.28477	3.23664	3.30292	3.08869
Rnf44	5406	negbin	OK	latent_time	0.617993	0.0752542	8.21207	2.17405e-16	0.0508145	1.49466e-12	Rnf44	36.7527	37.8772	34.3568	38.2735		3.63106	3.66041	3.56549	3.67055
Dusp1	14311	negbin	OK	latent_time	0.345689	0.0421496	8.2015	2.37413e-16	0.243916	1.6315e-12	Dusp1	1520.83	1210.95	1761.98	1505.63		7.32767	7.09999	7.47476	7.31763
Gm26839	591	negbin	OK	latent_time	2.49397	0.304228	8.19772	2.44988e-16	0.00874158	1.68332e-12	Gm26839	4.67948	3.60735	3.31442	3.36807		1.73686	1.52765	1.46196	1.47432
Ccp110	710	negbin	OK	latent_time	2.15198	0.262839	8.18742	2.66889e-16	0.000608024	1.83299e-12	Ccp110	3.56938	3.96809	6.06297	4.64385		1.51938	1.60303	1.95487	1.73057
Dpy19l3	563	negbin	OK	latent_time	2.44598	0.298883	8.18372	2.75207e-16	8.64365e-05	1.88957e-12	Dpy19l3	3.17658	3.23022	3.79946	3.57219		1.42949	1.44225	1.5685	1.51999
Dpt	306	negbin	OK	latent_time	3.82164	0.467841	8.16868	3.11789e-16	2.8048	2.13981e-12	Dpt	2.1348	1.01662	1.75153	2.27089		1.14256	0.701421	1.01216	1.18506
Cep164	1799	negbin	OK	latent_time	1.26002	0.154264	8.1679	3.13816e-16	0.00120371	2.15341e-12	Cep164	12.9796	10.2973	12.8266	10.589		2.6376	2.42457	2.62659	2.45006
Ripply3	173	negbin	OK	latent_time	5.74344	0.703371	8.1656	3.19836e-16	0.0051818	2.19439e-12	Ripply3	0.95639	0.72147	1.07786	1.09717		0.671101	0.543179	0.731339	0.74059
Gne	552	negbin	OK	latent_time	2.57264	0.315312	8.15901	3.37774e-16	0.000539901	2.31713e-12	Gne	3.70601	3.06625	4.47313	3.11291		1.54884	1.40272	1.69985	1.41413
Tsga10	2547	negbin	OK	latent_time	1.09125	0.133765	8.15802	3.40566e-16	0.00454803	2.33594e-12	Tsga10	20.272	18.6926	20.5602	18.9326		3.05739	2.98024	3.07085	2.99236
Edn1	399	negbin	OK	latent_time	3.92126	0.481234	8.14835	3.68935e-16	0.000777636	2.52979e-12	Edn1	9.27356	5.96853	7.27557	5.30726		2.32957	1.9414	2.11331	1.8417
Gm5149	361	negbin	OK	latent_time	3.26958	0.401322	8.147	3.7305e-16	0.00922658	2.55763e-12	Gm5149	2.03233	2.06603	1.9132	2.32193		1.10933	1.12038	1.06925	1.20054
Pard3b	1300	negbin	OK	latent_time	1.87286	0.230173	8.13675	4.06035e-16	0.00741575	2.78215e-12	Pard3b	17.6761	14.9377	13.5811	15.0287		2.92725	2.76869	2.67972	2.77438
Morc4	214	negbin	OK	latent_time	4.82217	0.593634	8.12314	4.54273e-16	0.00592182	3.11177e-12	Morc4	1.33211	1.59051	1.26649	1.65852		0.846775	0.951856	0.818231	0.977769
Ptger4	7888	negbin	OK	latent_time	0.591604	0.0728368	8.12232	4.57374e-16	0.0323933	3.13255e-12	Ptger4	112.666	106.532	125.921	111.963		4.73327	4.67779	4.84357	4.72706
Cystm1	708	negbin	OK	latent_time	2.22897	0.274481	8.12066	4.63641e-16	0.000907321	3.17501e-12	Cystm1	5.20891	4.55838	5.0929	4.54179		1.82599	1.71531	1.80712	1.71232
Gm43614	193	negbin	OK	latent_time	5.28613	0.651071	8.11913	4.69529e-16	0.00241421	3.21439e-12	Gm43614	1.60537	0.803455	1.26649	1.37785		0.957574	0.589705	0.818231	0.866195
Ikzf2	1951	negbin	OK	latent_time	1.45267	0.179102	8.11086	5.02625e-16	0.00463066	3.43997e-12	Ikzf2	18.5642	24.612	21.7728	21.8159		2.9737	3.24306	3.12557	3.12746
Gm15704	216	negbin	OK	latent_time	4.62948	0.570796	8.11058	5.03784e-16	0.000751203	3.44739e-12	Gm15704	1.0247	1.24618	1.32038	1.37785		0.705423	0.809229	0.841731	0.866195
Ccdc22	2071	negbin	OK	latent_time	1.08862	0.134287	8.1067	5.20136e-16	0.00304438	3.55825e-12	Ccdc22	12.194	11.9698	12.3146	10.8186		2.57976	2.56263	2.58886	2.46968
Bcl9l	1264	negbin	OK	latent_time	1.51237	0.186651	8.10269	5.37558e-16	0.00345174	3.67636e-12	Bcl9l	7.95853	7.52625	8.32648	6.45546		2.19261	2.14315	2.23286	2.00895
Creb3l2	2260	negbin	OK	latent_time	1.09318	0.135124	8.09026	5.95384e-16	0.00293282	4.06945e-12	Creb3l2	16.1391	14.1015	15.8446	12.6813		2.84136	2.71479	2.82403	2.61603
Nubpl	1307	negbin	OK	latent_time	1.56688	0.193815	8.08441	6.24654e-16	0.00176502	4.26826e-12	Nubpl	10.7935	7.65742	8.89236	8.98151		2.46755	2.15842	2.29176	2.30073
Patj	1430	negbin	OK	latent_time	1.56376	0.193447	8.08364	6.28593e-16	0.00104459	4.29455e-12	Patj	12.5014	12.9701	9.75465	9.95111		2.60279	2.63692	2.37534	2.39344
Fmo5	1238	negbin	OK	latent_time	1.55015	0.192094	8.06975	7.0443e-16	0.00426078	4.81196e-12	Fmo5	9.22233	6.05051	7.7606	7.68021		2.32457	1.9531	2.17026	2.16105
A630001O12Rik	1622	negbin	OK	latent_time	1.3514	0.167491	8.0685	7.11683e-16	0.000792953	4.86079e-12	A630001O12Rik	9.61513	11.4123	11.5062	12.4006		2.36228	2.51869	2.52622	2.5953
Mlh3	735	negbin	OK	latent_time	2.15165	0.266725	8.06693	7.20881e-16	0.00173969	4.9229e-12	Mlh3	5.61879	4.64037	4.79648	4.33766		1.88991	1.72995	1.75725	1.67479
Dpp10	553	negbin	OK	latent_time	2.9265	0.362813	8.06613	7.25592e-16	0.0162952	4.95434e-12	Dpp10	5.19183	7.46066	4.14977	7.01681		1.82323	2.13543	1.63895	2.08154
Kctd19	366	negbin	OK	latent_time	3.58194	0.444147	8.06477	7.33766e-16	0.00165806	5.00942e-12	Kctd19	2.86917	4.00088	2.23656	3.80183		1.35304	1.60961	1.17451	1.569
Ttc33	1944	negbin	OK	latent_time	1.14946	0.142701	8.05504	7.94558e-16	0.00535913	5.42206e-12	Ttc33	11.8695	10.6089	12.5571	11.8648		2.55486	2.45177	2.60691	2.55449
Tmem19	2588	negbin	OK	latent_time	0.998705	0.124059	8.05026	8.26178e-16	0.00594807	5.63618e-12	Tmem19	16.7539	16.1675	17.8925	16.8148		2.87661	2.84302	2.93877	2.88003
Trim32	310	negbin	OK	latent_time	3.41001	0.424387	8.03514	9.34738e-16	0.001005	6.37585e-12	Trim32	1.75907	1.47573	1.58985	1.73506		1.0149	0.906537	0.951598	1.00616
Eda	448	negbin	OK	latent_time	3.66048	0.456686	8.0153	1.09864e-15	0.0157909	7.48945e-12	Eda	9.4785	7.95257	8.46121	6.78717		2.34933	2.19194	2.2472	2.05248
Snx7	1085	negbin	OK	latent_time	1.70429	0.21269	8.01303	1.11916e-15	0.000647135	7.62819e-12	Snx7	7.25831	7.36228	8.00312	7.24645		2.11122	2.12373	2.19757	2.10978
Rida	770	negbin	OK	latent_time	1.91906	0.239593	8.00964	1.15043e-15	0.000232963	7.84018e-12	Rida	4.38915	3.72213	4.36534	5.00107		1.68439	1.55226	1.67996	1.79194
Agbl3	385	negbin	OK	latent_time	3.24748	0.405476	8.00904	1.15603e-15	0.000609658	7.87719e-12	Agbl3	3.03995	2.7711	2.77549	2.80672		1.39623	1.32737	1.32853	1.33677
Nckap5l	711	negbin	OK	latent_time	2.16596	0.270528	8.00642	1.18096e-15	0.0259322	8.04351e-12	Nckap5l	4.47454	4.24684	5.20068	4.46524		1.70011	1.65763	1.82466	1.69841
3110082I17Rik	3151	negbin	OK	latent_time	0.94232	0.118067	7.98125	1.44856e-15	0.00622581	9.86177e-12	3110082I17Rik	23.8927	22.9887	26.3807	24.9798		3.21457	3.17758	3.30984	3.25732
Fbxo33	5707	negbin	OK	latent_time	0.681383	0.0854452	7.9745	1.52999e-15	0.0166223	1.04146e-11	Fbxo33	53.1309	52.3558	57.2345	55.4455		3.9914	3.97698	4.06448	4.03328
Gm14320	205	negbin	OK	latent_time	4.66825	0.586941	7.95353	1.81266e-15	6.0551e-05	1.2337e-11	Gm14320	1.48582	1.21338	1.29343	0.76547		0.910602	0.794522	0.83005	0.568417
Chkb	3368	negbin	OK	latent_time	0.810936	0.102029	7.94809	1.89405e-15	0.00619868	1.28871e-11	Chkb	20.2379	20.6439	21.7998	23.1682		3.05579	3.07472	3.12675	3.18504
Gm26881	781	negbin	OK	latent_time	1.92494	0.242221	7.94704	1.91022e-15	0.00394608	1.29952e-11	Gm26881	3.96219	3.93529	4.20366	5.99618		1.60185	1.59641	1.64936	1.94536
Chst14	489	negbin	OK	latent_time	2.51198	0.316216	7.94388	1.95952e-15	0.00124951	1.33228e-11	Chst14	3.27905	2.23	2.50603	2.47502		1.45373	1.17248	1.25448	1.2456
5730409E04Rik	355	negbin	OK	latent_time	3.10791	0.391284	7.94286	1.97576e-15	0.002602	1.34312e-11	5730409E04Rik	2.27143	1.55772	1.75153	2.14332		1.18523	0.939116	1.01216	1.14528
Slc4a2	2361	negbin	OK	latent_time	1.01555	0.127892	7.94064	2.01137e-15	0.0068952	1.36693e-11	Slc4a2	13.5773	16.0363	14.4972	12.6813		2.67947	2.83535	2.74066	2.61603
mt-Nd1	14184	negbin	OK	latent_time	0.259498	0.0326845	7.93948	2.03037e-15	0.0909163	1.37964e-11	mt-Nd1	1076.45	1251.83	1159	1152.21		6.98235	7.13316	7.05617	7.05031
Nlk	4219	negbin	OK	latent_time	0.799866	0.100809	7.93447	2.11395e-15	0.00742281	1.43601e-11	Nlk	40.9198	38.5003	34.788	33.2214		3.73576	3.67631	3.57761	3.53285
Oaz2	3167	negbin	OK	latent_time	0.840385	0.10608	7.92221	2.33327e-15	0.00756465	1.58476e-11	Oaz2	20.3233	18.7418	20.5333	19.6471		3.0598	2.98274	3.0696	3.02757
Ell	3943	negbin	OK	latent_time	0.773431	0.097711	7.91549	2.46272e-15	0.00320348	1.67243e-11	Ell	30.5703	32.0726	32.282	19.6471		3.45222	3.49871	3.50502	3.02757
Socs1	3499	negbin	OK	latent_time	0.915596	0.115755	7.90975	2.57896e-15	0.0259334	1.75086e-11	Socs1	27.4108	28.0881	34.3299	32.9407		3.34677	3.37033	3.56473	3.52462
Myadml2os	245	negbin	OK	latent_time	4.23679	0.536547	7.89641	2.87042e-15	0.0143027	1.94787e-11	Myadml2os	1.67368	1.44294	1.18565	1.96471		0.983457	0.893202	0.781912	1.08678
Bgn	361	negbin	OK	latent_time	3.18542	0.403914	7.88639	3.11063e-15	0.387471	2.10963e-11	Bgn	2.11772	2.04963	1.80542	2.19435		1.1371	1.11502	1.03155	1.16138
4930403P22Rik	926	negbin	OK	latent_time	1.93301	0.245692	7.86762	3.61455e-15	0.00315646	2.44958e-11	4930403P22Rik	6.14822	4.95191	9.48518	9.6194		1.96686	1.78371	2.34996	2.36268
1110013H19Rik	225	negbin	OK	latent_time	4.23942	0.539099	7.86389	3.72388e-15	0.00164407	2.52293e-11	1110013H19Rik	0.973468	1.16419	1.21259	1.633		0.679792	0.772046	0.794166	0.968125
Fra10ac1	1509	negbin	OK	latent_time	1.35745	0.172731	7.85876	3.8797e-15	0.00400613	2.62733e-11	Fra10ac1	9.93962	8.42808	9.64686	12.0944		2.39239	2.24369	2.36527	2.57219
Proser1	2453	negbin	OK	latent_time	1.01667	0.129375	7.85834	3.89247e-15	0.017224	2.63559e-11	Proser1	15.0973	15.8068	16.2757	16.8403		2.77865	2.82178	2.8493	2.88146
Adgra3	182	negbin	OK	latent_time	5.02816	0.640009	7.85639	3.95374e-15	0.000672766	2.67668e-11	Adgra3	0.888076	1.06581	1.37427	0.816501		0.635558	0.725522	0.864692	0.596912
Akt1s1	1392	negbin	OK	latent_time	1.35914	0.173027	7.85509	3.99483e-15	0.00178924	2.7041e-11	Akt1s1	7.8219	7.82139	8.51511	8.44568		2.17724	2.17718	2.25288	2.24556
Cwc27	4412	negbin	OK	latent_time	0.798988	0.101733	7.85378	4.03689e-15	0.0136369	2.73217e-11	Cwc27	46.624	41.8453	45.0277	40.0086		3.86334	3.7576	3.82924	3.71378
1110019D14Rik	731	negbin	OK	latent_time	2.17716	0.277259	7.85242	4.0809e-15	0.00274444	2.76154e-11	1110019D14Rik	5.94328	4.60757	4.6348	6.22582		1.93777	1.72412	1.72896	1.97766
Ddhd2	3461	negbin	OK	latent_time	0.82644	0.105255	7.85178	4.10172e-15	0.00401267	2.77522e-11	Ddhd2	27.0863	23.5626	24.0633	22.9131		3.33528	3.20122	3.2214	3.17442
Hmbox1	4662	negbin	OK	latent_time	0.684405	0.0872513	7.84406	4.36193e-15	0.0120604	2.95041e-11	Hmbox1	37.2309	34.7126	35.3269	30.3381		3.64364	3.5755	3.59256	3.44484
Or10aa1	282	negbin	OK	latent_time	3.57945	0.456869	7.83474	4.69808e-15	0.00046306	3.17731e-11	Or10aa1	2.20311	1.19698	1.45511	1.42888		1.16412	0.787086	0.898173	0.887429
Creb3l1	699	negbin	OK	latent_time	2.11587	0.270169	7.83166	4.81489e-15	0.00201885	3.25534e-11	Creb3l1	4.4233	4.23044	4.93122	4.2356		1.6907	1.6545	1.78023	1.65548
Syngap1	166	negbin	OK	latent_time	5.41335	0.691622	7.82704	4.99491e-15	0.000603231	3.37606e-11	Syngap1	0.973468	0.72147	0.970075	1.04614		0.679792	0.543179	0.678072	0.715956
Gm57404	436	negbin	OK	latent_time	2.69617	0.344695	7.82189	5.20363e-15	0.00904719	3.51505e-11	Gm57404	2.11772	2.39397	2.29046	2.88327		1.1371	1.222	1.19103	1.35668
Mxra8	213	negbin	OK	latent_time	4.52041	0.57802	7.82051	5.26088e-15	0.0274703	3.5532e-11	Mxra8	1.19549	1.01662	1.5629	1.27578		0.786404	0.701421	0.941139	0.822324
Hspb1	549	negbin	OK	latent_time	3.09077	0.396041	7.80416	5.98981e-15	0.00676463	4.04492e-11	Hspb1	5.19183	9.14955	11.8295	7.88434		1.82323	2.31743	2.55175	2.18429
Rbm12b2	938	negbin	OK	latent_time	1.67368	0.21447	7.80379	6.00736e-15	0.0066244	4.05617e-11	Rbm12b2	4.74779	5.08309	5.06595	5.81757		1.74882	1.80551	1.80269	1.9195
Fzd7	1682	negbin	OK	latent_time	1.31	0.16789	7.80272	6.0588e-15	0.00241527	4.0903e-11	Fzd7	11.1351	12.3142	11.4792	12.2985		2.4961	2.58883	2.52407	2.58765
Zfp820	181	negbin	OK	latent_time	5.04836	0.647133	7.80112	6.13613e-15	0.00211575	4.14189e-11	Zfp820	1.45166	0.770661	1.02397	1.3013		0.896767	0.571353	0.70506	0.833474
Lamb2	286	negbin	OK	latent_time	3.55047	0.455126	7.80107	6.13829e-15	0.00491604	4.14273e-11	Lamb2	1.79323	1.41015	1.32038	1.60749		1.0272	0.879687	0.841731	0.958387
4932438H23Rik	366	negbin	OK	latent_time	3.06941	0.393829	7.79376	6.5046e-15	0.00148952	4.38865e-11	4932438H23Rik	2.10064	2.11522	2.74855	2.04125		1.13161	1.1363	1.32137	1.11227
Dnajc11	3147	negbin	OK	latent_time	0.851605	0.109292	7.79201	6.5954e-15	0.00122054	4.44926e-11	Dnajc11	20.05	24.8743	22.0153	18.0651		3.0469	3.25325	3.13616	2.94786
Enpp4	464	negbin	OK	latent_time	2.69851	0.346745	7.7824	7.11626e-15	0.00697265	4.7985e-11	Enpp4	3.29613	2.7547	2.58687	2.80672		1.45771	1.32301	1.27728	1.33677
8430429K09Rik	534	negbin	OK	latent_time	2.46951	0.317536	7.7771	7.42033e-15	0.00256686	5.0013e-11	8430429K09Rik	3.27905	3.41059	3.74557	3.16394		1.45373	1.48401	1.55721	1.42646
Brd9	3769	negbin	OK	latent_time	0.759042	0.0976481	7.77324	7.65018e-15	0.00472473	5.15469e-11	Brd9	23.534	24.0053	27.4046	31.6649		3.20006	3.21909	3.34655	3.4863
4930555A03Rik	170	negbin	OK	latent_time	5.29485	0.68155	7.76884	7.92059e-15	0.00152181	5.3361e-11	4930555A03Rik	0.922233	0.819853	0.835343	1.3013		0.653487	0.598755	0.607231	0.833474
Or5m3b	388	negbin	OK	latent_time	3.03131	0.390299	7.76663	8.06028e-15	0.0136385	5.4286e-11	Or5m3b	2.32266	1.82007	3.07191	3.29152		1.20077	1.03676	1.40411	1.45664
Pdcl	3053	negbin	OK	latent_time	0.857518	0.110457	7.76337	8.27026e-15	0.0100633	5.56837e-11	Pdcl	19.0082	20.3323	19.6171	19.4429		2.99614	3.06022	3.02612	3.01764
Rufy1	3583	negbin	OK	latent_time	0.81302	0.104726	7.76328	8.27598e-15	0.0012841	5.57056e-11	Rufy1	28.8966	27.3667	29.1023	22.7855		3.39775	3.34522	3.4046	3.16908
Tada2b	1218	negbin	OK	latent_time	1.4526	0.187121	7.76287	8.30299e-15	0.0034332	5.58791e-11	Tada2b	7.41202	6.77198	7.27557	6.94026		2.12966	2.05053	2.11331	2.07195
Nup133	1493	negbin	OK	latent_time	1.28789	0.165921	7.76206	8.35579e-15	0.000903124	5.62261e-11	Nup133	8.91492	9.4775	9.45824	7.73124		2.29404	2.34923	2.34739	2.16691
Simc1	5865	negbin	OK	latent_time	0.774265	0.0997641	7.76096	8.42893e-15	0.0235114	5.67098e-11	Simc1	96.9711	94.365	93.8279	86.0133		4.58467	4.55771	4.55206	4.46606
Pex6	1687	negbin	OK	latent_time	1.18403	0.152601	7.75896	8.56317e-15	0.0366188	5.76044e-11	Pex6	10.1958	8.28051	9.64686	9.6194		2.41554	2.22792	2.36527	2.36268
Gnpda2	1881	negbin	OK	latent_time	1.12461	0.144984	7.7568	8.70988e-15	0.000578063	5.85827e-11	Gnpda2	11.6304	11.4943	10.9133	12.4516		2.53611	2.52528	2.47766	2.5991
Gde1	2575	negbin	OK	latent_time	1.01769	0.131208	7.75635	8.74061e-15	0.00104021	5.87806e-11	Gde1	14.4142	23.087	19.9674	18.4989		2.73529	3.18167	3.04297	2.97036
Ndst1	1029	negbin	OK	latent_time	1.665	0.214819	7.75071	9.13832e-15	0.00628595	6.14278e-11	Ndst1	6.88259	6.80478	6.2516	5.58793		2.06466	2.05474	1.98122	1.88524
Ccl4	4503	negbin	OK	latent_time	1.2799	0.165229	7.74622	9.46701e-15	0.144014	6.35994e-11	Ccl4	332.499	360.325	324.382	443.998		5.80964	5.88978	5.785	6.09807
Ncbp2	3721	negbin	OK	latent_time	0.748948	0.0966879	7.74604	9.48027e-15	0.00204931	6.3679e-11	Ncbp2	26.3007	24.2676	26.3268	24.6736		3.30691	3.22952	3.30787	3.24546
6720427I07Rik	3697	negbin	OK	latent_time	0.796101	0.10279	7.74496	9.56094e-15	0.0111181	6.42113e-11	6720427I07Rik	28.7942	26.0877	27.6741	23.8061		3.39431	3.29908	3.35599	3.21109
Gm34343	1446	negbin	OK	latent_time	1.36994	0.176913	7.74357	9.6665e-15	0.00884765	6.49106e-11	Gm34343	10.2129	6.16529	12.3954	9.2877		2.41706	1.96925	2.59491	2.33095
Bcl6b	175	negbin	OK	latent_time	4.96798	0.642005	7.73822	1.00819e-14	9.31665e-05	6.769e-11	Bcl6b	1.17841	1.21338	0.727557	0.816501		0.778595	0.794522	0.546708	0.596912
Cyp2j9	161	negbin	OK	latent_time	5.44699	0.705136	7.72474	1.12082e-14	0.000282712	7.52409e-11	Cyp2j9	0.870998	1.04941	0.835343	0.76547		0.626472	0.717553	0.607231	0.568417
Pcolce	567	negbin	OK	latent_time	2.28542	0.296003	7.72093	1.15485e-14	0.000424446	7.75019e-11	Pcolce	5.84081	1.95125	2.69465	2.57708		1.92291	1.08223	1.30689	1.27455
Cep162	1861	negbin	OK	latent_time	1.23481	0.160021	7.71652	1.19546e-14	0.00485744	8.01913e-11	Cep162	13.3553	13.6587	14.5781	14.0081		2.66412	2.68504	2.74586	2.70859
Pdss2	3321	negbin	OK	latent_time	0.9478	0.122946	7.70908	1.2673e-14	0.00767857	8.49854e-11	Pdss2	35.3181	32.6301	31.8508	31.1546		3.59232	3.51542	3.49198	3.47056
Btbd8	519	negbin	OK	latent_time	2.44945	0.317941	7.70411	1.31762e-14	0.00136321	8.83466e-11	Btbd8	3.27905	2.72191	3.44916	3.67426		1.45373	1.31424	1.49271	1.54207
Tbc1d19	795	negbin	OK	latent_time	1.84029	0.23907	7.69772	1.38521e-14	0.00311243	9.28504e-11	Tbc1d19	4.78195	4.03367	4.55397	4.97555		1.75474	1.61615	1.71451	1.78768
Uvssa	1844	negbin	OK	latent_time	1.18602	0.154209	7.69099	1.46002e-14	0.00254207	9.78508e-11	Uvssa	13.3895	11.2156	12.8535	11.9158		2.6665	2.50271	2.62854	2.55845
Slamf1	608	negbin	OK	latent_time	2.68251	0.348823	7.69019	1.4692e-14	0.000158002	9.8451e-11	Slamf1	6.18238	7.7886	9.7277	4.66937		1.97163	2.17346	2.37283	1.73508
Mcm3	2977	negbin	OK	latent_time	0.904569	0.117642	7.68917	1.48094e-14	0.000696801	9.92229e-11	Mcm3	21.7408	21.5949	21.2878	21.4842		3.12416	3.11772	3.10404	3.11281
Alg14	1890	negbin	OK	latent_time	1.14255	0.148757	7.68067	1.58253e-14	0.00380383	1.06013e-10	Alg14	12.0232	11.4123	11.8565	12.171		2.56673	2.51869	2.55385	2.57802
D730003I15Rik	1444	negbin	OK	latent_time	1.31826	0.171676	7.67875	1.60652e-14	0.0107369	1.07605e-10	D730003I15Rik	6.84843	8.03455	8.67679	12.0434		2.06031	2.20106	2.26973	2.56828
Edil3	1162	negbin	OK	latent_time	1.91074	0.248839	7.67865	1.60776e-14	0.0111442	1.07672e-10	Edil3	13.936	14.7082	15.8985	13.115		2.70377	2.75418	2.82722	2.64724
Ddx18	3703	negbin	OK	latent_time	0.767995	0.100291	7.65767	1.89339e-14	0.00631103	1.26705e-10	Ddx18	23.312	28.826	25.7339	27.6079		3.19097	3.39538	3.28593	3.35368
Ikbip	1854	negbin	OK	latent_time	1.14071	0.148989	7.65632	1.9134e-14	0.0014151	1.28026e-10	Ikbip	11.9378	9.52669	12.3954	13.3702		2.56015	2.35391	2.59491	2.66516
Pygm	1038	negbin	OK	latent_time	1.68807	0.221176	7.63224	2.30705e-14	0.0151175	1.54203e-10	Pygm	6.60934	5.90294	8.70373	8.08846		2.02938	1.93195	2.27251	2.20701
Nicn1	416	negbin	OK	latent_time	2.71735	0.356247	7.6277	2.38983e-14	0.00241209	1.59712e-10	Nicn1	2.78378	1.63971	2.64076	2.75569		1.33072	0.970667	1.29219	1.32327
Cdin1	1528	negbin	OK	latent_time	1.51549	0.19926	7.60561	2.83569e-14	0.00545535	1.89339e-10	Cdin1	17.3346	13.8063	14.0661	16.0749		2.90879	2.69505	2.71245	2.83761
Dhx58	1494	negbin	OK	latent_time	1.31579	0.173018	7.60496	2.84997e-14	0.000260364	1.90264e-10	Dhx58	14.0726	7.73941	7.92228	8.54775		2.71288	2.16784	2.18855	2.25631
Phactr4	3239	negbin	OK	latent_time	0.846015	0.111383	7.59552	3.0655e-14	0.014914	2.04622e-10	Phactr4	21.7749	22.9231	21.9884	25.4391		3.12566	3.17484	3.13499	3.27484
Gm43971	140	negbin	OK	latent_time	5.86939	0.773045	7.59256	3.13647e-14	0.000199656	2.09328e-10	Gm43971	0.52943	0.639485	0.754503	1.55646		0.424895	0.494382	0.562186	0.938622
Sccpdh	462	negbin	OK	latent_time	2.48795	0.32805	7.58405	3.34944e-14	0.00588256	2.23508e-10	Sccpdh	2.39097	2.50875	2.55992	2.65363		1.22112	1.25526	1.26974	1.29572
Acer2	611	negbin	OK	latent_time	2.32609	0.307362	7.56793	3.79219e-14	0.0109948	2.52977e-10	Acer2	4.67948	4.29603	4.25755	4.41421		1.73686	1.66696	1.65967	1.68903
Strn	3730	negbin	OK	latent_time	0.762571	0.100846	7.5617	3.97823e-14	0.00378283	2.65308e-10	Strn	28.3501	28.6948	26.7579	23.8061		3.3793	3.39097	3.32352	3.21109
Slc2a9	1228	negbin	OK	latent_time	1.44156	0.190984	7.54805	4.41829e-14	0.00361516	2.94568e-10	Slc2a9	9.15402	5.59139	7.65282	8.16501		2.31787	1.88576	2.15788	2.21539
Ccdc171	3280	negbin	OK	latent_time	0.915899	0.121346	7.54781	4.4265e-14	0.00731007	2.9507e-10	Ccdc171	36.6161	25.1203	32.0933	27.0721		3.62743	3.26271	3.49933	3.33478
Vps39	1679	negbin	OK	latent_time	1.16956	0.154986	7.54619	4.48186e-14	0.00268511	2.98716e-10	Vps39	11.4767	9.65786	9.40434	8.67532		2.52386	2.3663	2.34222	2.26958
Gtsf2	752	negbin	OK	latent_time	1.82586	0.242122	7.54105	4.66198e-14	0.022976	3.10628e-10	Gtsf2	4.61116	4.41081	2.93717	3.36807		1.72476	1.6884	1.37046	1.47432
Rsph9	309	negbin	OK	latent_time	3.20833	0.425879	7.53345	4.94172e-14	0.00848375	3.29168e-10	Rsph9	1.33211	1.63971	2.02099	1.88816		0.846775	0.970667	1.10558	1.06062
1810034E14Rik	798	negbin	OK	latent_time	1.94351	0.258159	7.52836	5.138e-14	0.00311584	3.42191e-10	1810034E14Rik	5.87497	5.5586	5.14679	5.56241		1.92789	1.88078	1.81593	1.88136
Oplah	226	negbin	OK	latent_time	3.98323	0.529411	7.52388	5.31739e-14	0.00217227	3.54032e-10	Oplah	1.5029	1.27897	1.07786	0.944079		0.917449	0.823724	0.731339	0.664789
Akap1	661	negbin	OK	latent_time	2.00509	0.266705	7.518	5.56199e-14	0.00714306	3.70262e-10	Akap1	3.51815	3.83691	3.79946	3.80183		1.5081	1.57628	1.5685	1.569
Gm36037	215	negbin	OK	latent_time	4.62446	0.615713	7.51073	5.87969e-14	0.0015458	3.91294e-10	Gm36037	2.61299	1.57412	2.10183	2.16883		1.28454	0.945507	1.13199	1.15336
Orai3	2427	negbin	OK	latent_time	0.938922	0.125048	7.50849	5.98112e-14	0.0102007	3.97984e-10	Orai3	17.5395	12.4454	13.3116	15.488		2.9199	2.59863	2.66107	2.80263
Nae1	3741	negbin	OK	latent_time	0.74552	0.0996935	7.47812	7.5393e-14	0.0023625	5.01062e-10	Nae1	25.6005	30.4985	27.0004	23.8061		3.28093	3.44994	3.33222	3.21109
Odad4	293	negbin	OK	latent_time	3.2965	0.441615	7.46465	8.35236e-14	0.00104246	5.55015e-10	Odad4	2.06648	1.22978	1.53595	1.86264		1.12053	0.801902	0.930569	1.05175
Gm29290	247	negbin	OK	latent_time	3.83249	0.513571	7.46244	8.49372e-14	0.00344398	5.64238e-10	Gm29290	1.21257	1.44294	1.94015	1.88816		0.794153	0.893202	1.07846	1.06062
Gm20186	10632	negbin	OK	latent_time	0.462451	0.0620255	7.45582	8.93138e-14	0.0100093	5.93222e-10	Gm20186	266.816	292.327	404.279	302.029		5.5903	5.68129	6.00458	5.71383
Mterf2	324	negbin	OK	latent_time	3.0598	0.410452	7.4547	9.00758e-14	0.00261937	5.98194e-10	Mterf2	1.70784	2.11522	1.72458	1.45439		0.996151	1.1363	1.00231	0.897879
Acta1	153	negbin	OK	latent_time	5.82408	0.781333	7.45403	9.05288e-14	0.000747147	6.01111e-10	Acta1	0.990546	1.47573	2.3174	0.688923		0.688409	0.906537	1.19918	0.524091
Aph1b	2566	negbin	OK	latent_time	0.916052	0.123057	7.4441	9.76048e-14	0.00287664	6.47901e-10	Aph1b	17.642	13.5276	18.4853	17.912		2.92542	2.67605	2.96966	2.9398
Slc5a6	371	negbin	OK	latent_time	2.76093	0.371101	7.43985	1.00803e-13	0.0028567	6.68827e-10	Slc5a6	1.96401	1.85287	2.15572	1.96471		1.08654	1.04832	1.14922	1.08678
Slc17a9	856	negbin	OK	latent_time	1.74166	0.234469	7.42811	1.10164e-13	0.0170617	7.30605e-10	Slc17a9	5.12352	5.37823	4.93122	4.95004		1.81214	1.85289	1.78023	1.7834
Kif17	304	negbin	OK	latent_time	3.4058	0.459262	7.4158	1.20895e-13	0.000149916	8.01412e-10	Kif17	3.17658	1.6725	2.07488	2.14332		1.42949	0.983014	1.12327	1.14528
Cdk20	516	negbin	OK	latent_time	2.27982	0.307517	7.41365	1.22865e-13	0.0123232	8.14106e-10	Cdk20	3.24489	2.67272	2.58687	2.88327		1.44572	1.30093	1.27728	1.35668
Slc25a45	2278	negbin	OK	latent_time	0.95633	0.129056	7.41018	1.26129e-13	0.00513206	8.35607e-10	Slc25a45	17.6761	11.2484	12.6379	12.3751		2.92725	2.50539	2.61285	2.59339
Adamts1	121	negbin	OK	latent_time	7.50048	1.01317	7.40301	1.33132e-13	3.68163	8.81734e-10	Adamts1	0.6319	1.03301	0.538931	1.17372		0.489745	0.70952	0.431088	0.77644
Odf2l	1055	negbin	OK	latent_time	1.56375	0.21155	7.39185	1.44796e-13	0.00237715	9.58404e-10	Odf2l	7.25831	6.14889	6.17076	7.62918		2.11122	1.96696	1.97001	2.15515
Gm49492	166	negbin	OK	latent_time	4.9366	0.667902	7.39119	1.45518e-13	0.00186697	9.63037e-10	Gm49492	0.666057	0.901838	1.02397	1.25027		0.51046	0.642821	0.70506	0.811049
Ankrd46	843	negbin	OK	latent_time	1.67726	0.226945	7.39061	1.46161e-13	0.00352665	9.67147e-10	Ankrd46	5.2943	3.8861	4.66175	4.79694		1.83964	1.58639	1.73373	1.75733
Tsen15	1211	negbin	OK	latent_time	1.35914	0.183975	7.38762	1.49475e-13	0.0013393	9.88925e-10	Tsen15	7.00214	6.62441	6.57496	7.39954		2.07971	2.03135	2.02485	2.12818
Dnajc16	1199	negbin	OK	latent_time	1.38652	0.187856	7.38075	1.57402e-13	0.0145937	1.04121e-09	Dnajc16	7.30955	6.16529	7.03305	7.04232		2.11741	1.96925	2.08356	2.08472
Ssbp3	4191	negbin	OK	latent_time	0.682501	0.0924744	7.38043	1.57776e-13	0.022637	1.04353e-09	Ssbp3	32.4148	27.4159	32.2011	26.4853		3.509	3.34695	3.50258	3.31365
Gm16098	289	negbin	OK	latent_time	3.16386	0.428758	7.37913	1.59327e-13	0.000132308	1.05363e-09	Gm16098	1.17841	1.88566	1.72458	1.45439		0.778595	1.05975	1.00231	0.897879
Zfp938	630	negbin	OK	latent_time	2.02464	0.274973	7.36303	1.79783e-13	0.00318375	1.18837e-09	Zfp938	3.58646	3.27941	3.39526	4.64385		1.52311	1.45382	1.48053	1.73057
Cenpv	1065	negbin	OK	latent_time	1.56237	0.212233	7.36157	1.81759e-13	0.00262094	1.20124e-09	Cenpv	6.52394	6.77198	7.14083	8.06295		2.01809	2.05053	2.09689	2.20419
Kctd9	1840	negbin	OK	latent_time	1.13257	0.15392	7.35812	1.86517e-13	0.00228234	1.23251e-09	Kctd9	11.7499	14.0687	12.584	9.26218		2.54553	2.71262	2.6089	2.32847
Decr2	1412	negbin	OK	latent_time	1.24554	0.169279	7.35792	1.86802e-13	0.00166164	1.2342e-09	Decr2	9.42727	7.18191	7.89534	7.83331		2.34442	2.10193	2.18553	2.17853
Gprasp1	3050	negbin	OK	latent_time	0.849343	0.115508	7.35314	1.9361e-13	0.00361386	1.27879e-09	Gprasp1	23.0217	21.4965	22.9585	20.5401		3.17896	3.11336	3.17632	3.06992
Sod2	9900	negbin	OK	latent_time	0.433487	0.0589999	7.34725	2.0232e-13	0.00570003	1.33571e-09	Sod2	140.726	207.849	181.674	184.198		4.95389	5.34161	5.2077	5.22142
Otud1	1639	negbin	OK	latent_time	1.2317	0.167862	7.3376	2.17454e-13	0.00451182	1.43519e-09	Otud1	10.7252	10.986	12.9613	10.4359		2.46174	2.48374	2.63629	2.43676
Itgb5	3280	negbin	OK	latent_time	0.849221	0.115799	7.33355	2.24141e-13	0.0326074	1.47888e-09	Itgb5	27.9061	28.7604	21.3686	19.4429		3.36405	3.39318	3.10766	3.01764
Efhb	277	negbin	OK	latent_time	3.57122	0.486997	7.33316	2.24796e-13	0.00572274	1.48298e-09	Efhb	1.742	1.34456	2.55992	2.4495		1.00869	0.852097	1.26974	1.23823
Phf13	1348	negbin	OK	latent_time	1.31005	0.178709	7.33063	2.29077e-13	0.00279882	1.51099e-09	Phf13	8.02684	9.62507	7.59892	6.55752		2.2002	2.36322	2.15164	2.02254
Gm12743	856	negbin	OK	latent_time	1.77577	0.242268	7.32976	2.30569e-13	0.00250543	1.52037e-09	Gm12743	6.62641	5.91934	6.22465	3.49565		2.03162	1.93432	1.9775	1.50311
Pcnx4	914	negbin	OK	latent_time	1.63014	0.222544	7.32503	2.38846e-13	0.00850982	1.57471e-09	Pcnx4	5.27722	5.23066	4.98511	6.04721		1.83693	1.82948	1.78927	1.95263
Rufy2	1351	negbin	OK	latent_time	1.34957	0.18439	7.31912	2.49607e-13	0.00201157	1.64466e-09	Rufy2	9.52974	8.49367	9.3235	7.93537		2.3542	2.25063	2.33442	2.19002
Btbd3	923	negbin	OK	latent_time	1.67636	0.229789	7.29521	2.98195e-13	0.00813328	1.96213e-09	Btbd3	6.21653	5.05029	5.8474	6.81268		1.97637	1.80011	1.92387	2.05575
Ankrd13d	891	negbin	OK	latent_time	1.59986	0.219309	7.295	2.98652e-13	0.0058599	1.96483e-09	Ankrd13d	5.55048	4.23044	4.55397	5.20519		1.87954	1.6545	1.71451	1.82539
Nsmce4a	3855	negbin	OK	latent_time	0.680843	0.093464	7.28455	3.22746e-13	0.00417684	2.12302e-09	Nsmce4a	26.369	23.2346	25.4106	26.077		3.30941	3.18778	3.27376	3.29868
Metap1d	2276	negbin	OK	latent_time	0.988826	0.135854	7.27857	3.37369e-13	0.0023818	2.2182e-09	Metap1d	15.0973	14.5442	16.0332	15.6921		2.77865	2.74369	2.83516	2.81494
Ptgr1	2357	negbin	OK	latent_time	0.992479	0.136579	7.2667	3.68367e-13	0.000409229	2.42017e-09	Ptgr1	17.9665	16.2659	18.3236	15.0287		2.94267	2.84873	2.96133	2.77438
2310057M21Rik	769	negbin	OK	latent_time	1.78368	0.245585	7.26301	3.78578e-13	0.000733626	2.48688e-09	2310057M21Rik	4.11589	5.29625	4.74259	4.05699		1.63235	1.83995	1.74791	1.62077
Gm49027	185	negbin	OK	latent_time	4.28506	0.590506	7.25659	3.96977e-13	0.000494838	2.60734e-09	Gm49027	1.05886	1.1314	0.78145	0.663407		0.722152	0.756777	0.577427	0.508868
Pex12	569	negbin	OK	latent_time	2.07726	0.286831	7.2421	4.41799e-13	0.00452703	2.90129e-09	Pex12	2.71546	3.29581	2.80244	3.85286		1.3125	1.45764	1.33564	1.57957
Gnb1l	580	negbin	OK	latent_time	2.10488	0.291086	7.23112	4.79014e-13	0.00406453	3.14377e-09	Gnb1l	4.06466	2.2136	4.36534	3.59771		1.62229	1.16739	1.67996	1.52556
Hmg20a	3471	negbin	OK	latent_time	0.803431	0.111153	7.22817	4.89535e-13	0.00646639	3.21233e-09	Hmg20a	32.9954	26.0713	27.1621	24.7757		3.52623	3.29847	3.33798	3.24943
Apold1	166	negbin	OK	latent_time	5.18095	0.716975	7.22612	4.96978e-13	0.000169686	3.26067e-09	Apold1	1.79323	1.60691	1.13175	1.19924		1.0272	0.958166	0.756945	0.78811
Gem	1988	negbin	OK	latent_time	1.30698	0.180959	7.22253	5.10276e-13	0.000741722	3.34741e-09	Gem	27.0009	25.0219	22.3387	25.0309		3.33224	3.25894	3.15011	3.25928
Ogn	254	negbin	OK	latent_time	3.64153	0.504471	7.21851	5.25615e-13	1.04699	3.44698e-09	Ogn	1.62245	1.45934	1.13175	2.06677		0.964108	0.899892	0.756945	1.12062
Wfdc17	12997	negbin	OK	latent_time	0.379785	0.0527056	7.20579	5.77098e-13	0.023781	3.78345e-09	Wfdc17	793.018	942.109	786.866	1266.95		6.67711	6.84918	6.66933	7.14516
Lrrc51	478	negbin	OK	latent_time	2.35294	0.326675	7.2027	5.90335e-13	0.00533728	3.86965e-09	Lrrc51	2.69839	2.7875	2.61381	3.13843		1.3079	1.33171	1.28476	1.42032
A230072C01Rik	1608	negbin	OK	latent_time	1.19376	0.165774	7.20112	5.97207e-13	0.00549996	3.9135e-09	A230072C01Rik	12.4672	8.01816	10.2936	10.9462		2.60026	2.19924	2.42423	2.48041
Cul4b	3175	negbin	OK	latent_time	0.796085	0.110564	7.2002	6.01232e-13	0.00456798	3.93927e-09	Cul4b	23.09	21.3982	22.4734	20.2594		3.1818	3.10898	3.15587	3.0568
Zfp811	189	negbin	OK	latent_time	4.42206	0.614485	7.19638	6.18334e-13	0.00334267	4.05009e-09	Zfp811	1.05886	1.41015	1.64374	1.19924		0.722152	0.879687	0.972194	0.78811
Igfbp5	312	negbin	OK	latent_time	3.44434	0.478693	7.19529	6.23289e-13	3.47054	4.08192e-09	Igfbp5	3.07411	1.50853	0.673663	4.79694		1.40465	0.919696	0.515015	1.75733
Fscn2	159	negbin	OK	latent_time	4.78009	0.66467	7.19167	6.40057e-13	6.28059e-05	4.19109e-09	Fscn2	0.990546	1.04941	0.646717	0.842017		0.688409	0.717553	0.498784	0.610861
Aste1	992	negbin	OK	latent_time	1.53715	0.21376	7.19098	6.43267e-13	0.00132274	4.21147e-09	Aste1	4.52577	5.93573	7.59892	7.14438		1.70942	1.93669	2.15164	2.09733
Rbms3	256	negbin	OK	latent_time	3.68346	0.51244	7.18808	6.57104e-13	0.249659	4.30075e-09	Rbms3	1.6566	1.26257	2.02099	2.1178		0.977048	0.816503	1.10558	1.13713
Fam216a	528	negbin	OK	latent_time	2.21295	0.307958	7.1859	6.67676e-13	0.0012582	4.3686e-09	Fam216a	3.33029	3.44338	2.99107	2.67914		1.46563	1.49142	1.38406	1.30268
Klf11	2022	negbin	OK	latent_time	1.0131	0.141115	7.17926	7.0088e-13	0.0366177	4.58516e-09	Klf11	11.9549	12.3634	12.584	12.0179		2.56147	2.59252	2.6089	2.56632
Ykt6	3574	negbin	OK	latent_time	0.70066	0.0976113	7.17806	7.07055e-13	0.00284517	4.62485e-09	Ykt6	22.1165	25.0383	24.0902	19.3409		3.14055	3.25957	3.22248	3.01263
Ptprv	191	negbin	OK	latent_time	4.1414	0.577598	7.17005	7.49711e-13	5.36159e-05	4.90236e-09	Ptprv	1.28088	0.918235	1.05092	1.40336		0.824561	0.651405	0.718286	0.876868
Usp21	1221	negbin	OK	latent_time	1.31649	0.183772	7.16371	7.85203e-13	0.00742938	5.13287e-09	Usp21	7.37786	6.36206	6.95221	7.04232		2.12559	1.99634	2.07345	2.08472
Gm47710	147	negbin	OK	latent_time	4.87399	0.681142	7.15562	8.3296e-13	8.90787e-06	5.44422e-09	Gm47710	0.324489	0.737867	0.970075	1.40336		0.281027	0.552659	0.678072	0.876868
Mpzl1	416	negbin	OK	latent_time	2.695	0.376696	7.15431	8.40919e-13	0.0256122	5.49541e-09	Mpzl1	2.5276	3.19742	2.07488	3.44461		1.26062	1.43447	1.12327	1.49169
Mfn2	1834	negbin	OK	latent_time	1.0483	0.147111	7.12587	1.03423e-12	0.00310884	6.75454e-09	Mfn2	11.1863	11.3632	10.105	10.9462		2.50032	2.51472	2.40739	2.48041
Plcl2	9034	negbin	OK	latent_time	0.448367	0.0631221	7.10316	1.21934e-12	0.0202122	7.95739e-09	Plcl2	159.085	136.587	131.607	111.631		5.07571	4.92426	4.88739	4.72412
4933439C10Rik	451	negbin	OK	latent_time	2.31971	0.326712	7.10017	1.24603e-12	0.00122825	8.12908e-09	4933439C10Rik	2.78378	1.88566	2.34435	3.11291		1.33072	1.05975	1.20727	1.41413
Ulk4	531	negbin	OK	latent_time	2.21901	0.312531	7.10012	1.2465e-12	0.000791286	8.13093e-09	Ulk4	3.56938	3.04985	3.34137	3.4191		1.51938	1.39868	1.46819	1.48594
Dnajb2	2793	negbin	OK	latent_time	0.823757	0.116175	7.09067	1.3346e-12	0.00108261	8.70427e-09	Dnajb2	16.8222	20.6931	19.4015	15.6666		2.88045	3.07699	3.01561	2.81341
Crat	2768	negbin	OK	latent_time	0.824441	0.116324	7.08744	1.36611e-12	0.000630082	8.90841e-09	Crat	21.2626	15.0033	19.7518	17.172		3.10291	2.7728	3.03263	2.89988
Ntn4	230	negbin	OK	latent_time	3.78735	0.534436	7.08663	1.37417e-12	0.0151209	8.95822e-09	Ntn4	1.1101	1.24618	1.53595	2.32193		0.746733	0.809229	0.930569	1.20054
Ttc8	466	negbin	OK	latent_time	2.33788	0.330016	7.08415	1.39905e-12	0.00654413	9.11901e-09	Ttc8	3.12534	1.93485	2.82939	3.16394		1.41715	1.07666	1.3427	1.42646
Ip6k3	293	negbin	OK	latent_time	3.06376	0.43269	7.08073	1.43395e-12	0.00228299	9.34503e-09	Ip6k3	1.87862	1.31176	1.83236	1.58197		1.05731	0.838011	1.04111	0.948553
Adm	290	negbin	OK	latent_time	3.2948	0.465457	7.07865	1.45563e-12	0.00413586	9.48491e-09	Adm	1.29796	2.29559	1.67069	3.01085		0.832021	1.19258	0.982335	1.389
Alkbh5	6107	negbin	OK	latent_time	0.529502	0.074804	7.07853	1.45693e-12	0.0214712	9.4919e-09	Alkbh5	49.2882	52.2574	48.2613	50.5465		3.91777	3.97514	3.89714	3.94248
Glmn	1028	negbin	OK	latent_time	1.50353	0.212554	7.07366	1.50901e-12	0.00153373	9.82968e-09	Glmn	7.01922	6.36206	5.98213	6.71062		2.08184	1.99634	1.94335	2.0426
Ttc32	1996	negbin	OK	latent_time	1.00873	0.142933	7.05733	1.69729e-12	0.00241282	1.10494e-08	Ttc32	12.7405	10.7237	14.0661	14.4674		2.62035	2.46161	2.71245	2.73873
Paqr5	340	negbin	OK	latent_time	2.86541	0.406135	7.05532	1.7221e-12	0.000258232	1.12092e-08	Paqr5	2.32266	1.6725	1.9132	2.90879		1.20077	0.983014	1.06925	1.36323
4930593A02Rik	599	negbin	OK	latent_time	2.08736	0.295878	7.05478	1.72871e-12	0.00410451	1.12487e-08	4930593A02Rik	4.20128	3.59095	3.85336	3.80183		1.64891	1.52409	1.57967	1.569
Cfap45	1180	negbin	OK	latent_time	1.54698	0.21948	7.0484	1.80991e-12	0.0152525	1.17753e-08	Cfap45	9.11986	8.23132	12.072	11.6351		2.3145	2.2226	2.57048	2.53648
Amer1	689	negbin	OK	latent_time	1.90859	0.270868	7.04619	1.83882e-12	0.0023609	1.19615e-08	Amer1	5.14059	4.08287	3.93419	4.26112		1.81492	1.62588	1.59619	1.66034
Tsacc	1251	negbin	OK	latent_time	1.34292	0.190625	7.04481	1.85709e-12	0.0025821	1.20785e-08	Tsacc	7.73651	8.21492	8.05702	7.93537		2.16751	2.22082	2.20354	2.19002
Cdca4	2334	negbin	OK	latent_time	0.898795	0.12766	7.04053	1.91513e-12	0.00703708	1.24541e-08	Cdca4	11.5279	17.4301	15.3056	11.9668		2.52796	2.91398	2.79151	2.5624
Nup188	2355	negbin	OK	latent_time	0.951873	0.135268	7.03693	1.96523e-12	0.000996552	1.2774e-08	Nup188	18.4617	17.1513	15.0631	13.9826		2.96845	2.89874	2.77653	2.70689
Gpam	401	negbin	OK	latent_time	2.46879	0.351012	7.03334	2.01642e-12	0.000304907	1.31047e-08	Gpam	2.7667	2.00044	2.10183	1.96471		1.3262	1.09876	1.13199	1.08678
Zfpm2	209	negbin	OK	latent_time	4.4829	0.6378	7.02869	2.08481e-12	0.00138369	1.3545e-08	Zfpm2	1.62245	2.83669	2.50603	2.4495		0.964108	1.34461	1.25448	1.23823
Gm43773	354	negbin	OK	latent_time	2.71274	0.386196	7.02426	2.15209e-12	0.00607364	1.39778e-08	Gm43773	1.99817	2.42676	1.5629	1.65852		1.098	1.23162	0.941139	0.977769
Socs7	3771	negbin	OK	latent_time	0.688344	0.0980892	7.01752	2.25834e-12	0.0238326	1.46634e-08	Socs7	25.8054	29.6295	24.7639	20.9994		3.2886	3.42196	3.24897	3.09101
Cep112it	145	negbin	OK	latent_time	5.1122	0.728649	7.016	2.28304e-12	0.00274828	1.48215e-08	Cep112it	0.905155	0.918235	0.862289	0.76547		0.644563	0.651405	0.621807	0.568417
Supt3	4495	negbin	OK	latent_time	0.695993	0.0992591	7.01189	2.35125e-12	0.00720304	1.52596e-08	Supt3	52.721	37.6476	47.8301	35.8495		3.9838	3.65449	3.88835	3.60684
Kat6b	6164	negbin	OK	latent_time	0.558413	0.079701	7.00634	2.44625e-12	0.0113551	1.58737e-08	Kat6b	71.4047	60.0788	68.9562	59.5025		4.28227	4.11216	4.24787	4.10269
Tmem218	551	negbin	OK	latent_time	2.0219	0.28936	6.98749	2.79843e-12	0.000963714	1.8145e-08	Tmem218	3.10827	2.52515	3.15275	3.77632		1.413	1.25992	1.42377	1.56367
Akr1c13	1391	negbin	OK	latent_time	1.18845	0.170247	6.98074	2.9362e-12	0.000512841	1.90324e-08	Akr1c13	8.59043	7.13272	8.21869	9.31322		2.26077	2.0959	2.22123	2.33343
Hspa2	1728	negbin	OK	latent_time	1.13039	0.161964	6.97925	2.96762e-12	0.00624562	1.92331e-08	Hspa2	8.77829	11.5435	13.6888	14.2122		2.28016	2.5292	2.68709	2.7221
Tmem220	432	negbin	OK	latent_time	2.36974	0.339975	6.97035	3.16163e-12	0.00305493	2.0481e-08	Tmem220	3.02287	1.80368	2.45214	2.57708		1.392	1.03093	1.23899	1.27455
4921536K21Rik	199	negbin	OK	latent_time	3.79706	0.545435	6.96153	3.36599e-12	0.000200514	2.17914e-08	4921536K21Rik	0.888076	1.27897	1.13175	0.944079		0.635558	0.823724	0.756945	0.664789
Kat2b	6820	negbin	OK	latent_time	0.481574	0.0693727	6.94183	3.87043e-12	0.0282759	2.50339e-08	Kat2b	67.3572	57.6684	59.3632	60.0383		4.22475	4.0719	4.10038	4.1115
Atf5	1787	negbin	OK	latent_time	1.08682	0.156771	6.93252	4.1342e-12	0.00480711	2.67317e-08	Atf5	11.6987	11.5599	12.2607	11.5586		2.5415	2.53051	2.5848	2.53041
Mfge8	1586	negbin	OK	latent_time	1.09444	0.158086	6.92305	4.42016e-12	0.00991242	2.85764e-08	Mfge8	6.84843	9.31352	10.2936	10.3594		2.06031	2.33346	2.42423	2.43004
Itga7	206	negbin	OK	latent_time	3.96651	0.572966	6.92276	4.42928e-12	0.00433815	2.86309e-08	Itga7	0.973468	1.45934	1.40122	1.58197		0.679792	0.899892	0.875977	0.948553
Gm37245	208	negbin	OK	latent_time	4.06374	0.588044	6.9106	4.8262e-12	0.000774648	3.11821e-08	Gm37245	1.28088	1.115	2.3174	2.09228		0.824561	0.749055	1.19918	1.12891
Nradd	712	negbin	OK	latent_time	1.77179	0.256445	6.90907	4.87838e-12	0.0022311	3.15144e-08	Nradd	3.89387	4.06647	4.36534	5.07762		1.58798	1.62264	1.67996	1.80461
Anks6	203	negbin	OK	latent_time	3.77093	0.546642	6.89835	5.26089e-12	0.000515269	3.39801e-08	Anks6	1.00762	1.0986	1.32038	1.17372		0.696952	0.741272	0.841731	0.77644
0610009B22Rik	1204	negbin	OK	latent_time	1.27757	0.185398	6.89093	5.54296e-12	0.00157149	3.57743e-08	0610009B22Rik	6.9509	6.32926	6.33244	8.54775		2.07329	1.99187	1.99231	2.25631
Erbb3	294	negbin	OK	latent_time	2.92712	0.424885	6.8892	5.61072e-12	0.000952487	3.61892e-08	Erbb3	1.5029	1.42654	1.5629	2.06677		0.917449	0.886468	0.941139	1.12062
Noc2l	5314	negbin	OK	latent_time	0.536473	0.0779263	6.88436	5.80474e-12	0.00781899	3.74348e-08	Noc2l	37.8115	43.3866	40.8779	36.7936		3.65872	3.79294	3.73476	3.63214
Dcaf10	5024	negbin	OK	latent_time	0.61607	0.089582	6.87717	6.10543e-12	0.00392701	3.93617e-08	Dcaf10	48.9296	53.1756	45.89	41.2588		3.91061	3.99223	3.8478	3.74381
Medag	216	negbin	OK	latent_time	3.69901	0.538233	6.87252	6.30796e-12	0.00875241	4.06611e-08	Medag	1.45166	1.03301	1.02397	1.35233		0.896767	0.70952	0.70506	0.855406
Ttn	200	negbin	OK	latent_time	4.52618	0.658744	6.87092	6.37873e-12	0.00256117	4.11109e-08	Ttn	1.46874	4.21404	2.26351	0.995111		0.903708	1.65136	1.1828	0.6907
Snx14	4296	negbin	OK	latent_time	0.665434	0.0968871	6.86814	6.50435e-12	0.00321188	4.19075e-08	Snx14	40.083	33.6795	35.3	32.9407		3.71559	3.54615	3.59182	3.52462
Parp10	1102	negbin	OK	latent_time	1.34658	0.196251	6.86148	6.81519e-12	0.002729	4.39034e-08	Parp10	7.48033	5.82095	5.95519	5.97066		2.13775	1.92	1.93949	1.94171
Cdc25b	604	negbin	OK	latent_time	1.91458	0.279044	6.86121	6.82778e-12	0.00151236	4.39709e-08	Cdc25b	2.40805	3.42698	5.01206	3.9039		1.22614	1.48772	1.79377	1.59003
Gm57244	431	negbin	OK	latent_time	2.35427	0.343433	6.85511	7.12601e-12	0.0169321	4.58701e-08	Gm57244	2.57884	1.77088	2.69465	3.16394		1.27504	1.01917	1.30689	1.42646
Smpd4	1247	negbin	OK	latent_time	1.23438	0.180319	6.84553	7.61927e-12	0.00156495	4.90376e-08	Smpd4	6.67765	7.42786	6.57496	7.68021		2.03831	2.13154	2.02485	2.16105
Lrig2	2821	negbin	OK	latent_time	0.820765	0.119932	6.84361	7.72238e-12	0.0106507	4.96935e-08	Lrig2	19.9988	21.5785	17.7578	17.172		3.04446	3.117	2.93161	2.89988
Garem1	209	negbin	OK	latent_time	4.03158	0.589789	6.83562	8.16492e-12	0.00579405	5.25249e-08	Garem1	1.43458	1.63971	1.88626	1.68403		0.889776	0.970667	1.05996	0.987321
Trpm2	927	negbin	OK	latent_time	1.533	0.224621	6.82482	8.80369e-12	0.0031852	5.65989e-08	Trpm2	5.55048	5.93573	6.06297	5.79205		1.87954	1.93669	1.95487	1.91575
Elapor1	200	negbin	OK	latent_time	4.10418	0.601368	6.82473	8.80889e-12	0.00167676	5.66236e-08	Elapor1	1.67368	1.41015	1.07786	1.91367		0.983457	0.879687	0.731339	1.06941
Gm42941	2332	negbin	OK	latent_time	0.903644	0.132485	6.82071	9.05938e-12	0.00508669	5.82246e-08	Gm42941	17.8128	15.3312	16.5721	9.87456		2.93454	2.79308	2.86631	2.38643
Fkbp14	126	negbin	OK	latent_time	5.66444	0.830917	6.81709	9.29004e-12	0.00978178	5.96885e-08	Fkbp14	0.6319	0.803455	0.673663	0.688923		0.489745	0.589705	0.515015	0.524091
Usp33	3643	negbin	OK	latent_time	0.687517	0.101029	6.80514	1.00954e-11	0.00337416	6.48326e-08	Usp33	27.3767	25.4318	26.5962	22.2497		3.34557	3.27457	3.31768	3.14629
Xpo7	5459	negbin	OK	latent_time	0.555184	0.081596	6.80406	1.01709e-11	0.0160298	6.52972e-08	Xpo7	48.3489	46.1413	45.863	41.9222		3.89892	3.85315	3.84723	3.75939
Bbs1	157	negbin	OK	latent_time	4.52934	0.665976	6.80105	1.03862e-11	0.00214193	6.66687e-08	Bbs1	0.853919	0.737867	0.78145	1.1482		0.617302	0.552659	0.577427	0.764632
Hvcn1	995	negbin	OK	latent_time	1.52926	0.225	6.7967	1.07044e-11	0.000130569	6.86794e-08	Hvcn1	5.90912	7.31308	8.67679	7.1699		1.93284	2.11783	2.26973	2.10046
Rad9b	313	negbin	OK	latent_time	2.9628	0.436146	6.79313	1.09728e-11	0.000525831	7.03903e-08	Rad9b	2.2885	1.62331	2.3174	2.34744		1.19043	0.964436	1.19918	1.2082
Lilra5	942	negbin	OK	latent_time	1.63006	0.24014	6.78795	1.1374e-11	0.0240626	7.29414e-08	Lilra5	6.91675	8.21492	6.70969	5.76654		2.06898	2.22082	2.04248	1.91199
Isoc2a	854	negbin	OK	latent_time	1.53377	0.226047	6.78518	1.15946e-11	0.0032924	7.43327e-08	Isoc2a	5.36261	4.68956	4.82343	4.31215		1.85044	1.73863	1.76189	1.67
Tmem38a	542	negbin	OK	latent_time	2.00005	0.294915	6.78177	1.1871e-11	0.00444427	7.60929e-08	Tmem38a	3.1595	2.60713	3.20664	3.34255		1.4254	1.28291	1.43666	1.46846
Gm29340	663	negbin	OK	latent_time	1.77953	0.262678	6.77455	1.24796e-11	0.00313931	7.99819e-08	Gm29340	4.6624	3.3614	3.1258	3.7508		1.73385	1.47279	1.41726	1.55831
Lman1l	490	negbin	OK	latent_time	2.21095	0.326584	6.76994	1.28839e-11	0.00379441	8.25602e-08	Lman1l	3.94511	2.44316	2.45214	3.36807		1.5984	1.23639	1.23899	1.47432
Phkb	3998	negbin	OK	latent_time	0.686582	0.101429	6.76906	1.29619e-11	0.00431327	8.30336e-08	Phkb	42.1836	28.3833	33.9257	28.9858		3.76546	3.38043	3.55322	3.40072
Sdc4	11547	negbin	OK	latent_time	0.406194	0.0600125	6.76849	1.30131e-11	0.0306624	8.33486e-08	Sdc4	493.053	550.383	490.481	454.23		6.20264	6.31243	6.19742	6.1208
Glt8d1	1864	negbin	OK	latent_time	0.96923	0.143532	6.75269	1.45131e-11	0.00214737	9.29128e-08	Glt8d1	12.4331	9.95301	11.3445	10.0787		2.59772	2.39361	2.51321	2.40502
Gm44899	531	negbin	OK	latent_time	2.0461	0.303107	6.7504	1.47435e-11	0.000695316	9.43735e-08	Gm44899	3.50107	2.91868	2.85633	3.21497		1.50432	1.36575	1.34972	1.43864
Hrc	131	negbin	OK	latent_time	4.96529	0.735957	6.7467	1.51242e-11	9.45123e-06	9.67947e-08	Hrc	0.563587	0.852647	0.862289	0.969595		0.446982	0.616615	0.621807	0.677828
Frk	159	negbin	OK	latent_time	4.52784	0.67128	6.74509	1.52935e-11	0.0049888	9.78629e-08	Frk	0.853919	1.26257	0.970075	1.09717		0.617302	0.816503	0.678072	0.74059
Nbl1	327	negbin	OK	latent_time	2.77397	0.411957	6.73364	1.65475e-11	0.246742	1.05838e-07	Nbl1	2.01525	1.49213	1.83236	2.29641		1.10368	0.913138	1.04111	1.19283
Ak7	367	negbin	OK	latent_time	2.7666	0.411317	6.72621	1.74145e-11	0.00246764	1.11366e-07	Ak7	2.68131	3.19742	2.7216	2.34744		1.30327	1.43447	1.31415	1.2082
Cpt1b	715	negbin	OK	latent_time	1.66036	0.246905	6.72468	1.75984e-11	0.000532692	1.12506e-07	Cpt1b	4.35499	3.75492	4.33839	3.49565		1.67803	1.55918	1.67492	1.50311
Sardh	246	negbin	OK	latent_time	3.19218	0.474832	6.72276	1.78314e-11	0.000630762	1.13978e-07	Sardh	1.51998	1.27897	1.40122	1.22475		0.92425	0.823724	0.875977	0.799645
Pik3r4	1389	negbin	OK	latent_time	1.14992	0.17108	6.72155	1.79806e-11	0.00148928	1.14914e-07	Pik3r4	9.80299	7.47706	7.67976	7.04232		2.37982	2.13736	2.16099	2.08472
Coro6	154	negbin	OK	latent_time	4.42183	0.658216	6.7179	1.84361e-11	0.000314452	1.17788e-07	Coro6	0.870998	0.737867	1.05092	0.714438		0.626472	0.552659	0.718286	0.539086
Wwc1	546	negbin	OK	latent_time	2.12445	0.317056	6.70056	2.07628e-11	0.000276712	1.32612e-07	Wwc1	3.26197	4.39441	3.63778	4.66937		1.44973	1.68536	1.53424	1.73508
Igf2bp1	199	negbin	OK	latent_time	3.87727	0.578825	6.69852	2.10542e-11	0.00165527	1.34452e-07	Igf2bp1	0.734371	1.72169	1.58985	1.27578		0.550645	1.00125	0.951598	0.822324
B230216N24Rik	486	negbin	OK	latent_time	2.14661	0.320786	6.69172	2.2056e-11	0.00443608	1.40739e-07	B230216N24Rik	2.80086	3.37779	2.55992	2.52605		1.33523	1.47654	1.26974	1.26018
Pnp2	655	negbin	OK	latent_time	1.98771	0.297148	6.68931	2.2423e-11	0.105789	1.43059e-07	Pnp2	4.40622	4.09926	5.28152	7.1699		1.68755	1.6291	1.83761	2.10046
2010013B24Rik	1646	negbin	OK	latent_time	1.13682	0.170155	6.68107	2.372e-11	0.0121224	1.51262e-07	2010013B24Rik	10.4007	10.7073	12.072	15.0032		2.43368	2.46021	2.57048	2.77279
Cstf2t	1630	negbin	OK	latent_time	1.03599	0.155095	6.67973	2.39388e-11	0.0187155	1.52634e-07	Cstf2t	9.10278	9.90382	8.24564	9.56837		2.31281	2.38911	2.22415	2.35787
Vamp5	1224	negbin	OK	latent_time	1.2877	0.192836	6.6777	2.42715e-11	0.0256151	1.54731e-07	Vamp5	7.44618	6.91956	6.38633	10.3594		2.13371	2.06934	1.99963	2.43004
Mamld1	1746	negbin	OK	latent_time	1.19281	0.17869	6.6753	2.46722e-11	0.00117211	1.57261e-07	Mamld1	15.5072	17.0693	17.1649	14.9011		2.8038	2.89422	2.89949	2.76639
0610033M10Rik	201	negbin	OK	latent_time	3.81291	0.571294	6.67416	2.48648e-11	0.000399083	1.58463e-07	0610033M10Rik	2.20311	0.983823	1.34733	0.944079		1.16412	0.685026	0.853277	0.664789
Armc5	1226	negbin	OK	latent_time	1.20406	0.180572	6.66802	2.59275e-11	0.00736711	1.6521e-07	Armc5	7.56573	6.75558	6.68274	5.81757		2.14777	2.04841	2.03898	1.9195
Sox13	135	negbin	OK	latent_time	4.96283	0.744808	6.66323	2.67872e-11	0.00126337	1.70634e-07	Sox13	0.973468	0.72147	0.727557	0.58686		0.679792	0.543179	0.546708	0.461757
Gm11944	674	negbin	OK	latent_time	1.8391	0.276108	6.66082	2.72308e-11	0.00329848	1.73433e-07	Gm11944	5.55048	3.8861	4.39229	4.10802		1.87954	1.58639	1.68497	1.63081
1110035H17Rik	569	negbin	OK	latent_time	1.89787	0.285071	6.65752	2.78477e-11	0.00203215	1.77334e-07	1110035H17Rik	3.19366	3.06625	3.44916	3.11291		1.43357	1.40272	1.49271	1.41413
Ccdc34	2059	negbin	OK	latent_time	1.00268	0.151038	6.63859	3.16707e-11	0.00944015	2.01616e-07	Ccdc34	14.4142	13.8883	15.9524	20.0553		2.73529	2.70058	2.83041	3.04715
Atp1a2	122	negbin	OK	latent_time	5.5874	0.84183	6.63721	3.19678e-11	0.187154	2.03475e-07	Atp1a2	0.495273	1.08221	0.458091	0.535829		0.402309	0.733428	0.377128	0.42907
Stimate	1464	negbin	OK	latent_time	1.15748	0.174416	6.63632	3.21618e-11	0.00251977	2.04645e-07	Stimate	10.7252	10.1498	8.08396	8.24156		2.46174	2.41142	2.20651	2.22371
Gm19325	969	negbin	OK	latent_time	1.44951	0.218467	6.63489	3.24749e-11	0.00435717	2.06605e-07	Gm19325	7.36078	5.62419	5.41625	5.33277		2.12355	1.89073	1.85883	1.84574
Gm38875	2788	negbin	OK	latent_time	0.891066	0.13439	6.63046	3.34637e-11	0.0215672	2.12829e-07	Gm38875	26.8814	23.0543	25.2759	24.9798		3.32796	3.18031	3.26865	3.25732
Tmtc1	200	negbin	OK	latent_time	3.87463	0.584431	6.62975	3.36265e-11	0.0703748	2.13831e-07	Tmtc1	0.973468	1.50853	1.64374	1.35233		0.679792	0.919696	0.972194	0.855406
Phka1	1649	negbin	OK	latent_time	1.14491	0.172751	6.62753	3.41343e-11	0.00529116	2.17026e-07	Phka1	13.3041	12.8717	11.3984	10.8186		2.66054	2.62985	2.51757	2.46968
Smarcal1	1167	negbin	OK	latent_time	1.2406	0.187218	6.62652	3.43687e-11	0.00252642	2.18447e-07	Smarcal1	7.78774	6.03411	5.76656	6.65959		2.17336	1.95077	1.91199	2.03596
A530013C23Rik	3274	negbin	OK	latent_time	0.863619	0.130401	6.62282	3.5242e-11	0.0288239	2.23963e-07	A530013C23Rik	43.1571	27.2355	35.0036	31.0015		3.78775	3.34058	3.58362	3.46578
Dtna	105	negbin	OK	latent_time	6.52479	0.985457	6.62108	3.5658e-11	0.00055376	2.26535e-07	Dtna	0.785606	1.16419	0.646717	0.561345		0.579758	0.772046	0.498784	0.445547
Gm42917	536	negbin	OK	latent_time	1.95392	0.295158	6.61992	3.59385e-11	0.000416352	2.28246e-07	Gm42917	2.98872	2.70551	2.99107	3.82735		1.38347	1.30982	1.38406	1.5743
Scn3b	135	negbin	OK	latent_time	4.78195	0.72284	6.61551	3.70278e-11	4.97386e-05	2.35053e-07	Scn3b	0.495273	0.72147	1.10481	1.09717		0.402309	0.543179	0.744224	0.74059
Gm49723	317	negbin	OK	latent_time	2.73655	0.41366	6.61545	3.70432e-11	0.00078802	2.35113e-07	Gm49723	2.01525	1.08221	2.29046	2.62811		1.10368	0.733428	1.19103	1.28871
Ttll12	896	negbin	OK	latent_time	1.44473	0.218481	6.61259	3.77644e-11	0.000545363	2.39577e-07	Ttll12	5.89204	4.36162	5.20068	4.89901		1.93037	1.67927	1.82466	1.77478
Klhl15	2964	negbin	OK	latent_time	0.803717	0.121656	6.60646	3.93631e-11	0.0108784	2.49562e-07	Klhl15	23.0217	22.0212	22.3656	23.1937		3.17896	3.13642	3.15127	3.18609
Heatr5a	6195	negbin	OK	latent_time	0.523398	0.0792768	6.60216	4.05216e-11	0.00537665	2.56866e-07	Heatr5a	64.8808	68.3101	63.8094	50.2914		4.18785	4.23859	4.17145	3.93752
Fkbp7	968	negbin	OK	latent_time	1.42519	0.215887	6.60153	4.0693e-11	0.00343311	2.57912e-07	Fkbp7	4.52577	5.26345	6.52106	8.16501		1.70942	1.83473	2.01771	2.21539
Myo1d	736	negbin	OK	latent_time	2.01458	0.305325	6.59815	4.16334e-11	0.226054	2.63789e-07	Myo1d	7.78774	10.5105	5.76656	5.43484		2.17336	2.44326	1.91199	1.86173
Gm57332	338	negbin	OK	latent_time	2.51963	0.382073	6.59463	4.26308e-11	0.000765204	2.69981e-07	Gm57332	1.77615	1.59051	1.99404	2.1178		1.02107	0.951856	1.09662	1.13713
Dmtn	186	negbin	OK	latent_time	3.82699	0.582321	6.57195	4.96604e-11	0.00192928	3.14201e-07	Dmtn	1.34919	0.705073	1.26649	1.09717		0.854072	0.533608	0.818231	0.74059
Kif3c	571	negbin	OK	latent_time	1.87179	0.284936	6.56917	5.05967e-11	0.000462967	3.20024e-07	Kif3c	3.50107	3.41059	2.64076	3.29152		1.50432	1.48401	1.29219	1.45664
Arhgef17	341	negbin	OK	latent_time	2.73901	0.417006	6.56827	5.0904e-11	0.0180431	3.21917e-07	Arhgef17	2.85209	1.93485	2.23656	2.70466		1.34862	1.07666	1.17451	1.30959
Lhfpl3	331	negbin	OK	latent_time	3.19895	0.487156	6.56658	5.14845e-11	0.00429449	3.25536e-07	Lhfpl3	5.65295	3.14823	3.15275	3.64874		1.89506	1.42268	1.42377	1.5366
Rabggta	1524	negbin	OK	latent_time	1.05109	0.16014	6.56354	5.25459e-11	0.00275688	3.32142e-07	Rabggta	8.43672	8.42808	8.70373	8.8029		2.24461	2.24369	2.27251	2.28268
Fgf7	194	negbin	OK	latent_time	3.78822	0.577362	6.56126	5.33549e-11	0.00242728	3.37203e-07	Fgf7	1.17841	1.0986	1.40122	1.58197		0.778595	0.741272	0.875977	0.948553
Ajuba	167	negbin	OK	latent_time	4.05186	0.617586	6.5608	5.35196e-11	0.00189824	3.3819e-07	Ajuba	0.785606	0.672279	1.32038	1.02063		0.579758	0.514187	0.841731	0.703408
Fech	1847	negbin	OK	latent_time	0.969429	0.147798	6.55917	5.41095e-11	0.00330439	3.4181e-07	Fech	11.4596	10.1826	11.587	11.7372		2.52249	2.41436	2.53267	2.54453
Cma1	169	negbin	OK	latent_time	4.17633	0.638389	6.54198	6.07094e-11	1.46477	3.83259e-07	Cma1	0.990546	0.705073	1.34733	1.09717		0.688409	0.533608	0.853277	0.74059
Trim65	1126	negbin	OK	latent_time	1.25951	0.19261	6.53919	6.18524e-11	0.00255352	3.90413e-07	Trim65	6.76304	5.5422	7.84144	6.20031		2.04937	1.87827	2.17945	1.97412
Jpx	1977	negbin	OK	latent_time	1.02241	0.156686	6.52521	6.79081e-11	0.00484335	4.28364e-07	Jpx	17.3516	12.9701	14.9823	15.7176		2.90972	2.63692	2.77148	2.81646
Alg10b	1519	negbin	OK	latent_time	1.03278	0.158724	6.50675	7.67965e-11	0.00112827	4.83972e-07	Alg10b	8.79537	8.51007	8.19175	8.98151		2.28191	2.25235	2.21831	2.30073
Gm4952	211	negbin	OK	latent_time	3.66618	0.563501	6.50607	7.71401e-11	0.000501986	4.8606e-07	Gm4952	1.40043	1.52493	2.58687	1.07166		0.875647	0.926212	1.27728	0.728349
Stx1a	249	negbin	OK	latent_time	3.29969	0.507909	6.49661	8.21474e-11	0.0117177	5.17446e-07	Stx1a	1.40043	1.62331	1.72458	2.47502		0.875647	0.964436	1.00231	1.2456
Tfeb	3282	negbin	OK	latent_time	0.719177	0.110701	6.49657	8.21736e-11	0.011528	5.17529e-07	Tfeb	24.7295	26.2681	21.7189	19.0857		3.24764	3.30572	3.1232	3.00001
Edc4	1792	negbin	OK	latent_time	0.94064	0.1448	6.49611	8.2421e-11	0.0116266	5.19005e-07	Edc4	10.452	10.9204	9.29656	8.98151		2.43816	2.47825	2.33181	2.30073
Mrps31	1349	negbin	OK	latent_time	1.1796	0.181613	6.49511	8.29734e-11	0.00141908	5.224e-07	Mrps31	8.96615	7.69022	8.78457	10.0787		2.29919	2.1622	2.28081	2.40502
Col1a2	299	negbin	OK	latent_time	2.94715	0.454002	6.49149	8.4993e-11	3.82389	5.34946e-07	Col1a2	3.27905	1.00022	0.538931	2.57708		1.45373	0.693257	0.431088	1.27455
Ttll5	2127	negbin	OK	latent_time	0.956245	0.14732	6.49094	8.5301e-11	0.00352425	5.36799e-07	Ttll5	15.3193	16.0199	19.2668	14.2122		2.79235	2.83438	3.00898	2.7221
Zbtb43	2915	negbin	OK	latent_time	0.740068	0.114027	6.4903	8.56634e-11	0.00153079	5.38994e-07	Zbtb43	19.2986	23.3986	19.3476	14.3653		3.01055	3.19453	3.01296	2.73211
Pla2g3	116	negbin	OK	latent_time	5.36939	0.828106	6.48395	8.93547e-11	0.000166599	5.62041e-07	Pla2g3	0.819763	0.787058	0.485038	0.510313		0.598706	0.580571	0.39544	0.412317
Mttp	512	negbin	OK	latent_time	2.04612	0.315656	6.4821	9.04552e-11	0.00717245	5.68782e-07	Mttp	2.59591	2.91868	3.44916	4.26112		1.2798	1.36575	1.49271	1.66034
Cds1	2844	negbin	OK	latent_time	0.783833	0.120965	6.47982	9.1832e-11	0.00403076	5.77348e-07	Cds1	22.8509	21.3982	19.3476	15.7176		3.17182	3.10898	3.01296	2.81646
Klf15	116	negbin	OK	latent_time	5.54576	0.856087	6.47803	9.29277e-11	0.00834788	5.84144e-07	Klf15	0.444038	0.606691	0.754503	0.637892		0.367443	0.474177	0.562186	0.49341
Gm32296	532	negbin	OK	latent_time	2.01375	0.310951	6.47612	9.41096e-11	0.0110152	5.91479e-07	Gm32296	2.69839	3.62375	3.98809	3.21497		1.3079	1.53121	1.60705	1.43864
Zc3h6	1273	negbin	OK	latent_time	1.28119	0.197863	6.47515	9.47185e-11	0.00586896	5.95211e-07	Zc3h6	10.1104	10.117	6.44022	9.59389		2.40788	2.40847	2.0069	2.36028
Gm34907	206	negbin	OK	latent_time	3.70944	0.572879	6.47509	9.47584e-11	0.000283122	5.95367e-07	Gm34907	1.77615	0.934632	1.94015	1.37785		1.02107	0.659917	1.07846	0.866195
Sel1l3	323	negbin	OK	latent_time	2.78616	0.430807	6.46732	9.97587e-11	0.00166965	6.26484e-07	Sel1l3	1.69076	2.85309	2.66771	2.1178		0.989824	1.34887	1.29957	1.13713
E2f6	796	negbin	OK	latent_time	1.51726	0.234628	6.46665	1.00199e-10	0.000316694	6.29151e-07	E2f6	4.35499	4.70595	5.20068	4.38869		1.67803	1.74151	1.82466	1.6843
Serinc5	1777	negbin	OK	latent_time	1.01753	0.157361	6.46621	1.00494e-10	0.0147711	6.30904e-07	Serinc5	13.2358	11.4123	10.4014	10.3849		2.65576	2.51869	2.43373	2.43229
Usp30	623	negbin	OK	latent_time	1.70366	0.263543	6.46445	1.01669e-10	0.001194	6.38176e-07	Usp30	3.46691	3.18103	3.04496	3.80183		1.4967	1.43056	1.39747	1.569
H2ac25	2236	negbin	OK	latent_time	0.855712	0.132406	6.46278	1.02798e-10	0.00431709	6.45158e-07	H2ac25	16.2245	11.0188	12.7188	16.6107		2.84633	2.48647	2.61876	2.86851
Hecw2	551	negbin	OK	latent_time	2.0404	0.315771	6.46165	1.0357e-10	0.000684386	6.49798e-07	Hecw2	4.11589	3.37779	3.77252	4.41421		1.63235	1.47654	1.56287	1.68903
D830025C05Rik	1211	negbin	OK	latent_time	1.30585	0.202292	6.4553	1.08008e-10	0.00931883	6.77535e-07	D830025C05Rik	8.18055	6.19809	10.2936	10.8697		2.21709	1.97382	2.42423	2.47399
Inpp5b	1584	negbin	OK	latent_time	1.11167	0.172227	6.45466	1.08461e-10	0.00105483	6.80268e-07	Inpp5b	14.9436	9.26433	11.1828	8.956		2.76906	2.32868	2.50003	2.29818
Wfdc18	1328	negbin	OK	latent_time	1.26408	0.196206	6.44259	1.1745e-10	0.0113798	7.35825e-07	Wfdc18	6.83135	10.3301	8.64984	14.0591		2.05814	2.42747	2.26694	2.71198
E130307A14Rik	2673	negbin	OK	latent_time	0.87247	0.135432	6.4421	1.17828e-10	0.013116	7.38077e-07	E130307A14Rik	25.1394	21.8409	20.3985	23.6785		3.26344	3.12855	3.06332	3.20593
Col3a1	266	negbin	OK	latent_time	3.05795	0.475121	6.43616	1.22533e-10	4.11285	7.67059e-07	Col3a1	2.71546	0.672279	0.808396	1.76058		1.3125	0.514187	0.59244	1.01544
Sgms1	11868	negbin	OK	latent_time	0.32142	0.0499445	6.43554	1.23033e-10	0.0521572	7.70063e-07	Sgms1	268.045	282.8	338.934	266.511		5.59488	5.64827	5.82875	5.58916
Pex11a	472	negbin	OK	latent_time	2.07385	0.322334	6.43385	1.24408e-10	0.00139527	7.78421e-07	Pex11a	2.73254	2.60713	3.34137	2.55157		1.31709	1.28291	1.46819	1.26739
Fam72a	506	negbin	OK	latent_time	1.9947	0.310036	6.43378	1.2447e-10	0.00711523	7.78682e-07	Fam72a	2.3739	2.95147	2.96412	3.72529		1.21607	1.37409	1.37728	1.55293
Cc2d1b	2328	negbin	OK	latent_time	0.810806	0.126137	6.42799	1.29302e-10	0.00289394	8.08654e-07	Cc2d1b	14.9607	14.4622	12.8535	13.115		2.77013	2.7384	2.62854	2.64724
Gm16759	305	negbin	OK	latent_time	2.99596	0.466711	6.41931	1.36894e-10	0.0260727	8.55587e-07	Gm16759	2.74962	2.31198	2.64076	2.65363		1.32165	1.19755	1.29219	1.29572
Ctif	2402	negbin	OK	latent_time	0.898428	0.139977	6.41842	1.377e-10	0.0010205	8.60485e-07	Ctif	21.8433	19.4633	21.3147	14.5184		3.12866	3.01863	3.10525	2.74203
Fam199x	1410	negbin	OK	latent_time	1.12344	0.175081	6.41669	1.39272e-10	0.0029854	8.70171e-07	Fam199x	9.44435	8.69044	8.73068	8.62429		2.34606	2.27114	2.27528	2.26429
Cygb	283	negbin	OK	latent_time	2.81386	0.438715	6.41385	1.41889e-10	0.086799	8.85952e-07	Cygb	1.6566	1.22978	1.88626	1.53094		0.977048	0.801902	1.05996	0.928591
Tcf7l2	4613	negbin	OK	latent_time	0.670435	0.104575	6.41107	1.44505e-10	0.0413053	9.01998e-07	Tcf7l2	43.7377	59.8656	53.7853	47.6633		3.80082	4.10867	4.00342	3.88492
Adi1	881	negbin	OK	latent_time	1.39785	0.218185	6.40673	1.48678e-10	0.00130025	9.27898e-07	Adi1	5.0552	4.47639	5.06595	5.3838		1.80092	1.70045	1.80269	1.85376
Gm16174	381	negbin	OK	latent_time	2.2636	0.353884	6.39646	1.59025e-10	0.00132746	9.91681e-07	Gm16174	1.67368	1.21338	2.29046	3.77632		0.983457	0.794522	1.19103	1.56367
Timp3	236	negbin	OK	latent_time	3.36944	0.526816	6.39587	1.5964e-10	1.01575	9.95357e-07	Timp3	2.16896	1.32816	1.26649	1.35233		1.1534	0.845079	0.818231	0.855406
Pgap1	2556	negbin	OK	latent_time	0.844901	0.1322	6.3911	1.64694e-10	0.0108734	1.02654e-06	Pgap1	18.3251	19.7912	18.9704	18.2437		2.96141	3.03453	2.99425	2.95718
Zfp30	209	negbin	OK	latent_time	3.51226	0.549673	6.38973	1.66182e-10	0.00678057	1.03565e-06	Zfp30	1.1101	1.14779	1.67069	1.76058		0.746733	0.764441	0.982335	1.01544
Setx	5194	negbin	OK	latent_time	0.538924	0.0843632	6.38814	1.67912e-10	0.0069097	1.04626e-06	Setx	51.0815	43.567	43.9768	40.8761		3.95281	3.79699	3.80615	3.73471
Igf1os	214	negbin	OK	latent_time	3.40265	0.532673	6.38787	1.68208e-10	0.000842276	1.04794e-06	Igf1os	1.33211	1.85287	0.754503	1.3013		0.846775	1.04832	0.562186	0.833474
Enpp2	122	negbin	OK	latent_time	5.22019	0.817372	6.38655	1.69668e-10	0.00264212	1.05669e-06	Enpp2	0.785606	0.934632	0.646717	0.739954		0.579758	0.659917	0.498784	0.553859
Rgp1	991	negbin	OK	latent_time	1.29192	0.20236	6.38425	1.72241e-10	0.0023577	1.07255e-06	Rgp1	5.65295	5.21426	5.22763	5.48587		1.89506	1.82685	1.829	1.86963
Blcap	2493	negbin	OK	latent_time	0.773443	0.121161	6.3836	1.72969e-10	0.00308305	1.07691e-06	Blcap	14.6874	17.1677	14.2008	13.4723		2.75286	2.89965	2.72135	2.67223
Rnf14	2630	negbin	OK	latent_time	0.782139	0.12265	6.37702	1.80569e-10	0.00193201	1.12332e-06	Rnf14	18.3934	20.3815	17.2727	13.2426		2.96493	3.06253	2.90541	2.65624
Dync2li1	204	negbin	OK	latent_time	3.33987	0.524518	6.3675	1.92131e-10	0.00121752	1.19486e-06	Dync2li1	0.905155	1.08221	0.727557	1.65852		0.644563	0.733428	0.546708	0.977769
Gas1	169	negbin	OK	latent_time	3.98749	0.626638	6.3633	1.97466e-10	1.47454	1.22784e-06	Gas1	0.819763	0.951029	0.754503	1.25027		0.598706	0.668357	0.562186	0.811049
Flot2	2713	negbin	OK	latent_time	0.759412	0.119349	6.36293	1.97935e-10	0.005124	1.23056e-06	Flot2	15.8487	18.1843	18.6201	17.861		2.82428	2.95409	2.97655	2.93709
Efcab2	820	negbin	OK	latent_time	1.53391	0.241151	6.3608	2.00707e-10	0.00399447	1.24759e-06	Efcab2	5.10644	5.32904	5.20068	5.28174		1.80934	1.84515	1.82466	1.83765
Dennd2b	390	negbin	OK	latent_time	2.43387	0.382883	6.3567	2.0614e-10	0.00240659	1.28095e-06	Dennd2b	2.1348	3.23022	2.80244	2.62811		1.14256	1.44225	1.33564	1.28871
Stac	237	negbin	OK	latent_time	3.77921	0.595478	6.34651	2.20255e-10	8.45306e-06	1.36735e-06	Stac	4.55993	2.29559	2.50603	2.4495		1.71559	1.19258	1.25448	1.23823
Gm10516	349	negbin	OK	latent_time	2.41383	0.380526	6.34341	2.24741e-10	0.00098416	1.39497e-06	Gm10516	2.47637	2.04963	1.9671	1.25027		1.24599	1.11502	1.08758	0.811049
Pwwp3b	125	negbin	OK	latent_time	5.42409	0.855804	6.33801	2.32756e-10	6.64096e-05	1.44425e-06	Pwwp3b	1.19549	1.00022	2.10183	1.3013		0.786404	0.693257	1.13199	0.833474
Fzd8	108	negbin	OK	latent_time	5.68888	0.898238	6.33338	2.3985e-10	0.0203785	1.48779e-06	Fzd8	0.768527	0.655882	0.485038	0.535829		0.570147	0.504334	0.39544	0.42907
Fbxl22	466	negbin	OK	latent_time	1.97268	0.311725	6.32825	2.47951e-10	0.000799445	1.53754e-06	Fbxl22	3.05703	1.98404	2.77549	2.29641		1.40045	1.09328	1.32853	1.19283
Zfhx4	126	negbin	OK	latent_time	5.17619	0.818062	6.32737	2.49369e-10	0.0988734	1.54609e-06	Zfhx4	0.836841	0.573897	0.970075	1.1482		0.608047	0.453555	0.678072	0.764632
Prpf40b	403	negbin	OK	latent_time	2.21385	0.350433	6.31748	2.65865e-10	0.00563351	1.64756e-06	Prpf40b	2.59591	2.06603	2.23656	2.16883		1.2798	1.12038	1.17451	1.15336
Cfap20	2659	negbin	OK	latent_time	0.755386	0.120171	6.28591	3.2593e-10	0.00401066	2.01653e-06	Cfap20	15.9	16.561	18.9704	19.0347		2.82731	2.86568	2.99425	2.99746
Tgfbr1	7843	negbin	OK	latent_time	0.465994	0.0741554	6.28402	3.29925e-10	0.022597	2.04092e-06	Tgfbr1	99.14	131.799	110.993	105.507		4.60657	4.88884	4.71843	4.66821
Prmt9	1497	negbin	OK	latent_time	1.11805	0.178247	6.27247	3.55355e-10	0.00393845	2.19645e-06	Prmt9	10.7252	10.6089	10.6169	10.3338		2.46174	2.45177	2.45246	2.42779
Gm19705	275	negbin	OK	latent_time	2.84612	0.454063	6.2681	3.65476e-10	0.00166199	2.25864e-06	Gm19705	1.53705	1.70529	1.53595	2.14332		0.931004	0.99521	0.930569	1.14528
Msantd4	1419	negbin	OK	latent_time	1.08684	0.173426	6.26686	3.684e-10	0.00475976	2.27634e-06	Msantd4	9.15402	7.88698	8.35343	10.1297		2.31787	2.18459	2.23574	2.40962
1700028E10Rik	486	negbin	OK	latent_time	2.12923	0.339842	6.26533	3.72026e-10	0.00442015	2.29837e-06	1700028E10Rik	3.46691	3.08265	3.55694	3.87838		1.4967	1.40675	1.51665	1.58481
Dnmt1	3222	negbin	OK	latent_time	0.695285	0.110977	6.26516	3.72445e-10	0.000595985	2.30059e-06	Dnmt1	25.4639	22.3492	24.8717	21.4587		3.27578	3.15056	3.25315	3.11168
Neil2	130	negbin	OK	latent_time	4.67238	0.746662	6.25769	3.90721e-10	0.00644125	2.41153e-06	Neil2	0.939311	0.606691	0.646717	0.433766		0.662333	0.474177	0.498784	0.360305
Mettl15	656	negbin	OK	latent_time	1.79926	0.288018	6.24706	4.18263e-10	0.00250012	2.58026e-06	Mettl15	5.70418	4.4272	4.60786	4.10802		1.90273	1.69142	1.72417	1.63081
Trim30a	9454	negbin	OK	latent_time	0.394207	0.063165	6.2409	4.35064e-10	0.00462312	2.68348e-06	Trim30a	204.855	134.784	164.563	163.836		5.32717	4.91106	5.10935	5.10495
Rgs20	125	negbin	OK	latent_time	5.07011	0.814824	6.22233	4.89813e-10	0.00011659	3.0197e-06	Rgs20	0.666057	1.39375	0.970075	1.1482		0.51046	0.872861	0.678072	0.764632
Fam20b	3178	negbin	OK	latent_time	0.686689	0.110385	6.22084	4.94485e-10	0.00703644	3.048e-06	Fam20b	23.312	21.5785	23.1471	20.3105		3.19097	3.117	3.18416	3.0592
Plppr3	297	negbin	OK	latent_time	2.56754	0.412918	6.21805	5.03386e-10	0.00179504	3.10237e-06	Plppr3	1.67368	1.6725	1.02397	2.01574		0.983457	0.983014	0.70506	1.10384
Mplkip	3606	negbin	OK	latent_time	0.620035	0.0997689	6.21471	5.14208e-10	0.00239988	3.16855e-06	Mplkip	25.7371	23.2018	24.0363	26.4342		3.28605	3.18643	3.22033	3.31179
[truncated: 344 more rows]

## Sheet: Negative correlation
Monocle 3 outputs												CPM					log1p(CPM)
gene_id	num_cells_expressed	model	status	term	estimate	std_err	test_val	p_value	normalized_effect	q_value	gene_id	NS	DS5	Vehicle	NET3IB		NS	DS5	Vehicle	NET3IB
1700025G04Rik	3964	negbin	OK	latent_time	-4.76635	0.0901333	-52.8812	0	-0.132511	0	1700025G04Rik	62.1653	44.7148	50.0936	43.0194		4.14576	3.82242	3.93366	3.78463
4930523C07Rik	4035	negbin	OK	latent_time	-5.97596	0.0928843	-64.3377	0	-0.198504	0	4930523C07Rik	67.75	65.2767	68.5789	57.4358		4.23048	4.19384	4.24246	4.06793
A530064D06Rik	1207	negbin	OK	latent_time	-9.4403	0.242118	-38.9905	0	-0.00694808	0	A530064D06Rik	17.42	13.8063	18.0811	17.8354		2.91343	2.69505	2.9487	2.93574
Abcc4	3529	negbin	OK	latent_time	-4.30197	0.107226	-40.1206	0	-0.0595212	0	Abcc4	43.9427	57.5209	37.6713	30.8484		3.80539	4.06938	3.6551	3.46099
Abcg1	2853	negbin	OK	latent_time	-5.171	0.120307	-42.9817	0	-0.851819	0	Abcg1	40.0488	30.9576	27.701	26.3577		3.71476	3.46441	3.35693	3.309
Actg1	14711	negbin	OK	latent_time	-2.12534	0.0340497	-62.419	0	-1.67523	0	Actg1	3166.11	3006.84	3015.78	2640.9		8.06058	8.00898	8.01194	7.87925
Adam8	3348	negbin	OK	latent_time	-6.0526	0.108845	-55.6073	0	-0.200789	0	Adam8	53.3358	57.7996	54.7823	50.3934		3.99518	4.07414	4.02146	3.93951
Adgre5	8139	negbin	OK	latent_time	-3.77626	0.0665263	-56.7635	0	-0.345698	0	Adgre5	228.184	198.683	211.827	163.555		5.43453	5.29673	5.36048	5.10325
Adora2b	3186	negbin	OK	latent_time	-5.55924	0.113363	-49.0392	0	-0.09423	0	Adora2b	52.4819	49.3551	35.8389	30.4402		3.97934	3.9191	3.60655	3.44809
Agpat4	6581	negbin	OK	latent_time	-4.4382	0.0711625	-62.367	0	-0.161731	0	Agpat4	168.017	168.053	144.487	99.9704		5.13	5.13021	4.98009	4.61483
AI504432	4636	negbin	OK	latent_time	-5.73609	0.0882533	-64.9958	0	-0.296631	0	AI504432	92.4282	92.381	75.612	73.8423		4.53719	4.53669	4.33875	4.31538
AI839979	2196	negbin	OK	latent_time	-5.3705	0.13511	-39.7491	0	-0.181043	0	AI839979	24.4392	19.1354	12.2068	18.1416		3.23629	3.00248	2.58073	2.95187
Akt3	7021	negbin	OK	latent_time	-2.88065	0.0674522	-42.7065	0	-0.269395	0	Akt3	115.484	106.253	95.2021	90.9123		4.75775	4.67519	4.56645	4.52083
Antxr2	11054	negbin	OK	latent_time	-3.20183	0.0592715	-54.0197	0	-0.524207	0	Antxr2	477.665	583.833	393.851	350.993		6.171	6.37133	5.97851	5.86361
Anxa2	9426	negbin	OK	latent_time	-4.79624	0.0579067	-82.827	0	-0.698262	0	Anxa2	414.219	409.434	371.081	329.713		6.02881	6.01722	5.91911	5.80125
Arap2	3335	negbin	OK	latent_time	-6.28092	0.128027	-49.0593	0	-0.453289	0	Arap2	103.956	136.325	91.9416	72.2348		4.65354	4.92235	4.53197	4.29367
Arhgap26	11548	negbin	OK	latent_time	-3.7551	0.0449896	-83.4661	0	-0.811978	0	Arhgap26	471.073	478.663	416.162	339.639		6.15713	6.17308	6.03348	5.83082
Arl5c	3088	negbin	OK	latent_time	-9.36099	0.132434	-70.6841	0	-2.81518	0	Arl5c	93.7433	89.7903	58.2854	61.8244		4.55117	4.50855	4.08236	4.14034
Atp2b4	2781	negbin	OK	latent_time	-7.18555	0.141362	-50.8309	0	-1.58204	0	Atp2b4	56.2221	88.8064	49.1505	37.9163		4.04694	4.49766	3.91503	3.66141
Atp8b4	5214	negbin	OK	latent_time	-4.68445	0.089799	-52.1659	0	-0.328922	0	Atp8b4	118.387	97.628	86.5792	75.705		4.78237	4.59136	4.47254	4.33997
Avpi1	3424	negbin	OK	latent_time	-7.28702	0.110495	-65.9489	0	-0.176091	0	Avpi1	65.2736	75.4756	65.0759	61.7224		4.19379	4.33697	4.1908	4.13872
Bach2	6983	negbin	OK	latent_time	-3.44499	0.0761376	-45.2469	0	-0.429006	0	Bach2	180.416	175.121	133.52	119.592		5.20079	5.17117	4.90171	4.79241
Bcl11a	1302	negbin	OK	latent_time	-9.22851	0.22114	-41.7316	0	-2.30262	0	Bcl11a	21.2455	17.7252	12.4493	14.9777		3.10214	2.92987	2.59893	2.77119
Bcl2a1a	2294	negbin	OK	latent_time	-8.61356	0.15665	-54.9861	0	-0.132471	0	Bcl2a1a	63.4121	51.1424	49.6625	65.8559		4.1653	3.95398	3.92519	4.20254
Bcl2a1b	6636	negbin	OK	latent_time	-4.62114	0.092339	-50.0454	0	-0.113862	0	Bcl2a1b	340.97	315.545	253.001	312.848		5.83472	5.75746	5.53734	5.74891
Bcl2a1d	4393	negbin	OK	latent_time	-7.82936	0.0964857	-81.1454	0	-0.296717	0	Bcl2a1d	162.552	141.671	143.383	175.191		5.09713	4.96054	4.97247	5.17157
Bcl2l11	9590	negbin	OK	latent_time	-2.88804	0.0610749	-47.2868	0	-0.779197	0	Bcl2l11	219.526	259.992	177.389	194.506		5.39601	5.56449	5.18397	5.27559
Bhlhe40	3996	negbin	OK	latent_time	-8.57511	0.102282	-83.8383	0	-4.74286	0	Bhlhe40	111.163	122.273	116.086	97.1891		4.71996	4.8144	4.76291	4.5869
Bri3bp	2871	negbin	OK	latent_time	-7.54503	0.115716	-65.2031	0	-0.104297	0	Bri3bp	38.2727	31.0396	28.8867	30.0574		3.67053	3.46697	3.39741	3.43584
Btg1	13858	negbin	OK	latent_time	-2.56294	0.0399545	-64.1466	0	-2.32393	0	Btg1	942.488	941.879	825.049	956.378		6.84958	6.84894	6.71665	6.8642
Btla	1025	negbin	OK	latent_time	-11.1726	0.291473	-38.3316	0	-0.346296	0	Btla	16.8564	21.5129	18.3775	12.4006		2.88236	3.11409	2.96411	2.5953
Ccdc88a	9538	negbin	OK	latent_time	-2.79664	0.0531224	-52.6453	0	-0.25943	0	Ccdc88a	223.744	193.288	202.773	194.991		5.41496	5.26934	5.31701	5.27807
Ccdc88c	1651	negbin	OK	latent_time	-6.41968	0.16562	-38.7615	0	-2.30861	0	Ccdc88c	17.1809	15.7084	14.1469	11.482		2.90037	2.81591	2.7178	2.52429
Ccnd2	3198	negbin	OK	latent_time	-6.54951	0.126406	-51.8131	0	-0.240293	0	Ccnd2	109.729	93.3976	79.4384	73.9699		4.70708	4.54752	4.38749	4.31709
Ccr2	5723	negbin	OK	latent_time	-6.32368	0.0960838	-65.8143	0	-3.11586	0	Ccr2	398.883	203.159	188.841	221.425		5.99117	5.3189	5.24619	5.40459
Cd209a	7199	negbin	OK	latent_time	-3.68192	0.0953071	-38.6321	0	-0.852611	0	Cd209a	418.045	338.124	466.741	451.959		6.03798	5.82636	6.14791	6.1158
Cd226	2502	negbin	OK	latent_time	-10.8617	0.159212	-68.2212	0	-0.558596	0	Cd226	102.846	72.3274	80.651	88.6669		4.64291	4.29493	4.40245	4.4961
Cd244a	2424	negbin	OK	latent_time	-7.91059	0.146719	-53.9168	0	-2.29751	0	Cd244a	31.595	41.1402	32.5245	30.8484		3.48416	3.741	3.51228	3.46099
Cd52	7816	negbin	OK	latent_time	-7.907	0.0606942	-130.276	0	-0.927632	0	Cd52	567.481	511.375	451.893	625.695		6.34297	6.23906	6.11566	6.44046
Cd74	13507	negbin	OK	latent_time	-3.60481	0.0616872	-58.4369	0	-1.51808	0	Cd74	13947	10744.6	12703.5	12708.4		9.54309	9.28225	9.44971	9.4501
Cd80	5382	negbin	OK	latent_time	-6.56929	0.087688	-74.9166	0	-0.312579	0	Cd80	183.644	190.075	142.978	126.94		5.21843	5.25266	4.96966	4.85156
Cd9	3285	negbin	OK	latent_time	-8.27755	0.12482	-66.316	0	-6.5196	0	Cd9	83.5475	96.2179	90.6482	95.1224		4.43731	4.57695	4.51796	4.56562
Chd7	7638	negbin	OK	latent_time	-3.37328	0.067382	-50.062	0	-0.156096	0	Chd7	159.478	185.992	144.541	118.291		5.07816	5.23106	4.98046	4.78156
Chil3	872	negbin	OK	latent_time	-3.24845	0.0313759	-103.533	0	-3.7335	0	Chil3	47.5462	375.148	77.8755	143.628		3.88252	5.92998	4.36787	4.97416
Chn2	4088	negbin	OK	latent_time	-4.50546	0.0980542	-45.9487	0	-0.249907	0	Chn2	76.5795	45.9117	68.3634	51.1589		4.3513	3.84827	4.23936	3.95429
Chp1	5899	negbin	OK	latent_time	-3.08942	0.0710443	-43.4858	0	-0.0796149	0	Chp1	70.0385	70.8025	58.9051	56.1089		4.26322	4.27392	4.09276	4.04496
Chst11	3058	negbin	OK	latent_time	-5.5254	0.135048	-40.9143	0	-0.592328	0	Chst11	72.9418	89.2164	78.3066	47.2295		4.30328	4.50221	4.37332	3.87597
Ckb	6995	negbin	OK	latent_time	-3.53351	0.0625278	-56.511	0	-0.0957633	0	Ckb	128.173	92.8401	108.217	105.303		4.86115	4.54159	4.69334	4.66629
Clec4b1	5605	negbin	OK	latent_time	-5.28471	0.0727852	-72.607	0	-0.0565848	0	Clec4b1	148.445	94.5946	113.095	122.092		5.00693	4.56012	4.73703	4.81294
Clec7a	7786	negbin	OK	latent_time	-5.18004	0.0732766	-70.6916	0	-0.840794	0	Clec7a	263.417	249.989	215.384	240.995		5.57753	5.52541	5.37705	5.48892
Cmtr1	3907	negbin	OK	latent_time	-4.62733	0.100272	-46.148	0	-0.0241005	0	Cmtr1	60.2013	61.8661	43.0875	36.9722		4.11417	4.14101	3.78618	3.63685
Coro2a	2648	negbin	OK	latent_time	-5.06516	0.114122	-44.3838	0	-0.110364	0	Coro2a	30.9631	21.8573	22.9854	20.0553		3.46458	3.12927	3.17745	3.04715
Crip1	13884	negbin	OK	latent_time	-2.49697	0.0421317	-59.2658	0	-0.513279	0	Crip1	1576.69	1582.3	1823.47	2350.35		7.36372	7.36727	7.50905	7.76274
Crybg1	4422	negbin	OK	latent_time	-5.20989	0.0853008	-61.0767	0	-0.0587545	0	Crybg1	67.8524	67.851	56.5069	45.4434		4.23197	4.23194	4.0519	3.83823
Csf2rb	7028	negbin	OK	latent_time	-6.19735	0.072131	-85.918	0	-0.295831	0	Csf2rb	315.933	315.692	228.156	185.167		5.75869	5.75793	5.4344	5.22664
Cytip	4935	negbin	OK	latent_time	-12.9092	0.0978306	-131.955	0	-10.2107	0	Cytip	563.331	610.692	447.286	431.011		6.33564	6.41623	6.10543	6.06845
D16Ertd472e	4599	negbin	OK	latent_time	-4.1642	0.0886029	-46.9985	0	-0.105183	0	D16Ertd472e	71.0632	60.5707	61.3842	61.2886		4.27754	4.12019	4.13331	4.13178
Dapp1	6180	negbin	OK	latent_time	-3.88833	0.081632	-47.6324	0	-0.190281	0	Dapp1	122.23	122.142	104.66	80.9867		4.81405	4.81334	4.66023	4.40656
Dennd4a	12525	negbin	OK	latent_time	-3.13473	0.0503572	-62.2499	0	-0.999516	0	Dennd4a	1056.93	813.523	936.231	688.489		6.96407	6.7026	6.84293	6.53595
Dgkg	1498	negbin	OK	latent_time	-8.54687	0.209053	-40.8836	0	-2.7242	0	Dgkg	27.9915	27.3175	17.4075	15.6921		3.367	3.34348	2.91276	2.81494
Dhx40	8735	negbin	OK	latent_time	-3.64766	0.0758174	-48.1111	0	-0.522266	0	Dhx40	333.712	238.659	253.702	217.98		5.81327	5.47922	5.54009	5.38898
Dpp4	2130	negbin	OK	latent_time	-11.4363	0.190307	-60.0941	0	-0.244782	0	Dpp4	43.2254	30.4165	26.0304	22.5814		3.7893	3.44733	3.29696	3.16046
Dusp16	7635	negbin	OK	latent_time	-3.42521	0.075332	-45.4682	0	-0.289578	0	Dusp16	175.771	162.511	178.709	138.295		5.17485	5.09688	5.19134	4.93659
Dusp2	3853	negbin	OK	latent_time	-5.07386	0.114478	-44.3218	0	-0.224555	0	Dusp2	83.6499	83.3134	80.3815	67.9737		4.43852	4.43454	4.39915	4.23373
Dusp5	7581	negbin	OK	latent_time	-3.11492	0.0735319	-42.3614	0	-0.327872	0	Dusp5	207.827	227.919	188.572	163.275		5.34151	5.43337	5.24477	5.10154
E230029C05Rik	4164	negbin	OK	latent_time	-5.06023	0.107401	-47.1151	0	-0.662488	0	E230029C05Rik	84.4697	68.3101	62.3273	58.1757		4.44816	4.23859	4.14832	4.08051
Ear2	2329	negbin	OK	latent_time	-12.9608	0.184225	-70.3535	0	-3.74175	0	Ear2	198.348	85.2319	130.098	154.013		5.29505	4.45704	4.87594	5.04351
Ece1	3687	negbin	OK	latent_time	-4.89943	0.0960278	-51.021	0	-0.0586724	0	Ece1	53.387	45.9117	35.5425	28.8327		3.99613	3.84827	3.59848	3.3956
Elovl5	5777	negbin	OK	latent_time	-3.70842	0.0703146	-52.7404	0	-0.161101	0	Elovl5	76.9894	68.9004	59.7944	59.8342		4.35657	4.24707	4.1075	4.10815
Emb	9406	negbin	OK	latent_time	-2.37629	0.0593456	-40.0416	0	-0.0573822	0	Emb	262.153	251.547	259.091	262.811		5.57274	5.5316	5.56103	5.57523
Etv6	11949	negbin	OK	latent_time	-4.0869	0.0463046	-88.2612	0	-0.901364	0	Etv6	709.487	678.887	570.485	460.532		6.56595	6.52193	6.34824	6.13455
Ezr	6476	negbin	OK	latent_time	-4.09663	0.0693572	-59.0657	0	-0.338166	0	Ezr	111.027	110.287	116.328	93.0046		4.71874	4.71211	4.76498	4.54334
F10	1171	negbin	OK	latent_time	-13.1896	0.293129	-44.9958	0	-7.86567	0	F10	36.1549	58.4391	29.0214	32.5325		3.6151	4.08495	3.40191	3.51251
Fam107b	6905	negbin	OK	latent_time	-3.57255	0.0758672	-47.0896	0	-0.453609	0	Fam107b	144.21	156.871	124.52	103.543		4.97818	5.06178	4.83246	4.64959
Fgr	3442	negbin	OK	latent_time	-9.16265	0.122441	-74.8329	0	-4.88408	0	Fgr	73.0784	75.0985	59.2824	52.0775		4.30512	4.33203	4.09904	3.97175
Fn1	2663	negbin	OK	latent_time	-13.7226	0.187086	-73.3492	0	-8.58635	0	Fn1	351.883	250.531	248.717	273.043		5.86614	5.52756	5.52033	5.61329
Foxp4	2297	negbin	OK	latent_time	-5.48023	0.133542	-41.0376	0	-0.076137	0	Foxp4	27.889	31.1216	23.5782	18.8306		3.36346	3.46953	3.20186	2.98722
Fxyd5	11036	negbin	OK	latent_time	-4.29074	0.0422713	-101.505	0	-0.4847	0	Fxyd5	400.591	423.733	384.527	459.665		5.99543	6.05146	5.95461	6.13267
Fyn	5383	negbin	OK	latent_time	-8.49573	0.0857844	-99.0358	0	-3.21376	0	Fyn	281.401	320.333	227.025	171.236		5.64333	5.77248	5.42945	5.14886
Gcnt2	2182	negbin	OK	latent_time	-11.773	0.183647	-64.1068	0	-6.70173	0	Gcnt2	63.5828	82.9199	52.6805	45.571		4.16795	4.42986	3.98305	3.84098
Gfod1	3859	negbin	OK	latent_time	-4.33217	0.110748	-39.1174	0	-2.34934	0	Gfod1	70.1751	77.8368	48.908	37.9928		4.26514	4.36738	3.91018	3.66338
Ggta1	4322	negbin	OK	latent_time	-4.18462	0.105172	-39.7885	0	-0.150589	0	Ggta1	86.4166	118.698	80.2198	57.6654		4.47069	4.78497	4.39716	4.07185
Glipr1	3640	negbin	OK	latent_time	-4.80691	0.104173	-46.1435	0	-0.112435	0	Glipr1	43.6011	45.8462	38.4258	44.9586		3.79776	3.84687	3.67442	3.82774
Glipr2	2060	negbin	OK	latent_time	-8.04194	0.162174	-49.5884	0	-0.0113219	0	Glipr2	25.7884	22.3	21.7728	21.7138		3.28797	3.14845	3.12557	3.12297
Gm15987	4517	negbin	OK	latent_time	-8.86428	0.101561	-87.28	0	-2.52915	0	Gm15987	314.908	258.27	244.836	194.251		5.75545	5.55787	5.50467	5.27428
Gm2848	2270	negbin	OK	latent_time	-5.1734	0.137815	-37.5387	0	-0.0452749	0	Gm2848	28.7258	26.5304	21.9614	23.7551		3.39202	3.31529	3.13382	3.20903
Gm2a	9504	negbin	OK	latent_time	-5.97677	0.0425027	-140.621	0	-0.312574	0	Gm2a	389.114	311.396	309.858	353.086		5.96644	5.74427	5.73934	5.86954
Gng10	5872	negbin	OK	latent_time	-4.96731	0.0631251	-78.6899	0	-0.121276	0	Gng10	86.9631	78.9026	77.4174	88.0801		4.47692	4.38081	4.36205	4.48954
Gngt2	1403	negbin	OK	latent_time	-11.3879	0.24702	-46.101	0	-5.45744	0	Gngt2	25.4126	28.9572	25.0064	38.4776		3.27384	3.39977	3.25834	3.67573
Got1	5626	negbin	OK	latent_time	-5.63071	0.0719255	-78.2853	0	-0.295175	0	Got1	111.266	104.367	92.6422	85.3754		4.72087	4.65745	4.53948	4.4587
Gpcpd1	10390	negbin	OK	latent_time	-3.26995	0.0533726	-61.2665	0	-0.406319	0	Gpcpd1	282.903	263.468	270.84	256.024		5.64863	5.57772	5.60521	5.54917
Gpr132	6842	negbin	OK	latent_time	-6.08182	0.0645902	-94.16	0	-1.25271	0	Gpr132	266.901	242.43	203.042	159.932		5.59062	5.49483	5.31833	5.08098
Gpr141	2148	negbin	OK	latent_time	-10.1668	0.179517	-56.6345	0	-6.614	0	Gpr141	35.4377	52.2738	24.9525	31.2822		3.5956	3.97544	3.25627	3.47452
Gpr35	3262	negbin	OK	latent_time	-6.34467	0.116063	-54.6657	0	-0.144148	0	Gpr35	56.2391	52.1918	40.339	36.3853		4.04724	3.9739	3.72181	3.62128
Gprc5a	1926	negbin	OK	latent_time	-6.59219	0.154288	-42.7266	0	-0.0654575	0	Gprc5a	29.2553	28.2849	26.2998	23.653		3.40967	3.37707	3.30688	3.2049
Gramd4	3000	negbin	OK	latent_time	-6.71837	0.114473	-58.6896	0	-0.836647	0	Gramd4	40.2025	35.68	25.8148	24.0102		3.7185	3.60223	3.28895	3.21929
Grap2	1674	negbin	OK	latent_time	-9.23972	0.193424	-47.7692	0	-0.33039	0	Grap2	43.9598	42.4192	27.701	31.8691		3.80577	3.7709	3.35693	3.49253
Grk3	3820	negbin	OK	latent_time	-5.7654	0.0953785	-60.4476	0	-1.08508	0	Grk3	54.3776	49.0108	41.848	35.8495		4.01417	3.91224	3.75766	3.60684
H2-Aa	12135	negbin	OK	latent_time	-3.91152	0.0705965	-55.4067	0	-2.58509	0	H2-Aa	6443.56	4894.93	5130.57	5050.44		8.77099	8.49616	8.54317	8.52743
H2-Ab1	11989	negbin	OK	latent_time	-4.39479	0.066557	-66.0305	0	-1.73698	0	H2-Ab1	4308.52	3082.17	3442.5	3448.14		8.36858	8.03371	8.14424	8.14588
H2-DMa	9621	negbin	OK	latent_time	-4.12937	0.0449404	-91.8857	0	-0.134739	0	H2-DMa	352.788	229.001	282.804	299.018		5.8687	5.43808	5.64828	5.70384
H2-DMb1	9091	negbin	OK	latent_time	-4.58092	0.0528665	-86.6509	0	-0.32024	0	H2-DMb1	402.828	258.745	319.748	294.527		6.00099	5.5597	5.77065	5.68876
H2-Ob	1798	negbin	OK	latent_time	-6.54641	0.155916	-41.9869	0	-0.0120163	0	H2-Ob	21.4675	18.2335	14.9284	14.5694		3.11207	2.95665	2.7681	2.74531
H2az1	13681	negbin	OK	latent_time	-1.89596	0.0357358	-53.0548	0	-0.190776	0	H2az1	748.05	820.722	738.093	923.003		6.61881	6.7114	6.60542	6.82872
Havcr2	2294	negbin	OK	latent_time	-6.07575	0.155142	-39.1624	0	-0.531259	0	Havcr2	26.0445	45.2723	33.6293	38.3756		3.29749	3.83454	3.5447	3.67315
Heg1	2149	negbin	OK	latent_time	-6.44872	0.15235	-42.3282	0	-0.997403	0	Heg1	31.5267	30.7773	28.7789	28.4244		3.48206	3.45875	3.3938	3.38183
Hopx	2985	negbin	OK	latent_time	-6.01539	0.119429	-50.3679	0	-0.189139	0	Hopx	41.842	38.1231	35.1113	41.8712		3.75752	3.66671	3.58661	3.7582
Hp	839	negbin	OK	latent_time	-14.5859	0.365868	-39.8664	0	-4.39788	0	Hp	23.1583	43.321	21.7189	27.9396		3.18463	3.79146	3.1232	3.36521
Ifi30	10617	negbin	OK	latent_time	-3.29531	0.0487475	-67.5996	0	-0.0462981	0	Ifi30	356.375	329.81	304.604	347.243		5.87878	5.80155	5.72229	5.8529
Ifitm6	5328	negbin	OK	latent_time	-3.42237	0.0905228	-37.8067	0	-0.0616245	0	Ifitm6	74.1031	75.4756	67.5011	101.144		4.31886	4.33697	4.22685	4.62638
Il1b	5303	negbin	OK	latent_time	-9.92032	0.132495	-74.8731	0	-5.89068	0	Il1b	2033.28	2103.91	1565.67	1739.89		7.6179	7.65203	7.35671	7.46215
Il1r2	1663	negbin	OK	latent_time	-10.8799	0.21015	-51.7723	0	-1.58462	0	Il1r2	38.8363	46.4692	30.7999	31.6649		3.68478	3.86008	3.45946	3.4863
Irak2	8423	negbin	OK	latent_time	-2.74529	0.0677256	-40.5354	0	-0.427113	0	Irak2	206.478	228.132	150.874	121.48		5.33502	5.4343	5.02305	4.80795
Itga4	9463	negbin	OK	latent_time	-3.32081	0.0533346	-62.2638	0	-0.3544	0	Itga4	233.222	177.252	181.97	166.439		5.45627	5.1832	5.20932	5.12062
Itgal	1984	negbin	OK	latent_time	-8.66175	0.178247	-48.5939	0	-8.03427	0	Itgal	28.7258	28.7604	22.1231	27.9396		3.39202	3.39318	3.14083	3.36521
Itgax	1837	negbin	OK	latent_time	-8.73064	0.176639	-49.4264	0	-0.0570163	0	Itgax	25.7542	21.3982	23.1471	25.5412		3.28669	3.10898	3.18416	3.2787
Itgb7	3197	negbin	OK	latent_time	-8.11154	0.110598	-73.3424	0	-0.244491	0	Itgb7	61.0382	50.4373	47.4798	44.2697		4.12775	3.94036	3.88115	3.81264
Itpr1	4611	negbin	OK	latent_time	-7.40932	0.0829984	-89.2706	0	-1.9314	0	Itpr1	145.61	112.139	101.454	80.1702		4.98778	4.72862	4.62941	4.39655
Jak2	8161	negbin	OK	latent_time	-5.6788	0.0689568	-82.3531	0	-0.518213	0	Jak2	411.111	390.578	337.047	273.196		6.02129	5.97018	5.82319	5.61384
Jarid2	12686	negbin	OK	latent_time	-2.3151	0.0410521	-56.3941	0	-0.239849	0	Jarid2	543.059	562.993	463.858	373.243		6.29906	6.33504	6.14173	5.92491
Kcnn4	2251	negbin	OK	latent_time	-6.13763	0.142418	-43.096	0	-0.172928	0	Kcnn4	30.6045	35.3684	38.0485	27.0976		3.4533	3.5937	3.6648	3.33569
Klra2	1989	negbin	OK	latent_time	-7.66597	0.171861	-44.6058	0	-2.79696	0	Klra2	30.5703	31.6791	19.6979	27.9141		3.45222	3.48674	3.03003	3.36433
Klrb1b	1743	negbin	OK	latent_time	-14.4755	0.257825	-56.1446	0	-0.585412	0	Klrb1b	61.0382	85.8222	57.5848	54.4249		4.12775	4.46386	4.07047	4.01503
Klri1	1184	negbin	OK	latent_time	-15.189	0.372835	-40.7391	0	-0.219449	0	Klri1	39.1266	32.253	22.5273	23.7296		3.69204	3.50414	3.15816	3.208
Klrk1	1899	negbin	OK	latent_time	-13.0698	0.233698	-55.9258	0	-0.443322	0	Klrk1	44.7795	53.0445	44.5965	48.2246		3.82384	3.98981	3.81983	3.89639
Kynu	1929	negbin	OK	latent_time	-8.69883	0.171754	-50.6472	0	-0.991535	0	Kynu	47.9732	57.5045	46.9948	38.248		3.89127	4.0691	3.87109	3.6699
Ldlr	5701	negbin	OK	latent_time	-3.35427	0.0845186	-39.6868	0	-0.217485	0	Ldlr	91.8646	98.0216	92.4805	70.7039		4.53114	4.59534	4.53775	4.27255
Lgals3	12174	negbin	OK	latent_time	-2.00861	0.0518714	-38.723	0	-0.110278	0	Lgals3	833.135	982.642	807.022	813.414		6.7264	6.89126	6.69459	6.70247
Limd2	3745	negbin	OK	latent_time	-3.51811	0.0911011	-38.6176	0	-0.0293037	0	Limd2	37.2992	31.1544	31.0155	32.3539		3.64543	3.47055	3.46622	3.50717
Lmnb1	3647	negbin	OK	latent_time	-7.61631	0.112216	-67.8716	0	-0.765168	0	Lmnb1	88.6368	117.321	73.591	73.0003		4.49577	4.7734	4.31202	4.30407
Lrrfip1	10383	negbin	OK	latent_time	-2.88409	0.052931	-54.4877	0	-0.130609	0	Lrrfip1	355.162	400.449	321.823	262.811		5.87539	5.99508	5.7771	5.57523
Lrrk2	2016	negbin	OK	latent_time	-7.37091	0.162007	-45.4974	0	-0.978678	0	Lrrk2	42.1495	31.7775	26.7849	22.862		3.76467	3.48974	3.32449	3.17229
Lsp1	7083	negbin	OK	latent_time	-7.22847	0.056772	-127.325	0	-0.559523	0	Lsp1	352.6	263.189	313.846	304.351		5.86817	5.57666	5.75208	5.72146
Ltb4r1	2489	negbin	OK	latent_time	-9.7732	0.151387	-64.5579	0	-0.0212474	0	Ltb4r1	44.1476	29.6131	39.0186	36.7681		3.80994	3.42143	3.68934	3.63146
Ly6c2	921	negbin	OK	latent_time	-14.168	0.344255	-41.1555	0	-2.39499	0	Ly6c2	58.6301	41.5501	13.3116	36.0536		4.08816	3.75068	2.66107	3.61237
Lyz1	2167	negbin	OK	latent_time	-9.35947	0.221565	-42.2426	0	-2.00086	0	Lyz1	231.651	191.239	291.912	389.19		5.44954	5.25874	5.67987	5.96663
Macroh2a1	9066	negbin	OK	latent_time	-4.29662	0.0453713	-94.699	0	-0.169251	0	Macroh2a1	217.135	171.939	165.101	173.226		5.38511	5.15294	5.1126	5.16035
Malt1	5576	negbin	OK	latent_time	-8.14204	0.0946821	-85.9934	0	-2.39715	0	Malt1	396.406	384.986	303.741	293.098		5.98496	5.9558	5.71946	5.68391
Map3k14	7069	negbin	OK	latent_time	-4.19647	0.0714833	-58.7056	0	-0.185973	0	Map3k14	164.175	158.363	124.035	95.8113		5.107	5.07118	4.82859	4.57276
Map4k1	1957	negbin	OK	latent_time	-6.97637	0.152	-45.8971	0	-0.0161082	0	Map4k1	21.9116	16.9546	16.4374	14.6205		3.13164	2.88784	2.85862	2.74858
Map4k4	10798	negbin	OK	latent_time	-2.99985	0.054132	-55.4173	0	-0.270033	0	Map4k4	343.327	430.127	320.799	231.58		5.84159	6.0664	5.77393	5.44923
Mcemp1	2001	negbin	OK	latent_time	-9.63702	0.1763	-54.6626	0	-1.25957	0	Mcemp1	24.3025	34.9749	23.7938	29.343		3.2309	3.58282	3.21059	3.41257
Mefv	3676	negbin	OK	latent_time	-7.81334	0.1086	-71.9461	0	-0.283709	0	Mefv	83.2913	97.9396	61.9501	57.9716		4.43428	4.59451	4.14234	4.07706
Mpeg1	9604	negbin	OK	latent_time	-3.65117	0.0570535	-63.9954	0	-0.62646	0	Mpeg1	319.127	276.356	233.303	229.513		5.76872	5.6253	5.45662	5.44031
Mrtfa	6024	negbin	OK	latent_time	-5.96541	0.0829145	-71.9464	0	-0.786767	0	Mrtfa	199.954	191.14	144.811	105.099		5.30307	5.25823	4.98231	4.66437
Ms4a4c	3277	negbin	OK	latent_time	-7.0401	0.122302	-57.5632	0	-0.0624363	0	Ms4a4c	93.9311	54.0939	48.6655	56.9765		4.55315	4.00904	3.90531	4.06004
Mthfsl	3652	negbin	OK	latent_time	-4.73282	0.100806	-46.9497	0	-0.00968049	0	Mthfsl	62.6435	42.1568	38.6144	39.2686		4.1533	3.76484	3.67919	3.69557
Myo1g	5208	negbin	OK	latent_time	-6.13602	0.0738102	-83.1323	0	-0.0848026	0	Myo1g	110.531	95.2997	87.0104	70.066		4.71431	4.56746	4.47745	4.26361
Naaa	8144	negbin	OK	latent_time	-3.61069	0.0598786	-60.3003	0	-0.783968	0	Naaa	169.981	111.123	128.427	139.443		5.14155	4.71959	4.86312	4.9448
Napsa	3830	negbin	OK	latent_time	-11.2351	0.107745	-104.275	0	-1.23274	0	Napsa	151.263	143.277	135.218	141.561		5.02561	4.97174	4.91425	4.95977
Ndnf	1432	negbin	OK	latent_time	-7.65793	0.194904	-39.2907	0	-0.0705301	0	Ndnf	23.3803	15.7084	21.0452	18.8561		3.19378	2.81591	3.0931	2.98851
Nectin1	2824	negbin	OK	latent_time	-5.99854	0.117245	-51.1627	0	-0.0593151	0	Nectin1	39.5194	42.7799	30.234	25.6688		3.70178	3.77917	3.44151	3.28349
Nfil3	6936	negbin	OK	latent_time	-2.68818	0.0679368	-39.5688	0	-0.0192061	0	Nfil3	127.746	111.106	115.277	100.353		4.85784	4.71945	4.75598	4.61861
Nfkbie	4379	negbin	OK	latent_time	-4.78949	0.0835238	-57.3428	0	-0.0667839	0	Nfkbie	57.4517	57.3241	53.6236	38.9369		4.0682	4.06602	4.00047	3.6873
Nr4a2	6937	negbin	OK	latent_time	-3.80192	0.0817442	-46.51	0	-0.416526	0	Nr4a2	268.319	201.454	186.793	160.289		5.59589	5.31051	5.23534	5.0832
Nr4a3	6051	negbin	OK	latent_time	-6.0033	0.0874271	-68.6664	0	-0.746463	0	Nr4a3	330.689	231.576	165.667	166.77		5.8042	5.44922	5.116	5.1226
Nuak2	4699	negbin	OK	latent_time	-4.37961	0.080221	-54.5943	0	-0.10882	0	Nuak2	62.2678	58.7014	53.3811	42.2284		4.14738	4.08936	3.99602	3.7665
Nup210	1350	negbin	OK	latent_time	-8.6801	0.216797	-40.0378	0	-0.0131139	0	Nup210	15.3022	10.199	9.00014	9.41528		2.7913	2.41582	2.3026	2.34327
Olfm1	5462	negbin	OK	latent_time	-5.05805	0.0697954	-72.4697	0	-0.290502	0	Olfm1	113.452	65.1947	79.2498	75.1691		4.74015	4.1926	4.38514	4.33296
Pde3b	6503	negbin	OK	latent_time	-3.15044	0.0803729	-39.1977	0	-0.716498	0	Pde3b	110.002	128.586	79.627	85.7836		4.70955	4.86434	4.38983	4.46342
Phlpp1	6308	negbin	OK	latent_time	-6.07212	0.085786	-70.7822	0	-1.2621	0	Phlpp1	305.122	259.221	199.943	194.557		5.72399	5.56153	5.30302	5.27585
Pilra	2127	negbin	OK	latent_time	-5.98992	0.148775	-40.2617	0	-0.0516229	0	Pilra	34.1226	20.1848	25.0333	28.3224		3.55885	3.05328	3.25938	3.37835
Pkib	3217	negbin	OK	latent_time	-5.04714	0.123542	-40.8538	0	-0.026148	0	Pkib	58.7155	64.7847	43.6534	50.1638		4.08959	4.18639	3.79893	3.93503
Plac8	2017	negbin	OK	latent_time	-11.1989	0.222064	-50.4308	0	-9.11843	0	Plac8	191.449	122.42	60.7914	108.391		5.25983	4.8156	4.12376	4.69492
Plbd1	7630	negbin	OK	latent_time	-5.89096	0.0593711	-99.2226	0	-0.880093	0	Plbd1	323.704	287.358	257.043	248.803		5.78291	5.6642	5.55313	5.52067
Plcb1	2135	negbin	OK	latent_time	-8.14594	0.208628	-39.0453	0	-2.489	0	Plcb1	116.355	143.704	64.3214	86.0388		4.7652	4.97469	4.17932	4.46635
Plp2	2867	negbin	OK	latent_time	-5.23495	0.112383	-46.5814	0	-0.0334232	0	Plp2	30.8265	30.3181	32.1203	37.2529		3.4603	3.4442	3.50015	3.64422
Plscr1	1792	negbin	OK	latent_time	-6.99915	0.170654	-41.0137	0	-0.0195534	0	Plscr1	28.2306	39.3529	33.7101	32.9662		3.37522	3.69766	3.54703	3.52537
Plxdc2	4190	negbin	OK	latent_time	-5.41336	0.113104	-47.8619	0	-1.29308	0	Plxdc2	164.858	78.3451	106.304	93.2597		5.11113	4.37381	4.67567	4.54605
Pmaip1	5313	negbin	OK	latent_time	-4.1473	0.0830078	-49.9628	0	-0.595183	0	Pmaip1	88.2269	75.2953	72.5131	65.7028		4.49118	4.33461	4.29746	4.20025
Prdx6	5166	negbin	OK	latent_time	-3.66074	0.0829083	-44.1541	0	-0.140804	0	Prdx6	54.8387	66.8836	58.5548	62.6665		4.02247	4.21779	4.0869	4.15366
Ptk2b	4000	negbin	OK	latent_time	-3.93868	0.102418	-38.4569	0	-1.42881	0	Ptk2b	52.1403	53.2412	37.6174	32.609		3.97294	3.99344	3.6537	3.51479
Rab11fip1	4110	negbin	OK	latent_time	-7.16385	0.106543	-67.239	0	-1.06116	0	Rab11fip1	151.537	149.361	128.804	117.5		5.0274	5.01304	4.86603	4.77491
Ramp1	2947	negbin	OK	latent_time	-8.13478	0.118661	-68.5549	0	-0.0610864	0	Ramp1	48.4172	28.1865	33.4945	37.9673		3.9003	3.37371	3.5408	3.66272
Ramp3	1773	negbin	OK	latent_time	-10.8136	0.200756	-53.8642	0	-0.302349	0	Ramp3	35.8305	50.5685	32.0664	29.2409		3.60633	3.94291	3.49852	3.4092
Rap2a	5051	negbin	OK	latent_time	-3.72477	0.0821762	-45.3267	0	-0.0148919	0	Rap2a	76.0671	74.5574	70.0341	52.4602		4.34468	4.32489	4.26316	3.97894
Rel	13490	negbin	OK	latent_time	-2.55031	0.0398427	-64.0094	0	-0.372645	0	Rel	1171.15	1098.39	941.458	868.553		7.0666	7.00251	6.84849	6.76798
Rilpl2	6403	negbin	OK	latent_time	-4.2658	0.0767545	-55.5772	0	-0.588173	0	Rilpl2	145.218	150.377	115.789	108.926		4.9851	5.01978	4.76037	4.69981
Rin3	4071	negbin	OK	latent_time	-7.11462	0.0933903	-76.1816	0	-0.318602	0	Rin3	76.0159	72.6389	61.8154	44.729		4.34401	4.29917	4.1402	3.82273
Rnase6	3385	negbin	OK	latent_time	-4.9966	0.099311	-50.3126	0	-0.194755	0	Rnase6	47.3242	25.6778	30.2879	39.9065		3.87793	3.28383	3.44323	3.71129
Rplp0	13722	negbin	OK	latent_time	-3.61875	0.0261124	-138.583	0	-0.214723	0	Rplp0	1067.38	1069.42	1026.15	1192.5		6.9739	6.9758	6.93454	7.08465
Rps27l	10183	negbin	OK	latent_time	-3.38608	0.0488546	-69.3094	0	-0.0636889	0	Rps27l	235.87	219.72	190.916	245.435		5.46751	5.3969	5.25706	5.5071
Rpsa	14010	negbin	OK	latent_time	-3.45366	0.0247794	-139.376	0	-0.48825	0	Rpsa	1079.83	1101.6	1084.6	1329.19		6.98549	7.00543	6.98989	7.19308
Runx3	3157	negbin	OK	latent_time	-8.6815	0.123875	-70.0826	0	-1.14345	0	Runx3	56.2391	75.6724	43.5726	42.1519		4.04724	4.33954	3.79712	3.76473
S100a11	9627	negbin	OK	latent_time	-4.73446	0.0500688	-94.5591	0	-0.122468	0	S100a11	314.123	365.539	292.586	344.283		5.75296	5.90411	5.68217	5.84436
S100a4	9818	negbin	OK	latent_time	-4.19524	0.0666436	-62.9503	0	-0.902327	0	S100a4	615.283	721.585	582.503	882.332		6.42371	6.58284	6.36905	6.7837
S100a6	11276	negbin	OK	latent_time	-4.22167	0.0628516	-67.1688	0	-2.73068	0	S100a6	964.895	1169.24	897.67	1274.76		6.87305	7.06496	6.80092	7.1513
Samsn1	6258	negbin	OK	latent_time	-6.68078	0.0818089	-81.6633	0	-1.95095	0	Samsn1	223.061	259.926	209.698	259.928		5.41192	5.56424	5.35043	5.56424
Sell	1278	negbin	OK	latent_time	-9.52629	0.237056	-40.1858	0	-3.71605	0	Sell	20.6136	38.5659	15.0362	22.4538		3.07332	3.67797	2.77485	3.15503
Sema4d	2911	negbin	OK	latent_time	-6.92513	0.132538	-52.2503	0	-3.66016	0	Sema4d	49.3053	51.3884	32.5784	27.6079		3.91811	3.95868	3.51388	3.35368
Sgk1	3716	negbin	OK	latent_time	-4.29215	0.11429	-37.555	0	-1.13036	0	Sgk1	40.6466	58.0292	52.5188	58.9667		3.72922	4.07803	3.98003	4.09379
Siglecg	1164	negbin	OK	latent_time	-12.3869	0.319302	-38.7935	0	-0.01024	0	Siglecg	17.2833	16.9873	16.8955	10.9972		2.90599	2.88967	2.88455	2.48468
Sipa1l1	7373	negbin	OK	latent_time	-3.18433	0.0736604	-43.2299	0	-0.29015	0	Sipa1l1	140.179	172.694	116.625	103.16		4.95003	5.15729	4.7675	4.64593
Sirpb1b	1548	negbin	OK	latent_time	-7.22892	0.179903	-40.1824	0	-1.03111	0	Sirpb1b	15.678	12.8225	10.3744	12.1965		2.81409	2.6263	2.43137	2.57995
Sirpb1c	1625	negbin	OK	latent_time	-9.58094	0.204166	-46.9272	0	-3.56113	0	Sirpb1c	20.2037	27.1535	16.4104	24.7757		3.05418	3.33767	2.85707	3.24943
Sirpd	1068	negbin	OK	latent_time	-11.2714	0.278405	-40.4856	0	-4.85091	0	Sirpd	12.416	20.6767	13.0152	21.3821		2.59645	3.07624	2.64014	3.10826
Skint3	2368	negbin	OK	latent_time	-7.50561	0.13875	-54.0946	0	-0.666999	0	Skint3	40.2879	21.972	27.9705	31.0526		3.72057	3.13428	3.36628	3.46738
Slc16a3	1879	negbin	OK	latent_time	-6.83768	0.168851	-40.4954	0	-2.09672	0	Slc16a3	21.5529	28.4981	15.4134	20.7187		3.11586	3.38432	2.7981	3.07817
Slc2a6	1705	negbin	OK	latent_time	-7.56425	0.174012	-43.4697	0	-0.0140633	0	Slc2a6	14.4654	17.0693	12.9074	13.9826		2.7386	2.89422	2.63242	2.70689
Snhg15	2773	negbin	OK	latent_time	-5.39142	0.113958	-47.3107	0	-0.0377746	0	Snhg15	29.0845	27.2683	22.5273	31.6139		3.40401	3.34174	3.15816	3.48474
Snx20	5213	negbin	OK	latent_time	-5.62664	0.0753852	-74.6385	0	-0.214819	0	Snx20	92.0696	89.4787	67.0969	69.8108		4.53335	4.50511	4.22093	4.26001
Sorl1	2641	negbin	OK	latent_time	-7.09451	0.138472	-51.2343	0	-3.56091	0	Sorl1	35.3864	46.8956	23.5513	25.3881		3.5942	3.86902	3.20076	3.27291
Sowahc	5009	negbin	OK	latent_time	-3.75778	0.085915	-43.7383	0	-0.774806	0	Sowahc	83.667	74.459	62.1657	59.6046		4.43873	4.32359	4.14576	4.10437
Srgap3	1940	negbin	OK	latent_time	-6.72545	0.149383	-45.0214	0	-0.101444	0	Srgap3	27.9232	20.2995	19.1051	14.5184		3.36464	3.05869	3.00097	2.74203
St3gal4	6739	negbin	OK	latent_time	-2.997	0.0736375	-40.6994	0	-0.455754	0	St3gal4	107.526	99.7925	97.762	79.7875		4.68699	4.61306	4.59271	4.39182
St8sia4	9500	negbin	OK	latent_time	-2.61829	0.0649915	-40.2866	0	-0.176926	0	St8sia4	273.715	259.008	229.046	205.171		5.61574	5.56071	5.43828	5.32871
Stap1	6434	negbin	OK	latent_time	-4.82152	0.082416	-58.5023	0	-0.634437	0	Stap1	161.715	193.354	125.194	135.054		5.092	5.26968	4.83782	4.91305
Stat4	2951	negbin	OK	latent_time	-9.03816	0.141559	-63.8471	0	-0.444316	0	Stat4	159.546	179.318	104.822	103.696		5.07858	5.19472	4.66176	4.65106
Stat5a	4271	negbin	OK	latent_time	-4.11102	0.0993777	-41.3676	0	-0.0387374	0	Stat5a	77.775	78.7878	61.8154	53.2512		4.3666	4.37937	4.1402	3.99362
Stk10	6585	negbin	OK	latent_time	-3.49281	0.0747798	-46.7079	0	-0.607871	0	Stk10	102.026	100.809	95.256	76.6746		4.63498	4.6231	4.56701	4.35253
Svil	7844	negbin	OK	latent_time	-2.53892	0.062575	-40.5741	0	-0.183394	0	Svil	137.071	102.17	102.666	100.94		4.92777	4.63638	4.64118	4.62438
Syngr2	6917	negbin	OK	latent_time	-5.28625	0.0586337	-90.1572	0	-0.160371	0	Syngr2	131.282	123.306	121.098	116.428		4.88493	4.82274	4.80482	4.76583
Taldo1	8527	negbin	OK	latent_time	-3.00591	0.0562985	-53.3923	0	-0.169884	0	Taldo1	127.866	132.964	111.747	123.623		4.85877	4.89757	4.72515	4.8253
Tes	5324	negbin	OK	latent_time	-3.59334	0.0830892	-43.2468	0	-0.130428	0	Tes	76.4599	101.252	72.6479	75.5008		4.34976	4.62744	4.2993	4.3373
Tgm2	1987	negbin	OK	latent_time	-6.8465	0.176101	-38.8782	0	-7.42662	0	Tgm2	26.9839	39.1234	23.2818	27.3783		3.33163	3.69196	3.18973	3.34562
Thbs1	1941	negbin	OK	latent_time	-3.93197	0.024611	-159.765	0	-1.70208	0	Thbs1	289.53	485.14	158.931	223.772		5.67171	6.1865	5.07474	5.41509
Tle3	7954	negbin	OK	latent_time	-2.77588	0.0606179	-45.7931	0	-0.147598	0	Tle3	122.913	140.736	125.679	104.589		4.81958	4.95397	4.84165	4.65955
Tmem123	7209	negbin	OK	latent_time	-2.94837	0.0598208	-49.2868	0	-0.0957435	0	Tmem123	92.6332	93.5288	81.5133	75.756		4.53938	4.5489	4.41296	4.34063
Tmem131	7212	negbin	OK	latent_time	-3.53864	0.0650989	-54.3579	0	-0.0406879	0	Tmem131	115.194	122.879	101.373	79.5578		4.75526	4.81931	4.62862	4.38898
Tmsb10	9258	negbin	OK	latent_time	-6.95614	0.0614942	-113.119	0	-1.09034	0	Tmsb10	735.498	613.037	605.462	965.13		6.60191	6.42005	6.40764	6.8733
Tmsb4x	14947	negbin	OK	latent_time	-2.3788	0.0182276	-130.505	0	-1.84763	0	Tmsb4x	9662.27	8091.14	8104.98	9968.25		9.17609	8.99865	9.00036	9.20726
Tmtc2	6915	negbin	OK	latent_time	-4.75578	0.104114	-45.6787	0	-0.653529	0	Tmtc2	762.174	675.673	560.38	498.321		6.63749	6.51719	6.3304	6.21325
Tnfaip3	9463	negbin	OK	latent_time	-2.49947	0.0640188	-39.0429	0	-0.3015	0	Tnfaip3	330.672	319.3	272.564	232.473		5.80415	5.76926	5.61154	5.45307
Tnip1	4609	negbin	OK	latent_time	-3.65052	0.0899011	-40.606	0	-0.133644	0	Tnip1	50.8594	75.7544	48.8002	39.7024		3.94854	4.34061	3.90802	3.70629
Tnip3	5339	negbin	OK	latent_time	-8.04944	0.115848	-69.483	0	-2.48374	0	Tnip3	891.509	785.452	818.07	665.015		6.79404	6.66753	6.70817	6.50131
Traf1	5179	negbin	OK	latent_time	-7.30679	0.0844755	-86.4959	0	-0.588625	0	Traf1	202.447	205.34	170.814	125.256		5.31541	5.32953	5.14641	4.83831
Trem1	1123	negbin	OK	latent_time	-10.1994	0.258507	-39.4551	0	-2.67713	0	Trem1	13.1333	22.464	16.0062	17.2996		2.64853	3.15547	2.83358	2.90688
Trerf1	7582	negbin	OK	latent_time	-3.58697	0.0685553	-52.3223	0	-0.767148	0	Trerf1	207.434	112.582	147.856	112.499		5.33962	4.73253	5.00298	4.73179
Tspan13	3692	negbin	OK	latent_time	-8.13033	0.105846	-76.8131	0	-2.59441	0	Tspan13	74.4788	82.7887	62.1926	65.3201		4.32385	4.4283	4.14619	4.19449
Uck2	2479	negbin	OK	latent_time	-8.52927	0.14331	-59.5163	0	-0.226201	0	Uck2	42.6789	49.4207	32.6592	27.9907		3.77686	3.9204	3.51629	3.36697
Unc119	3261	negbin	OK	latent_time	-4.00338	0.102549	-39.0387	0	-0.00244218	0	Unc119	41.0223	24.3168	32.3089	35.926		3.7382	3.23147	3.50582	3.60892
Upb1	1400	negbin	OK	latent_time	-11.5457	0.266144	-43.3813	0	-0.00432505	0	Upb1	25.5493	12.1666	20.5333	17.4527		3.279	2.57768	3.0696	2.91521
Vasp	6037	negbin	OK	latent_time	-2.95533	0.0679056	-43.5212	0	-0.134262	0	Vasp	70.5508	68.1953	58.9051	53.9656		4.27041	4.23693	4.09276	4.00671
Vav3	12795	negbin	OK	latent_time	-1.86961	0.0426655	-43.8203	0	-0.130862	0	Vav3	598.58	635.894	559.356	465.737		6.39623	6.4566	6.32857	6.14577
Vcan	1111	negbin	OK	latent_time	-13.902	0.316414	-43.9363	0	-6.69981	0	Vcan	44.1647	135.079	22.2578	41.1312		3.81032	4.91323	3.14664	3.74079
Vdr	1534	negbin	OK	latent_time	-7.56581	0.185524	-40.7807	0	-0.00290613	0	Vdr	26.6252	21.0702	24.7639	19.7746		3.31873	3.09423	3.24897	3.03373
Wnt11	2376	negbin	OK	latent_time	-13.2071	0.187541	-70.4221	0	-0.647656	0	Wnt11	76.2721	67.8838	63.2166	51.0313		4.34733	4.23242	4.16226	3.95185
Xylt1	8575	negbin	OK	latent_time	-3.02773	0.0769971	-39.3227	0	-0.583622	0	Xylt1	294.244	402.056	276.768	202.059		5.6878	5.99907	5.62679	5.31349
Ybx3	6332	negbin	OK	latent_time	-4.33261	0.0635889	-68.1347	0	-0.0601224	0	Ybx3	98.5423	100.858	95.768	98.5925		4.60058	4.62358	4.57232	4.60109
Zbtb46	3162	negbin	OK	latent_time	-5.4921	0.117914	-46.577	0	-0.18368	0	Zbtb46	69.492	67.5395	49.1235	41.8202		4.2555	4.22741	3.91449	3.75701
Zeb1	3344	negbin	OK	latent_time	-7.20495	0.128784	-55.946	0	-0.545283	0	Zeb1	119.463	156.247	90.3517	88.4373		4.79135	5.05782	4.51472	4.49354
Zfp608	3128	negbin	OK	latent_time	-5.24524	0.116884	-44.8756	0	-0.842046	0	Zfp608	46.6923	37.6148	33.6293	37.8652		3.86477	3.65364	3.5447	3.6601
Hepacam2	1553	negbin	OK	latent_time	-6.43049	0.172502	-37.2777	3.76525e-304	-0.0416686	3.50093e-300	Hepacam2	24.3879	12.4618	18.4045	15.8197		3.23427	2.59985	2.9655	2.82255
Dhcr24	1327	negbin	OK	latent_time	-7.45795	0.201067	-37.0919	3.79975e-301	-0.00452917	3.53148e-297	Dhcr24	13.731	10.5433	9.97022	11.2779		2.68996	2.44611	2.39518	2.5078
Lrrc8d	8198	negbin	OK	latent_time	-2.4617	0.0663715	-37.0896	4.12555e-301	-0.247051	3.83387e-297	Lrrc8d	166.019	185.746	121.771	111.427		5.11811	5.22975	4.81032	4.7223
Ccr7	858	negbin	OK	latent_time	-12.1356	0.327704	-37.0323	3.45536e-300	-0.309787	3.21072e-296	Ccr7	24.5587	43.9769	29.0214	22.9131		3.24098	3.80615	3.40191	3.17442
St3gal5	2605	negbin	OK	latent_time	-4.36398	0.118173	-36.9289	1.59078e-298	-0.0195337	1.47751e-294	St3gal5	29.2211	23.5134	26.8657	26.5618		3.40854	3.19922	3.3274	3.31643
Dna2	1328	negbin	OK	latent_time	-6.97012	0.18981	-36.7215	3.31739e-295	-0.226407	3.0802e-291	Dna2	13.1674	8.70683	9.29656	8.44568		2.65095	2.27283	2.33181	2.24556
Nod2	2148	negbin	OK	latent_time	-4.94232	0.134788	-36.6673	2.4302e-294	-0.0588689	2.25595e-290	Nod2	22.5776	23.7429	15.4943	12.222		3.1603	3.20854	2.80301	2.58188
Mideas	8141	negbin	OK	latent_time	-2.33021	0.0637255	-36.5663	9.81478e-293	-0.178882	9.1091e-289	Mideas	150.239	128.471	131.068	99.3835		5.01886	4.86346	4.88332	4.609
H2-Oa	1039	negbin	OK	latent_time	-12.5376	0.343556	-36.4936	1.4013e-291	-0.0481707	1.3004e-287	H2-Oa	15.4389	12.7241	10.9672	11.8648		2.79965	2.61915	2.48217	2.55449
Cd300c2	5347	negbin	OK	latent_time	-3.05108	0.0839847	-36.329	5.63869e-289	-0.142247	5.23157e-285	Cd300c2	76.6136	61.5709	54.459	65.5497		4.35174	4.1363	4.01564	4.19795
Pfkp	7757	negbin	OK	latent_time	-2.33885	0.0645486	-36.2339	1.78181e-287	-0.0154265	1.65281e-283	Pfkp	150.153	152.017	136.915	110.738		5.01829	5.03055	4.92664	4.71616
Slc7a11	2643	negbin	OK	latent_time	-6.85309	0.189776	-36.1115	1.49718e-285	-4.01179	1.38863e-281	Slc7a11	71.2681	238.512	114.631	184.095		4.28038	5.4786	4.7504	5.22087
Ero1b	5866	negbin	OK	latent_time	-2.68981	0.0745605	-36.0755	5.50003e-285	-0.159232	5.10018e-281	Ero1b	67.4426	67.0639	63.7555	56.4406		4.22599	4.22045	4.17062	4.05075
Cish	2570	negbin	OK	latent_time	-4.32354	0.120739	-35.8091	7.96766e-281	-0.00665442	7.38442e-277	Cish	35.2839	25.8745	30.9616	23.0151		3.59138	3.29118	3.46453	3.17868
Il1rl1	2995	negbin	OK	latent_time	-3.93586	0.109958	-35.7941	1.36378e-280	-0.350159	1.26381e-276	Il1rl1	43.2425	22.3492	23.7668	24.9033		3.78969	3.15056	3.20951	3.25437
Slc27a3	1053	negbin	OK	latent_time	-10.7223	0.300253	-35.7111	2.66113e-279	-0.00106338	2.46554e-275	Slc27a3	17.6078	8.3297	12.9882	10.4869		2.92358	2.2332	2.63822	2.44121
Acot7	2203	negbin	OK	latent_time	-4.55983	0.128157	-35.5802	2.83974e-277	-0.00795708	2.63045e-273	Acot7	23.4828	20.07	18.7278	17.4527		3.19797	3.04785	2.98203	2.91521
Il18rap	1072	negbin	OK	latent_time	-9.21813	0.259136	-35.5725	3.72931e-277	-0.31642	3.45409e-273	Il18rap	9.3248	16.6102	9.40434	9.33873		2.33455	2.86848	2.34222	2.3359
Abtb2	7808	negbin	OK	latent_time	-2.75741	0.0776493	-35.5111	3.30842e-276	-0.186649	3.06327e-272	Abtb2	298.752	228.181	238.908	182.769		5.70296	5.43451	5.48026	5.21368
Filip1l	8689	negbin	OK	latent_time	-2.00967	0.0566052	-35.5034	4.36327e-276	-0.0881392	4.03952e-272	Filip1l	138.318	125.175	134.948	108.033		4.93676	4.83767	4.91227	4.69165
Spata13	1776	negbin	OK	latent_time	-5.83931	0.164593	-35.4773	1.10132e-275	-2.84865	1.01949e-271	Spata13	14.4142	25.9237	16.4104	15.539		2.73529	3.29301	2.85707	2.80572
Cd83	13443	negbin	OK	latent_time	-1.52779	0.0431234	-35.4284	6.24663e-275	-0.369965	5.78126e-271	Cd83	1075.75	906.363	851.349	705.559		6.9817	6.81054	6.748	6.56041
Cyfip2	1314	negbin	OK	latent_time	-7.10035	0.200488	-35.4153	9.92904e-275	-1.32374	9.18833e-271	Cyfip2	14.7899	17.2497	12.9074	11.9413		2.75937	2.90415	2.63242	2.56043
B4galnt1	1766	negbin	OK	latent_time	-5.23645	0.147929	-35.3984	1.80763e-274	-0.018221	1.6726e-270	B4galnt1	15.9	13.0193	13.2038	10.3338		2.82731	2.64043	2.65351	2.42779
Bin2	2405	negbin	OK	latent_time	-4.41303	0.124913	-35.3288	2.12482e-273	-0.0480506	1.96588e-269	Bin2	23.1412	19.906	18.0272	17.8354		3.18392	3.04004	2.94587	2.93574
Net1	1147	negbin	OK	latent_time	-8.05653	0.228415	-35.2714	1.61162e-272	-0.00660227	1.49091e-268	Net1	12.1427	10.8221	12.4493	10.9207		2.57587	2.46997	2.59893	2.47828
Isy1	6302	negbin	OK	latent_time	-2.53446	0.0726137	-34.9034	6.60499e-267	-0.0177655	6.10499e-263	Isy1	108.823	82.4772	78.118	69.4791		4.69887	4.42457	4.37094	4.25532
Clec4e	3360	negbin	OK	latent_time	-5.58526	0.160118	-34.8821	1.38992e-266	-1.04086	1.28456e-262	Clec4e	120.129	203.963	129.451	146.128		4.79686	5.32283	4.871	4.9913
Cyp51	3493	negbin	OK	latent_time	-3.68911	0.105791	-34.8717	1.99979e-266	-0.0281383	1.848e-262	Cyp51	40.6124	41.4353	34.788	37.8908		3.7284	3.74798	3.57761	3.66076
Mbp	4228	negbin	OK	latent_time	-3.13721	0.0901107	-34.8151	1.43817e-265	-0.128167	1.32887e-261	Mbp	47.1022	39.812	36.8359	32.1497		3.87333	3.70898	3.63326	3.50103
Rcl1	2218	negbin	OK	latent_time	-4.54928	0.130854	-34.7661	7.92479e-265	-0.00598489	7.32171e-261	Rcl1	19.5206	25.2187	20.3446	16.4321		3.02143	3.26647	3.0608	2.85831
Cks2	4885	negbin	OK	latent_time	-3.18021	0.0915826	-34.7251	3.29504e-264	-0.0811593	3.04363e-260	Cks2	64.1977	64.8995	58.6357	68.9943		4.17742	4.18813	4.08825	4.24841
Tuba1a	5385	negbin	OK	latent_time	-2.93963	0.0847002	-34.7063	6.32466e-264	-0.0983085	5.84145e-260	Tuba1a	77.5188	64.5224	86.3637	77.0828		4.36334	4.18239	4.47008	4.35777
Prkce	8544	negbin	OK	latent_time	-2.13499	0.0615613	-34.6807	1.54037e-263	-0.134876	1.42238e-259	Prkce	196.504	157.854	176.23	130.691		5.28576	5.06799	5.17745	4.88046
Spn	1198	negbin	OK	latent_time	-7.38137	0.213326	-34.6014	2.41051e-262	-1.66747	2.22563e-258	Spn	14.3971	9.10036	11.9912	12.8089		2.73418	2.31257	2.56427	2.62531
Dcstamp	963	negbin	OK	latent_time	-9.97818	0.289432	-34.475	1.89849e-260	-0.0919464	1.75231e-256	Dcstamp	46.8119	40.3859	54.0009	43.8104		3.86727	3.72294	4.00735	3.80244
Lrrc8c	5852	negbin	OK	latent_time	-2.6082	0.0757746	-34.4205	1.24333e-259	-0.0329396	1.14697e-255	Lrrc8c	80.4563	73.9507	79.4384	59.8087		4.40007	4.31683	4.38749	4.10773
Ank	6339	negbin	OK	latent_time	-2.49466	0.0725116	-34.4036	2.22855e-259	-0.0751214	2.05562e-255	Ank	95.8439	87.1339	76.4473	64.8863		4.5731	4.47886	4.3496	4.18793
Strip2	955	negbin	OK	latent_time	-9.48419	0.276085	-34.3524	1.29588e-258	-0.0251168	1.19519e-254	Strip2	16.9076	14.413	9.35045	9.05806		2.88523	2.73521	2.33703	2.30837
Cdkn1b	5519	negbin	OK	latent_time	-2.71573	0.0794841	-34.167	7.48802e-256	-0.150858	6.90395e-252	Cdkn1b	62.1824	63.391	54.7284	50.6486		4.14603	4.16497	4.02049	3.94446
Creb1	8478	negbin	OK	latent_time	-1.95856	0.0573914	-34.1264	2.99948e-255	-0.0878723	2.76522e-251	Creb1	128.549	125.191	105.172	101.042		4.86406	4.8378	4.66506	4.62538
Nsf	7532	negbin	OK	latent_time	-2.33645	0.0687863	-33.9668	6.88856e-253	-0.12785	6.34781e-249	Nsf	114.75	135.226	110.696	91.8819		4.75143	4.91432	4.71578	4.53133
Marcks	13889	negbin	OK	latent_time	-1.26056	0.0371373	-33.9433	1.53007e-252	-0.55456	1.4098e-248	Marcks	790.2	659.506	615.082	698.415		6.67355	6.49301	6.42338	6.55024
Smim3	4850	negbin	OK	latent_time	-3.1888	0.0943578	-33.7947	2.35883e-250	-0.0649993	2.17272e-246	Smim3	81.1223	101.727	81.675	69.4536		4.40821	4.63208	4.41492	4.25495
Tamalin	1191	negbin	OK	latent_time	-7.06954	0.210127	-33.6441	3.80122e-248	-0.340295	3.50016e-244	Tamalin	17.2662	14.2818	17.4344	11.2269		2.90506	2.72666	2.91422	2.50364
Ddit4	1649	negbin	OK	latent_time	-5.74177	0.171752	-33.4306	4.92491e-245	-0.180037	4.53289e-241	Ddit4	14.0043	30.8429	21.7728	20.1063		2.70834	3.46081	3.12557	3.04957
Entpd1	10143	negbin	OK	latent_time	-2.24472	0.067158	-33.4245	6.03714e-245	-0.122503	5.55598e-241	Entpd1	364.572	352.881	331.2	292.256		5.90146	5.86896	5.80574	5.68105
Lsr	1564	negbin	OK	latent_time	-5.26591	0.157604	-33.4124	9.06849e-245	-0.0769465	8.34483e-241	Lsr	12.8429	11.6419	10.2666	9.92559		2.62778	2.53702	2.42185	2.39111
Adgre4	2761	negbin	OK	latent_time	-4.29635	0.128937	-33.3215	1.8879e-243	-1.35419	1.73687e-239	Adgre4	36.2233	23.6609	24.9255	26.5873		3.61693	3.20522	3.25523	3.31736
Apbb1ip	10251	negbin	OK	latent_time	-1.88803	0.0567722	-33.2562	1.66228e-242	-0.163965	1.52913e-238	Apbb1ip	203.882	238.692	189.488	181.671		5.32243	5.47935	5.24959	5.20769
Dock5	1137	negbin	OK	latent_time	-7.40416	0.222682	-33.25	2.04332e-242	-2.91363	1.87944e-238	Dock5	13.509	13.0193	10.9672	9.56837		2.67477	2.64043	2.48217	2.35787
Ust	6299	negbin	OK	latent_time	-3.07792	0.0926752	-33.2119	7.24755e-242	-0.261235	6.66485e-238	Ust	170.169	181.253	204.578	163.811		5.14265	5.2054	5.32583	5.1048
Smchd1	9188	negbin	OK	latent_time	-1.88511	0.0571682	-32.9748	1.86653e-238	-0.091917	1.71515e-234	Smchd1	159.888	155.739	129.532	128.497		5.08071	5.05458	4.87162	4.86366
Lilra6	1873	negbin	OK	latent_time	-4.70627	0.142826	-32.9511	4.08477e-238	-0.0392666	3.75308e-234	Lilra6	18.8204	13.3308	14.5781	13.6509		2.98671	2.66241	2.74586	2.6845
Ap1s3	1008	negbin	OK	latent_time	-7.87499	0.239936	-32.8212	2.93147e-236	-0.0382588	2.69256e-232	Ap1s3	11.7841	8.52647	7.54503	5.99618		2.5482	2.25407	2.14535	1.94536
Ahr	6387	negbin	OK	latent_time	-2.59752	0.079257	-32.7734	1.41142e-235	-0.0609505	1.29624e-231	Ahr	102.385	121.764	108.81	84.9927		4.63846	4.81027	4.69875	4.45426
Plcl1	4239	negbin	OK	latent_time	-3.53716	0.108122	-32.7144	9.75914e-235	-0.0707349	8.96085e-231	Plcl1	101.172	82.51	66.7196	62.5389		4.62666	4.42497	4.21538	4.15165
Lmo4	7083	negbin	OK	latent_time	-2.18674	0.0668595	-32.7064	1.26564e-234	-0.404762	1.16198e-230	Lmo4	75.2303	80.903	76.7707	88.4118		4.33376	4.40554	4.35376	4.49325
F5	1096	negbin	OK	latent_time	-8.40865	0.257629	-32.6386	1.16164e-233	-8.36553	1.06627e-229	F5	19.9988	24.8087	16.0332	19.4684		3.04446	3.25071	2.83516	3.01888
Gda	9926	negbin	OK	latent_time	-2.16081	0.0662847	-32.5988	4.25957e-233	-0.199151	3.90901e-229	Gda	408.703	382.494	380.862	331.193		6.01543	5.94932	5.94506	5.80572
Ptpn4	3323	negbin	OK	latent_time	-3.65116	0.112201	-32.5412	2.78578e-232	-0.0340496	2.55623e-228	Ptpn4	41.8079	44.9935	41.8749	37.2784		3.75672	3.8285	3.75829	3.64489
Prdx5	9622	negbin	OK	latent_time	-1.91918	0.0590596	-32.4956	1.23071e-231	-0.0259802	1.12905e-227	Prdx5	176.488	173.153	146.077	199.252		5.1789	5.15993	4.99096	5.29958
Resf1	7501	negbin	OK	latent_time	-2.23001	0.0688509	-32.389	3.91698e-230	-0.0507729	3.59305e-226	Resf1	126.465	116.747	110.885	115.688		4.84785	4.76854	4.71747	4.7595
Atp1a3	1596	negbin	OK	latent_time	-5.26423	0.162538	-32.3877	4.08598e-230	-0.0181279	3.74766e-226	Atp1a3	16.1391	10.904	12.3685	13.8295		2.84136	2.47688	2.5929	2.69662
Ptgs2	3095	negbin	OK	latent_time	-5.1757	0.160021	-32.3439	1.68999e-229	-3.46967	1.54989e-225	Ptgs2	120.146	154.231	73.2946	98.6435		4.797	5.04491	4.30804	4.6016
Slco3a1	1990	negbin	OK	latent_time	-4.86869	0.15128	-32.1833	3.02429e-227	-0.0250087	2.77267e-223	Slco3a1	28.2989	26.7928	21.2069	18.1671		3.37755	3.32478	3.1004	2.9532
Ccnd1	4275	negbin	OK	latent_time	-3.36945	0.105039	-32.078	8.93592e-226	-0.0176763	8.18888e-222	Ccnd1	105.22	77.4269	73.5102	61.952		4.66551	4.36217	4.31094	4.14237
Runx2	1778	negbin	OK	latent_time	-5.76233	0.179932	-32.025	4.89094e-225	-1.33721	4.48059e-221	Runx2	20.5282	34.483	24.198	19.8767		3.06936	3.56905	3.22676	3.03863
Slc7a1	4876	negbin	OK	latent_time	-2.77307	0.0872301	-31.7903	8.80967e-222	-0.0237312	8.06172e-218	Slc7a1	59.1083	81.6245	56.453	45.622		4.09615	4.41431	4.05097	3.84207
Vps54	5910	negbin	OK	latent_time	-2.40003	0.0755183	-31.7809	1.19058e-221	-0.044976	1.08938e-217	Vps54	78.2019	70.5893	60.1447	53.0981		4.372	4.27095	4.11324	3.9908
Msrb3	1042	negbin	OK	latent_time	-7.34473	0.231194	-31.7688	1.74941e-221	-0.036341	1.60053e-217	Msrb3	15.5072	20.6767	10.563	7.04232		2.8038	3.07624	2.44781	2.08472
4833407H14Rik	899	negbin	OK	latent_time	-8.04599	0.254916	-31.5633	1.178e-218	-0.618943	1.07717e-214	4833407H14Rik	5.94328	9.41191	5.63183	7.14438		1.93777	2.34295	1.89188	2.09733
Ube2e3	6115	negbin	OK	latent_time	-2.17146	0.0691223	-31.4147	1.27267e-216	-0.0267799	1.16334e-212	Ube2e3	61.4822	65.9653	62.0848	59.7577		4.13488	4.20418	4.14448	4.10689
Treml4	577	negbin	OK	latent_time	-13.2587	0.422162	-31.4067	1.63957e-216	-9.94249	1.49857e-212	Treml4	8.2147	13.298	10.7786	15.6411		2.2208	2.66012	2.46629	2.81188
Rgs1	3747	negbin	OK	latent_time	-4.58141	0.14636	-31.3024	4.33481e-215	-1.05363	3.96072e-211	Rgs1	130.052	147.409	162.649	162.331		4.87559	4.99998	5.09773	5.09578
Itga1	942	negbin	OK	latent_time	-7.92247	0.253704	-31.2272	4.54854e-214	-0.173209	4.15554e-210	Itga1	11.3571	17.8564	11.1559	9.23667		2.51423	2.93685	2.49781	2.32598
Zbtb18	3078	negbin	OK	latent_time	-3.25546	0.104761	-31.075	5.24932e-212	-0.048411	4.79315e-208	Zbtb18	23.5511	29.0884	23.9016	23.5254		3.20076	3.40414	3.21493	3.19971
Slc25a20	2115	negbin	OK	latent_time	-4.12564	0.133123	-30.9912	7.07399e-211	-0.0178523	6.45643e-207	Slc25a20	17.9494	19.6929	16.0871	13.906		2.94177	3.02979	2.83832	2.70177
Gsr	4144	negbin	OK	latent_time	-3.77451	0.121881	-30.9687	1.42168e-210	-1.69358	1.29742e-206	Gsr	48.9979	100.432	56.6416	62.2327		3.91198	4.61939	4.05424	4.14682
Fdps	2250	negbin	OK	latent_time	-4.08961	0.133095	-30.727	2.4787e-207	-0.00176899	2.26057e-203	Fdps	18.4617	23.5626	19.4285	24.3419		2.96845	3.20122	3.01693	3.23246
Zfp366	613	negbin	OK	latent_time	-14.5295	0.473841	-30.6631	1.76555e-206	-0.6935	1.60983e-202	Zfp366	11.9207	27.4979	16.0601	12.962		2.55883	3.34983	2.83674	2.63634
Gm56592	1386	negbin	OK	latent_time	-5.53297	0.180921	-30.5823	2.10309e-205	-0.0519594	1.91633e-201	Gm56592	14.1238	15.1509	10.4553	11.1759		2.71627	2.78197	2.43845	2.49946
Mki67	1923	negbin	OK	latent_time	-5.06252	0.166442	-30.4161	3.36441e-203	-0.000497377	3.0643e-199	Mki67	44.5404	39.812	38.6413	39.7024		3.8186	3.70898	3.67987	3.70629
Cbfa2t3	5589	negbin	OK	latent_time	-2.45039	0.0807124	-30.3595	1.88091e-202	-0.229163	1.71295e-198	Cbfa2t3	80.7808	62.3908	58.5818	53.5063		4.40404	4.14932	4.08735	3.99832
Col27a1	846	negbin	OK	latent_time	-8.23663	0.271529	-30.3342	4.0557e-202	-0.242958	3.69272e-198	Col27a1	16.0708	16.9218	14.0391	11.4055		2.83737	2.88602	2.71066	2.51814
Tmem50b	3987	negbin	OK	latent_time	-2.56694	0.0846257	-30.3328	4.23229e-202	-0.0309057	3.85307e-198	Tmem50b	31.0827	33.9583	27.3777	27.2252		3.46832	3.55416	3.3456	3.34022
Rhof	1020	negbin	OK	latent_time	-6.72687	0.222234	-30.2694	2.90293e-201	-0.0102488	2.64196e-197	Rhof	7.70235	13.5112	9.61991	7.22093		2.16359	2.67492	2.36273	2.10668
Msrb1	4688	negbin	OK	latent_time	-3.03954	0.100674	-30.1919	3.0219e-200	-0.073352	2.74993e-196	Msrb1	55.2998	57.6356	48.5307	69.3771		4.03069	4.07134	3.90259	4.25387
Zmiz2	3292	negbin	OK	latent_time	-2.85608	0.0947216	-30.1523	1.00046e-199	-0.0210644	9.10316e-196	Zmiz2	26.8472	25.8254	21.3147	18.5499		3.32673	3.28935	3.10525	2.97297
H1f4	1554	negbin	OK	latent_time	-5.31415	0.17632	-30.1392	1.48795e-199	-0.00131006	1.35374e-195	H1f4	14.4483	19.824	24.6291	21.3311		2.7375	3.03611	3.24373	3.10598
Afdn	2941	negbin	OK	latent_time	-3.26791	0.108474	-30.1262	2.20135e-199	-0.0535956	2.00257e-195	Afdn	24.627	28.039	27.3238	23.602		3.24365	3.36864	3.3437	3.20283
Arhgap45	7750	negbin	OK	latent_time	-1.80853	0.0600888	-30.0976	5.21487e-199	-0.196966	4.74345e-195	Arhgap45	94.7167	83.1986	78.0911	75.5008		4.56139	4.43318	4.3706	4.3373
Gm20513	3094	negbin	OK	latent_time	-3.19233	0.107515	-29.6919	9.75655e-194	-0.0339082	8.86773e-190	Gm20513	42.491	22.5951	23.713	22.4793		3.77255	3.16104	3.20733	3.15612
Ccrl2	3060	negbin	OK	latent_time	-3.93753	0.1334	-29.5167	1.75638e-191	-0.0666576	1.59585e-187	Ccrl2	52.4306	44.8787	48.7463	48.1481		3.97838	3.826	3.90694	3.89484
Arl2bp	2193	negbin	OK	latent_time	-3.52083	0.119741	-29.4036	4.93426e-190	-0.00640135	4.48228e-186	Arl2bp	16.7197	14.7082	13.4733	14.1612		2.87468	2.75418	2.6723	2.71874
Cdk2ap2	7887	negbin	OK	latent_time	-1.87355	0.0638366	-29.3491	2.45011e-189	-0.0784917	2.22543e-185	Cdk2ap2	99.3279	97.5133	104.014	110.993		4.60844	4.59019	4.65409	4.71844
Gsn	5951	negbin	OK	latent_time	-2.16495	0.0738591	-29.3119	7.32315e-189	-0.833524	6.65015e-185	Gsn	76.3575	60.128	52.3571	50.6486		4.34844	4.11297	3.97701	3.94446
Mirt1	806	negbin	OK	latent_time	-7.5588	0.258197	-29.2753	2.13983e-188	-2.88605	1.94296e-184	Mirt1	5.48216	9.05117	4.93122	6.32788		1.86905	2.30769	1.78023	1.99169
Vegfa	1322	negbin	OK	latent_time	-6.26656	0.214107	-29.2684	2.62202e-188	-0.77932	2.38054e-184	Vegfa	19.8109	27.8914	19.3476	20.3105		3.03548	3.36354	3.01296	3.0592
Crem	9717	negbin	OK	latent_time	-1.70535	0.0587076	-29.0481	1.62462e-185	-0.0528083	1.47434e-181	Crem	261.556	238.216	230.016	238.75		5.57046	5.47737	5.44249	5.4796
Atp2a3	1067	negbin	OK	latent_time	-5.83746	0.201225	-29.0097	4.96987e-185	-0.0179571	4.50917e-181	Atp2a3	8.26594	7.46066	5.49709	6.60856		2.22635	2.13543	1.87136	2.02927
Akna	3454	negbin	OK	latent_time	-2.71082	0.093676	-28.9383	3.94446e-184	-0.0348557	3.57802e-180	Akna	30.1775	27.2519	21.9884	21.2545		3.4397	3.34116	3.13499	3.10255
Alpk2	1549	negbin	OK	latent_time	-4.77512	0.165024	-28.936	4.21595e-184	-0.00110151	3.82386e-180	Alpk2	19.9476	13.544	13.2846	15.4115		3.04202	2.67718	2.65919	2.79798
Flrt3	3806	negbin	OK	latent_time	-4.11625	0.142397	-28.9069	9.7809e-184	-0.333504	8.86736e-180	Flrt3	218.979	183.368	181.835	153.732		5.39353	5.21693	5.20859	5.04169
Qpct	2485	negbin	OK	latent_time	-3.70652	0.128283	-28.8934	1.44698e-183	-0.00189735	1.31169e-179	Qpct	30.9802	20.857	30.9616	34.8799		3.46512	3.08452	3.46453	3.58018
Slc2a3	1173	negbin	OK	latent_time	-6.08667	0.211352	-28.7987	2.22664e-182	-0.256121	2.018e-178	Slc2a3	20.2379	17.84	15.0362	12.962		3.05579	2.93598	2.77485	2.63634
Aqp9	977	negbin	OK	latent_time	-6.46243	0.22524	-28.6913	4.89797e-181	-0.0422106	4.43658e-177	Aqp9	14.9094	8.47728	7.65282	7.34851		2.76691	2.2489	2.15788	2.12208
Lsmem1	2356	negbin	OK	latent_time	-4.75289	0.165853	-28.6573	1.30007e-180	-1.30949	1.17748e-176	Lsmem1	59.4499	35.9423	47.5337	38.299		4.10181	3.60936	3.88226	3.6712
Gpr68	1040	negbin	OK	latent_time	-6.04952	0.211819	-28.5599	2.11572e-179	-0.00842449	1.91579e-175	Gpr68	10.2983	11.9535	7.86839	5.89412		2.42465	2.56136	2.18249	1.93067
Tmem51	3027	negbin	OK	latent_time	-3.34523	0.117309	-28.5163	7.36233e-179	-0.133553	6.66586e-175	Tmem51	36.172	31.7775	30.8538	22.9131		3.61556	3.48974	3.46116	3.17442
Ifitm1	3463	negbin	OK	latent_time	-3.09673	0.10863	-28.5072	9.54454e-179	-0.0168798	8.64067e-175	Ifitm1	37.5725	43.6326	29.8298	40.5189		3.65254	3.79846	3.42848	3.72615
Ipcef1	1013	negbin	OK	latent_time	-6.08333	0.213538	-28.4882	1.63833e-178	-0.724676	1.48302e-174	Ipcef1	12.5697	8.00176	6.11686	7.62918		2.60784	2.19742	1.96247	2.15515
Lpl	4926	negbin	OK	latent_time	-3.521	0.123794	-28.4425	6.0345e-178	-0.550431	5.46183e-174	Lpl	190.509	171.251	178.144	190.321		5.25494	5.14895	5.18819	5.25395
Ass1	825	negbin	OK	latent_time	-7.8231	0.275219	-28.425	9.93753e-178	-0.000436998	8.99346e-174	Ass1	8.18055	7.73941	10.3744	8.1395		2.21709	2.16784	2.43137	2.21261
Slc44a2	1224	negbin	OK	latent_time	-5.36388	0.188983	-28.3829	3.28365e-177	-0.447002	2.97137e-173	Slc44a2	10.0762	11.8223	8.59595	7.52712		2.4048	2.55118	2.26134	2.14325
Kif21b	1801	negbin	OK	latent_time	-4.1089	0.145144	-28.3092	2.66575e-176	-0.0163902	2.41117e-172	Kif21b	16.6173	15.7576	14.3086	11.1759		2.86888	2.81885	2.72842	2.49946
Bzw2	3976	negbin	OK	latent_time	-2.84444	0.100679	-28.2526	1.32358e-175	-0.0159484	1.19665e-171	Bzw2	47.1705	47.9286	51.3332	45.8772		3.87475	3.89036	3.95763	3.84753
Efnb2	938	negbin	OK	latent_time	-6.74032	0.239064	-28.1946	6.80345e-175	-0.00818871	6.15032e-171	Efnb2	15.9341	12.101	10.0511	10.589		2.82933	2.57269	2.40253	2.45006
Cyld	5022	negbin	OK	latent_time	-2.2168	0.0788736	-28.1058	8.33159e-174	-0.104604	7.52926e-170	Cyld	51.7646	48.0598	42.9258	39.141		3.96584	3.89304	3.7825	3.6924
Gm5150	771	negbin	OK	latent_time	-7.94366	0.282725	-28.0968	1.073e-173	-2.74509	9.69567e-170	Gm5150	8.09516	10.0022	5.33541	6.94026		2.20774	2.3981	1.84616	2.07195
Adora2a	1207	negbin	OK	latent_time	-5.21164	0.185506	-28.0941	1.1569e-173	-0.16411	1.04525e-169	Adora2a	9.9567	11.4451	7.89534	6.09824		2.39395	2.52133	2.18553	1.95985
ENSMUSG00000121430	1330	negbin	OK	latent_time	-4.84256	0.173205	-27.9586	5.1806e-172	-0.00188967	4.6786e-168	ENSMUSG00000121430	12.6892	9.06757	6.6558	8.31811		2.61661	2.30932	2.03546	2.23196
Idi1	2857	negbin	OK	latent_time	-3.32624	0.119033	-27.9439	7.81544e-172	-0.0356683	7.05735e-168	Idi1	29.7335	32.8269	24.9794	29.394		3.42535	3.52126	3.25731	3.41425
Mxi1	6063	negbin	OK	latent_time	-2.41507	0.0866626	-27.8675	6.61994e-171	-0.0721662	5.97648e-167	Mxi1	100.865	120.354	85.1511	74.1485		4.62365	4.79871	4.4561	4.31947
Osgin2	4525	negbin	OK	latent_time	-2.56698	0.0921691	-27.8508	1.05371e-170	-0.0848	9.51187e-167	Osgin2	49.0833	58.1111	43.7073	45.2903		3.91369	4.07942	3.80014	3.83493
Parp8	7411	negbin	OK	latent_time	-2.01921	0.0728476	-27.7183	4.19809e-169	-0.146559	3.78751e-165	Parp8	131.845	111.91	86.4445	79.5068		4.88918	4.72659	4.471	4.38834
Ptpn22	3484	negbin	OK	latent_time	-3.22029	0.116269	-27.6968	7.62346e-169	-0.0528481	6.87712e-165	Ptpn22	55.0436	51.995	40.0965	36.2578		4.02613	3.9702	3.71592	3.61786
Selp	1181	negbin	OK	latent_time	-5.81982	0.210347	-27.6677	1.70868e-168	-0.00200249	1.54106e-164	Selp	12.7234	20.9062	19.7249	17.6058		2.6191	3.08677	3.03133	2.92347
E2f2	687	negbin	OK	latent_time	-8.05856	0.291383	-27.6562	2.34843e-168	-1.96108	2.11782e-164	E2f2	5.61879	6.24728	4.09587	4.03147		1.88991	1.98063	1.62843	1.61571
Ndrg1	3977	negbin	OK	latent_time	-3.37508	0.122168	-27.6266	5.33116e-168	-0.170203	4.80658e-164	Ndrg1	88.2269	114.632	72.3784	59.6301		4.49118	4.75041	4.29563	4.10479
Ciita	4084	negbin	OK	latent_time	-2.64754	0.0958872	-27.6109	8.22447e-168	-0.0503032	7.41436e-164	Ciita	67.0668	31.5151	35.0036	28.501		4.22049	3.48171	3.58362	3.38442
B3gnt5	1243	negbin	OK	latent_time	-5.53416	0.200525	-27.5984	1.16424e-167	-0.143929	1.04944e-163	B3gnt5	12.7576	19.119	9.29656	9.44079		2.62159	3.00166	2.33181	2.34572
Atad2b	6356	negbin	OK	latent_time	-1.94478	0.070548	-27.5668	2.78672e-167	-0.0763723	2.51167e-163	Atad2b	80.7637	68.7036	67.9053	62.6409		4.40383	4.24425	4.23273	4.15326
Slc38a1	8019	negbin	OK	latent_time	-1.96859	0.071415	-27.5655	2.88407e-167	-0.080081	2.59912e-163	Slc38a1	207.144	186.926	159.874	145.439		5.33823	5.23605	5.08062	4.98661
Rfx7	5005	negbin	OK	latent_time	-2.38088	0.0864716	-27.5336	6.94957e-167	-0.115125	6.26087e-163	Rfx7	59.4669	61.5545	53.92	52.0264		4.1021	4.13604	4.00588	3.97079
Pot1b	2800	negbin	OK	latent_time	-3.35843	0.122102	-27.5051	1.52369e-166	-0.308349	1.37254e-162	Pot1b	28.4868	24.1529	23.4974	23.2703		3.38394	3.22497	3.19857	3.18925
Smox	5073	negbin	OK	latent_time	-2.53606	0.0925672	-27.3969	2.9819e-165	-0.0453176	2.6849e-161	Smox	73.1297	85.2483	53.6506	50.2914		4.30582	4.45723	4.00096	3.93752
Jaml	1970	negbin	OK	latent_time	-3.92644	0.144157	-27.2373	2.35076e-163	-0.0331463	2.11569e-159	Jaml	20.4087	20.939	17.2188	21.178		3.0638	3.08827	2.90246	3.0991
Rnf8	2540	negbin	OK	latent_time	-3.3441	0.122998	-27.1882	8.95527e-163	-0.0171168	8.05705e-159	Rnf8	24.7637	26.6616	19.5901	16.8659		3.24897	3.32005	3.02481	2.88289
Pgk1	6268	negbin	OK	latent_time	-1.84511	0.0679534	-27.1526	2.35948e-162	-0.0195911	2.12259e-158	Pgk1	65.1711	66.8016	62.9471	68.6626		4.19224	4.21659	4.15806	4.24366
Gm26801	619	negbin	OK	latent_time	-9.40509	0.347977	-27.0279	6.95158e-161	-0.082351	6.25155e-157	Gm26801	6.07991	9.29713	5.38931	4.61833		1.95726	2.33187	1.85463	1.72604
Pbxip1	2882	negbin	OK	latent_time	-2.92301	0.108615	-26.9116	1.60618e-159	-0.0402771	1.44412e-155	Pbxip1	27.445	22.136	21.5842	19.1623		3.34797	3.14139	3.11725	3.00381
Tmem39a	2006	negbin	OK	latent_time	-3.65397	0.135845	-26.8981	2.31417e-159	-0.0264612	2.08044e-155	Tmem39a	16.3611	18.1515	12.9882	12.8344		2.85423	2.95238	2.63822	2.62716
Mir155hg	4921	negbin	OK	latent_time	-3.07601	0.114432	-26.8806	3.70226e-159	-0.0427994	3.3276e-155	Mir155hg	183.507	197.175	126.164	131.431		5.21769	5.28915	4.84548	4.88606
Tmc6	2003	negbin	OK	latent_time	-3.546	0.133047	-26.6522	1.68563e-156	-0.059839	1.5142e-152	Tmc6	15.5926	15.7412	14.7128	11.6607		2.80895	2.81787	2.75448	2.5385
Trem3	584	negbin	OK	latent_time	-9.22141	0.346747	-26.5941	7.9517e-156	-4.9782	7.14142e-152	Trem3	4.96981	7.73941	5.28152	8.19053		1.78672	2.16784	1.83761	2.21817
Arhgef18	1675	negbin	OK	latent_time	-4.1258	0.155224	-26.5797	1.16535e-155	-0.0901937	1.04649e-151	Arhgef18	18.0519	13.6751	12.3954	11.7117		2.94716	2.68615	2.59491	2.54252
Eprs	7129	negbin	OK	latent_time	-1.74005	0.0655902	-26.529	4.48183e-155	-0.00472115	4.02379e-151	Eprs	103.461	99.9564	85.3127	76.9807		4.64881	4.61469	4.45798	4.35646
Gpr65	5090	negbin	OK	latent_time	-2.46619	0.0931386	-26.4787	1.70337e-154	-0.0196412	1.52844e-150	Gpr65	78.2361	74.9181	84.6391	88.3862		4.37243	4.32966	4.45014	4.49297
Ehf	684	negbin	OK	latent_time	-8.31599	0.314689	-26.426	6.88091e-154	-0.00727735	6.17217e-150	Ehf	10.8106	16.8562	13.0421	10.4869		2.469	2.88235	2.64206	2.44121
Cdk2ap1	2770	negbin	OK	latent_time	-2.75697	0.10441	-26.4051	1.19664e-153	-0.00418937	1.07327e-149	Cdk2ap1	22.219	16.3479	18.5931	20.336		3.14497	2.85347	2.97518	3.06039
Lpcat2	2176	negbin	OK	latent_time	-3.84531	0.146886	-26.1789	4.61797e-151	-0.461794	4.1377e-147	Lpcat2	23.0217	25.7762	16.0871	19.6981		3.17896	3.28751	2.83832	3.03004
Orai2	2374	negbin	OK	latent_time	-3.3274	0.127298	-26.1387	1.32639e-150	-0.0556753	1.18805e-146	Orai2	23.2778	22.8575	14.2817	15.4625		3.18956	3.1721	2.72665	2.80108
Ccr5	7160	negbin	OK	latent_time	-2.20838	0.0845894	-26.1071	3.02872e-150	-0.307552	2.71222e-146	Ccr5	215.837	184.45	148.529	158.146		5.37914	5.22279	5.00749	5.06982
Ppfia4	2120	negbin	OK	latent_time	-3.22514	0.123635	-26.086	5.25868e-150	-0.0532511	4.70704e-146	Ppfia4	17.7957	11.2976	13.1499	13.0385		2.93363	2.5094	2.64971	2.6418
Sema7a	566	negbin	OK	latent_time	-9.25297	0.355326	-26.0408	1.70864e-149	-0.924886	1.52906e-145	Sema7a	6.13114	7.09992	3.93419	3.34255		1.96447	2.09185	1.59619	1.46846
Cd69	732	negbin	OK	latent_time	-7.10731	0.27372	-25.9656	1.21281e-148	-0.578532	1.08474e-144	Cd69	9.25649	9.18235	6.92526	9.21115		2.32791	2.32066	2.07006	2.32348
Mthfs	5120	negbin	OK	latent_time	-2.41741	0.0934113	-25.8792	1.14286e-147	-0.0150115	1.02206e-143	Mthfs	104.281	67.6378	64.5639	63.9167		4.65663	4.22884	4.18303	4.17311
Pqlc3	2121	negbin	OK	latent_time	-3.17456	0.122742	-25.8636	1.71114e-147	-0.0332314	1.5301e-143	Pqlc3	14.1751	13.1176	13.3924	15.0542		2.71965	2.64743	2.6667	2.77597
Skil	10828	negbin	OK	latent_time	-1.39791	0.0541094	-25.835	3.59099e-147	-0.0569832	3.21034e-143	Skil	336.325	377.952	355.155	333.949		5.82105	5.93741	5.87537	5.81398
Pvt1	2306	negbin	OK	latent_time	-3.55651	0.137693	-25.8292	4.16951e-147	-0.0475259	3.72712e-143	Pvt1	29.5115	22.1688	26.0573	20.9739		3.4181	3.14281	3.29796	3.08985
Nr4a1	8617	negbin	OK	latent_time	-1.83148	0.0709289	-25.8213	5.10741e-147	-0.557061	4.565e-143	Nr4a1	254.485	156.575	159.793	133.498		5.54316	5.0599	5.08012	4.90155
Gm35154	3413	negbin	OK	latent_time	-2.82064	0.109395	-25.7841	1.3387e-146	-0.0753606	1.1964e-142	Gm35154	42.0982	33.532	30.1801	32.0477		3.76348	3.54189	3.43978	3.49795
Scd2	810	negbin	OK	latent_time	-6.30151	0.244933	-25.7275	5.7641e-146	-0.0106331	5.14965e-142	Scd2	6.62641	5.83735	5.79351	6.45546		2.03162	1.9224	1.91597	2.00895
Cdc14a	3285	negbin	OK	latent_time	-2.66668	0.103698	-25.7157	7.79636e-146	-0.036067	6.96449e-142	Cdc14a	33.986	30.4657	27.3507	22.3772		3.55495	3.4489	3.34465	3.15176
Aph1c	6045	negbin	OK	latent_time	-1.9502	0.0758648	-25.7063	9.94852e-146	-0.0172796	8.88602e-142	Aph1c	84.4868	70.7205	77.8216	68.382		4.44836	4.27278	4.36719	4.23963
Ctnnd2	2690	negbin	OK	latent_time	-3.49421	0.136035	-25.6862	1.66783e-145	-0.10206	1.48954e-141	Ctnnd2	46.3507	39.025	37.6174	30.976		3.85758	3.6895	3.6537	3.46499
Lrrc63	774	negbin	OK	latent_time	-6.77058	0.264278	-25.6191	9.34198e-145	-0.603826	8.34145e-141	Lrrc63	8.70998	10.7073	5.01206	6.94026		2.27315	2.46021	1.79377	2.07195
Gm36486	1804	negbin	OK	latent_time	-3.48741	0.136249	-25.5959	1.69469e-144	-0.028602	1.51302e-140	Gm36486	16.2074	10.8548	11.3714	8.70084		2.84534	2.47274	2.51539	2.27221
Gm13986	673	negbin	OK	latent_time	-7.8735	0.307977	-25.5652	3.7168e-144	-1.41091	3.31725e-140	Gm13986	8.19763	11.6255	4.60786	6.40443		2.21895	2.53572	1.72417	2.00208
Gm36723	669	negbin	OK	latent_time	-8.10218	0.317033	-25.5563	4.67676e-144	-6.27226e-05	4.17354e-140	Gm36723	7.27539	6.75558	8.40732	7.70573		2.11329	2.04841	2.24149	2.16398
Tle1	2569	negbin	OK	latent_time	-3.0696	0.120173	-25.5433	6.51696e-144	-0.109088	5.81508e-140	Tle1	21.7408	23.4478	19.5362	17.8865		3.12416	3.19654	3.02219	2.93845
Flt1	626	negbin	OK	latent_time	-8.4585	0.331876	-25.4869	2.75102e-143	-4.02773	2.45418e-139	Flt1	8.31717	10.5925	7.4103	9.51734		2.23186	2.45036	2.12946	2.35303
St8sia6	1077	negbin	OK	latent_time	-5.06479	0.199289	-25.4143	1.75246e-142	-0.111113	1.56302e-138	St8sia6	10.8789	10.3137	7.62587	6.88923		2.47477	2.42602	2.15477	2.0655
Klra17	467	negbin	OK	latent_time	-13.9805	0.551203	-25.3637	6.34405e-142	-4.00742	5.65763e-138	Klra17	8.64166	9.95301	8.35343	8.19053		2.26609	2.39361	2.23574	2.21817
Rgcc	4987	negbin	OK	latent_time	-2.82352	0.111324	-25.3631	6.44307e-142	-0.239428	5.74529e-138	Rgcc	108.414	108.04	124.439	125.231		4.69514	4.69172	4.83182	4.83811
Helz2	1361	negbin	OK	latent_time	-4.33375	0.170979	-25.3468	9.75771e-142	-0.0208308	8.69998e-138	Helz2	12.4843	11.4287	6.70969	8.31811		2.60153	2.52001	2.04248	2.23196
Panx1	1397	negbin	OK	latent_time	-4.15811	0.164533	-25.2722	6.45386e-141	-0.0147294	5.75297e-137	Panx1	10.4349	10.2154	11.2367	8.90497		2.43667	2.41728	2.50444	2.29304
Ptger2	1076	negbin	OK	latent_time	-5.29843	0.21036	-25.1874	5.50627e-140	-0.00819558	4.90609e-136	Ptger2	12.7746	10.9696	8.89236	10.4359		2.62283	2.48237	2.29176	2.43676
Rubcnl	1645	negbin	OK	latent_time	-3.91214	0.15538	-25.1778	7.01487e-140	-0.266752	6.24955e-136	Rubcnl	12.2623	15.1017	12.7727	11.431		2.58492	2.77892	2.62269	2.52019
Ptprs	2977	negbin	OK	latent_time	-2.63289	0.104608	-25.1691	8.73661e-140	-0.0474082	7.78258e-136	Ptprs	24.3538	21.4637	21.9614	19.8767		3.23293	3.1119	3.13382	3.03863
Cd2	1297	negbin	OK	latent_time	-4.71481	0.187888	-25.0937	5.82986e-139	-5.82489e-05	5.19149e-135	Cd2	19.2644	13.0684	16.8955	16.9424		3.00887	2.64393	2.88455	2.88717
Ikzf1	7179	negbin	OK	latent_time	-1.70933	0.0684721	-24.9638	1.51057e-137	-0.157889	1.34441e-133	Ikzf1	90.0714	85.8714	77.8486	70.7039		4.51164	4.46443	4.36753	4.27255
Cd300a	8806	negbin	OK	latent_time	-1.61905	0.0652333	-24.8193	5.54612e-136	-0.185944	4.93271e-132	Cd300a	145.252	201.88	144.11	127.782		4.98533	5.31262	4.97749	4.85812
Dthd1	493	negbin	OK	latent_time	-12.8695	0.518747	-24.8089	7.193e-136	-2.09869	6.39602e-132	Dthd1	8.53919	7.98536	7.92228	4.49076		2.25541	2.1956	2.18855	1.70307
Gm2396	530	negbin	OK	latent_time	-9.49901	0.38309	-24.7957	9.96822e-136	-0.034693	8.86075e-132	Gm2396	6.62641	6.39485	3.17969	4.59282		2.03162	2.00078	1.43024	1.72148
Gm9895	623	negbin	OK	latent_time	-7.74859	0.313334	-24.7295	5.15048e-135	-0.00160696	4.57723e-131	Gm9895	7.97561	7.90338	5.28152	5.30726		2.19451	2.18643	1.83761	1.8417
Prmt1	4053	negbin	OK	latent_time	-2.03023	0.0823214	-24.6622	2.71988e-134	-0.00685134	2.41635e-130	Prmt1	29.8189	30.5313	30.3688	28.6286		3.42813	3.45098	3.44581	3.38874
Card11	665	negbin	OK	latent_time	-6.77369	0.275023	-24.6296	6.08868e-134	-0.151462	5.40857e-130	Card11	7.17292	5.60779	3.58389	4.2356		2.10083	1.88825	1.52255	1.65548
Ier2	10258	negbin	OK	latent_time	-1.45231	0.0589912	-24.6191	7.8965e-134	-0.471133	7.01367e-130	Ier2	250.318	177.892	244.19	220.43		5.52672	5.18678	5.50203	5.40011
Dock10	11063	negbin	OK	latent_time	-1.58931	0.0646098	-24.5986	1.30649e-133	-0.149035	1.1603e-129	Dock10	566.712	616.513	442.705	394.625		6.34161	6.4257	6.09516	5.98047
Cd209c	2061	negbin	OK	latent_time	-3.42884	0.139639	-24.5549	3.83247e-133	-0.00844241	3.40323e-129	Cd209c	23.8414	16.1839	23.0932	17.1465		3.21251	2.84397	3.18193	2.89848
Rgs2	8383	negbin	OK	latent_time	-1.85565	0.0757531	-24.496	1.63071e-132	-0.357825	1.44758e-128	Rgs2	253.307	160.15	162.838	169.832		5.53854	5.08234	5.09888	5.14068
Tent5c	4290	negbin	OK	latent_time	-2.43214	0.09938	-24.4732	2.85264e-132	-0.0524587	2.532e-128	Tent5c	59.689	52.3886	48.8271	44.9331		4.10576	3.9776	3.90856	3.82719
Dennd11	1547	negbin	OK	latent_time	-4.06284	0.166029	-24.4707	3.03107e-132	-0.0255098	2.69007e-128	Dennd11	17.0442	17.0693	14.1739	10.589		2.89283	2.89422	2.71958	2.45006
Clk1	11720	negbin	OK	latent_time	-1.09187	0.044667	-24.4446	5.73695e-132	-0.372278	5.09039e-128	Clk1	257.645	212.26	213.578	233.57		5.55545	5.36251	5.36867	5.45776
Gm47922	726	negbin	OK	latent_time	-6.54187	0.267715	-24.436	7.0917e-132	-0.00532721	6.29105e-128	Gm47922	6.89967	8.64125	7.11389	6.78717		2.06682	2.26605	2.09358	2.05248
Cnn3	990	negbin	OK	latent_time	-5.02639	0.205919	-24.4095	1.35599e-131	-0.013889	1.20263e-127	Cnn3	8.72706	6.60801	8.13786	7.62918		2.27491	2.0292	2.21243	2.15515
Setbp1	691	negbin	OK	latent_time	-7.53191	0.309218	-24.3579	4.78166e-131	-8.1018	4.2399e-127	Setbp1	9.73468	12.9373	8.9193	9.38976		2.37348	2.63457	2.29448	2.34082
Pglyrp1	530	negbin	OK	latent_time	-9.50156	0.390304	-24.344	6.71222e-131	-7.99801	5.95105e-127	Pglyrp1	8.47088	8.49367	9.40434	12.0944		2.24822	2.25063	2.34222	2.57219
Timp1	1369	negbin	OK	latent_time	-5.25752	0.216608	-24.272	3.87132e-130	-0.00168458	3.43115e-126	Timp1	29.3919	32.9909	31.258	42.7387		3.41418	3.52609	3.47377	3.77823
Aebp2	6283	negbin	OK	latent_time	-1.6842	0.0694037	-24.2667	4.41109e-130	-0.0413582	3.90911e-126	Aebp2	65.9055	70.0974	58.9051	52.6643		4.20328	4.26405	4.09276	3.98275
Ace	396	negbin	OK	latent_time	-11.7738	0.486591	-24.1966	2.41823e-129	-11.2702	2.14279e-125	Ace	8.31717	6.08331	8.48816	9.44079		2.23186	1.95774	2.25004	2.34572
Nrm	1444	negbin	OK	latent_time	-3.82868	0.158435	-24.1656	5.12057e-129	-0.0062013	4.53632e-125	Nrm	9.54682	8.85441	10.105	11.9924		2.35582	2.28792	2.40739	2.56436
Raet1e	1197	negbin	OK	latent_time	-4.98237	0.206557	-24.121	1.50361e-128	-0.00120317	1.33175e-124	Raet1e	24.0805	12.9701	12.2337	13.2426		3.22209	2.63692	2.58277	2.65624
Nrg1	1482	negbin	OK	latent_time	-6.15155	0.255048	-24.1192	1.57333e-128	-0.307532	1.39335e-124	Nrg1	105.613	81.0834	61.519	63.3809		4.6692	4.40774	4.13547	4.16482
Lemd3	6163	negbin	OK	latent_time	-1.7137	0.0712929	-24.0374	1.13114e-127	-0.064698	1.00128e-123	Lemd3	73.6078	68.8676	53.6775	47.5867		4.31225	4.2466	4.00145	3.88335
Spink2	532	negbin	OK	latent_time	-9.25162	0.386132	-23.9597	7.31338e-127	-0.000569683	6.47161e-123	Spink2	7.83898	3.3614	5.47015	8.21604		2.17917	1.47279	1.8672	2.22095
Mast4	802	negbin	OK	latent_time	-6.02659	0.252174	-23.8985	3.17586e-126	-0.207854	2.80905e-122	Mast4	10.8277	9.95301	8.59595	9.10909		2.47044	2.39361	2.26134	2.31344
Agtpbp1	5292	negbin	OK	latent_time	-1.95003	0.0816576	-23.8806	4.87584e-126	-0.0352567	4.31219e-122	Agtpbp1	65.6152	60.21	48.6116	44.0911		4.19893	4.11431	3.90422	3.80868
Clcf1	745	negbin	OK	latent_time	-5.90297	0.247792	-23.8222	1.96534e-125	-0.0611783	1.73736e-121	Clcf1	4.25252	7.09992	4.66175	4.51627		1.65871	2.09185	1.73373	1.7077
Pak1	5447	negbin	OK	latent_time	-2.15527	0.0904907	-23.8175	2.19839e-125	-0.0194071	1.94294e-121	Pak1	88.8588	85.1827	75.8815	65.6773		4.49824	4.45647	4.34226	4.19986
Myo1f	7482	negbin	OK	latent_time	-1.72252	0.0725077	-23.7564	9.43078e-125	-0.202281	8.33115e-121	Myo1f	112.888	97.5788	88.223	84.4568		4.73522	4.59086	4.49114	4.44801
BC035044	1515	negbin	OK	latent_time	-3.82289	0.160944	-23.7529	1.02486e-124	-0.0397583	9.05256e-121	BC035044	13.6456	11.232	12.9613	10.8697		2.68414	2.50405	2.63629	2.47399
Rnf166	4118	negbin	OK	latent_time	-1.98367	0.0837131	-23.696	3.96209e-124	-0.0221441	3.49932e-120	Rnf166	34.7887	26.7436	30.261	32.2263		3.57763	3.323	3.44237	3.50334
Serpinb9	1061	negbin	OK	latent_time	-5.13995	0.217606	-23.6204	2.37609e-123	-0.00250984	2.09738e-119	Serpinb9	12.211	17.84	12.5301	13.2171		2.58105	2.93598	2.60492	2.65445
Plat	567	negbin	OK	latent_time	-8.38047	0.355155	-23.5967	4.16861e-123	-0.0861107	3.67921e-119	Plat	9.39311	19.2501	10.3744	6.99129		2.34114	3.00816	2.43137	2.07835
Cd7	404	negbin	OK	latent_time	-15.0588	0.638897	-23.5701	7.82e-123	-0.643218	6.90115e-119	Cd7	9.03447	11.4943	8.46121	10.1807		2.30603	2.52528	2.2472	2.41419
Gm56955	1500	negbin	OK	latent_time	-3.85134	0.163952	-23.4906	5.08739e-122	-0.0536021	4.48809e-118	Gm56955	14.2605	11.8387	12.4762	11.0228		2.72526	2.55246	2.60093	2.4868
Lrrk1	5917	negbin	OK	latent_time	-1.89659	0.0807538	-23.486	5.66664e-122	-0.0276706	4.99855e-118	Lrrk1	81.6347	69.8514	77.9833	62.8451		4.41443	4.26059	4.36924	4.15646
[truncated: 1,387 more rows]
