# Supplementary material for: Rexinoid NEt-3IB Promotes Resident Macrophage Gene Expression and Mitigates Desiccation-Induced Ocular Surface Disease
Source: Invest Ophthalmol Vis Sci. 2026 Apr 14;67(4):31. doi: 10.1167/iovs.67.4.31 (PMC13089652; doi:10.1167/iovs.67.4.31)
Supplement: Supplement 4 [file iovs-67-4-31_s004.xlsx]

## Sheet: B cells
gene name	baseMean	log2FoldChange	pvalue	padj		NS.avg.Seurat	DS5.avg.Seurat	Vehicle.avg.Seurat	NET3IB.avg.Seurat
Rps27	14.1587	0.031694	2.82139e-176	2.90293e-172		2.72131	2.97	2.95134	3.68278
Rps29	9.59378	0.0327121	3.06461e-174	1.57659e-170		2.29231	2.57572	2.5594	3.34033
Rps24	35.7464	0.205555	1.25609e-114	4.30797e-111		3.79931	3.95691	4.07954	4.41581
Rpl21	17.7532	0.180113	1.6315e-112	4.19663e-109		3.14458	3.21108	3.28118	3.75001
Rpl17	18.2733	0.326735	9.19238e-112	1.89161e-108		3.23915	3.19805	3.41942	3.77634
Fau	31.4628	0.159384	1.48995e-109	2.47577e-106		3.70494	3.82463	3.93129	4.26411
Rpl38	7.97522	0.113036	1.68436e-109	2.47577e-106		2.21753	2.42456	2.47629	3.02644
Rps28	7.71182	0.142429	9.05255e-108	1.16427e-104		2.13505	2.39337	2.50786	3.00133
Rps21	13.379	0.0741957	1.72742e-106	1.97483e-103		2.76767	2.95023	3.01297	3.48831
Rpl13	24.7485	0.100124	2.53149e-102	2.60465e-99		3.50844	3.54595	3.61827	4.06351
Cmss1	12.5925	-0.387113	5.90819e-99	5.5263e-96		3.14784	3.06463	2.70309	1.91572
Camk1d	8.44409	-0.55718	7.00875e-96	6.00942e-93		2.7985	2.65249	2.2358	1.36672
Rpl37a	10.4302	0.10897	7.71784e-92	6.10837e-89		2.58351	2.69831	2.75909	3.24574
Rpl39	10.5016	0.179175	9.58045e-85	7.04095e-82		2.57864	2.69464	2.80489	3.20955
Rpl35	3.7691	0.414759	1.54989e-84	1.06312e-81		1.55238	1.5804	1.93252	2.36778
Rpl36	7.71259	0.097179	2.29203e-84	1.47392e-81		2.27835	2.35509	2.46023	2.95673
Rpl35a	15.2286	0.00285873	2.91843e-83	1.76634e-80		2.97788	3.12826	3.12401	3.51775
Rpl13a	23.8882	0.224674	2.04954e-82	1.17154e-79		3.49556	3.51505	3.64807	3.98103
Rps19	14.2741	0.144987	1.84033e-80	9.96589e-78		2.95752	2.99324	3.08537	3.48734
Rpl37	10.307	0.0747885	3.48662e-80	1.79369e-77		2.59689	2.68616	2.7577	3.17638
Rpl18a	18.2387	0.255757	8.74681e-80	4.28552e-77		3.20117	3.25605	3.41734	3.69836
Rpl27a	12.8904	0.215876	1.6707e-79	7.81354e-77		2.88566	2.87671	3.06973	3.3961
Rps25	7.63417	0.0556142	3.37174e-78	1.50834e-75		2.32227	2.37452	2.44487	2.9193
Rps3a1	18.2089	0.255961	1.38848e-77	5.95252e-75		3.23638	3.26759	3.4345	3.69558
Rpl10	7.51353	0.495219	4.12798e-77	1.69891e-74		2.32654	2.28619	2.61947	2.89608
Rps23	11.0221	0.156032	5.01524e-77	1.98468e-74		2.73406	2.73105	2.8371	3.24423
Rpl5	10.0799	0.228437	5.92343e-77	2.25726e-74		2.64105	2.66141	2.82321	3.13988
Rps15a	20.644	0.0559403	9.23801e-77	3.39464e-74		3.33114	3.41782	3.44014	3.8014
Rpl23	20.1167	0.151122	1.96458e-76	6.97018e-74		3.31905	3.36816	3.4798	3.79301
Rps26	11.8711	0.00501458	2.1257e-75	7.29044e-73		2.77174	2.81914	2.82493	3.32033
Tpt1	31.0273	0.0380972	1.61531e-74	5.36125e-72		3.78123	3.84223	3.85714	4.18371
Rplp2	15.2624	0.069399	3.01572e-74	9.69647e-72		3.03393	3.12433	3.16385	3.51804
Rps8	30.6241	0.0529095	6.44578e-73	2.00972e-70		3.74241	3.80453	3.83627	4.18052
Rpl6	13.3432	0.264297	1.32983e-71	4.0243e-69		2.92952	2.895	3.05436	3.41161
Rpl34	13.6294	0.14481	2.53113e-71	7.44079e-69		2.8986	2.96545	3.08733	3.4175
Rpl8	12.4905	0.212616	3.07896e-71	8.79983e-69		2.81843	2.88199	2.99716	3.32424
Cd74	69.2542	0.449452	9.95444e-71	2.76814e-68		4.52733	4.62146	4.88927	4.93842
Rpl19	16.7665	0.167339	8.64115e-70	2.3397e-67		3.16342	3.16883	3.2803	3.60112
Rps3	12.4457	0.22239	8.68141e-69	2.29033e-66		2.91121	2.84264	3.0123	3.32048
Rps16	22.3223	0.118606	1.26781e-68	3.26114e-66		3.3998	3.48718	3.58109	3.85462
Rpl41	9.43807	-0.0280863	1.61053e-68	4.04165e-66		2.58063	2.58652	2.57722	3.08895
Rplp1	20.2533	0.209031	3.63659e-68	8.90878e-66		3.36078	3.3457	3.50821	3.78406
Rps10	15.8088	0.237484	4.6654e-68	1.11633e-65		3.08746	3.12158	3.29258	3.53114
Rpl26	10.1673	0.165881	2.5719e-66	6.01415e-64		2.6554	2.67558	2.80326	3.12312
Rpsa	14.6577	0.309307	5.28305e-66	1.20794e-63		2.97947	3.01675	3.20708	3.47817
Rpl30	16.0638	0.108318	8.87578e-66	1.98528e-63		3.05806	3.17571	3.22882	3.53409
Rps13	13.7158	0.175085	5.84074e-64	1.27862e-61		2.98609	2.97245	3.11113	3.38149
Rps20	21.9389	0.235513	5.43724e-63	1.1655e-60		3.43447	3.43224	3.60619	3.84344
Rpl9	13.4672	0.232451	1.00075e-62	2.10136e-60		2.94199	2.96181	3.1379	3.36106
Rpl12	10.7763	0.338217	2.99449e-62	6.16205e-60		2.74506	2.66244	2.88996	3.18997
Ptma	16.1191	0.355193	4.94735e-62	9.98104e-60		3.07852	3.10274	3.37962	3.53333
Rps7	17.6771	0.269627	4.25244e-61	8.41411e-59		3.20307	3.22857	3.42077	3.62324
Rps15	13.6023	0.286041	2.05227e-60	3.98412e-58		2.968	2.95887	3.16017	3.38371
Tmsb10	8.65007	0.459952	2.8544e-58	5.43869e-56		2.53829	2.36202	2.75525	2.9875
Lars2	2.83644	-0.432813	1.81784e-57	3.40069e-55		1.68761	1.62688	1.30156	0.545061
Rps27a	14.1836	0.190202	3.87504e-57	7.11969e-55		2.98274	3.0279	3.14885	3.40642
Rps4x	13.6206	0.252144	1.00637e-56	1.81659e-54		2.95106	2.94742	3.06139	3.37292
Rps9	13.4264	0.221977	5.36834e-56	9.52326e-54		3.01983	2.94307	3.04236	3.34447
Rpl32	13.2879	0.169181	5.77887e-56	1.00778e-53		2.96389	2.90229	3.01113	3.36677
Rpl28	9.25218	0.194303	1.66506e-55	2.8553e-53		2.56639	2.54144	2.64862	3.04876
Rps5	11.5896	0.263873	3.64673e-55	6.15102e-53		2.82372	2.79731	2.96644	3.20439
Tmsb4x	28.306	0.328248	1.05012e-52	1.7427e-50		3.78232	3.63417	3.88055	4.06103
Cd79a	8.98902	0.596712	1.29079e-52	2.10809e-50		2.71822	2.44987	2.87219	2.93947
Eif1	12.1483	0.238842	2.91993e-52	4.69424e-50		2.69906	2.86419	3.04783	3.2267
Rpl11	10.5171	0.220185	5.66512e-52	8.96745e-50		2.71348	2.71772	2.90508	3.09467
Rpl14	7.84125	0.151753	1.4632e-51	2.28105e-49		2.33701	2.44607	2.51274	2.83099
Rpl36a	5.4894	0.0384024	1.87881e-51	2.88523e-49		1.98191	2.0199	2.06013	2.56177
Rps6	7.39189	0.243622	5.69078e-51	8.61065e-49		2.35704	2.32595	2.47927	2.82429
Jund	6.72137	1.00724	1.06325e-48	1.58547e-46		2.42646	1.80625	2.50944	2.55883
Rpl7a	5.67517	0.420783	2.85661e-45	4.19881e-43		2.08901	2.06078	2.3872	2.54606
Rpl27	8.14478	0.0486406	5.08809e-45	7.37343e-43		2.45901	2.4865	2.54586	2.8529
Rpl22	7.38085	0.0873847	5.45666e-45	7.79772e-43		2.34587	2.35061	2.37695	2.77135
Ubb	6.34477	0.317021	7.6745e-45	1.08168e-42		2.13983	2.18778	2.39368	2.63057
Rpl18	12.3037	0.125311	1.05615e-44	1.46848e-42		2.87907	2.89542	2.95398	3.22564
Rpl15	7.10635	0.156167	2.83936e-44	3.89523e-42		2.33611	2.29758	2.40812	2.74242
Rps18	8.48157	0.116049	4.1754e-43	5.65272e-41		2.49643	2.46668	2.47838	2.90842
Rpl29	6.41828	0.21272	7.43381e-42	9.93331e-40		2.16148	2.1728	2.28405	2.66328
Ppia	7.20671	0.377615	1.18612e-41	1.56461e-39		2.3853	2.28155	2.56988	2.73531
Rpl24	7.72123	0.10565	4.52793e-41	5.8972e-39		2.39284	2.35032	2.41226	2.81524
Rpl31	3.91233	0.0768365	7.52785e-41	9.68176e-39		1.70029	1.71889	1.80182	2.24569
Rpl3	6.04583	0.298405	3.08319e-40	3.91642e-38		2.17712	2.12037	2.35668	2.56923
Rps14	15.7852	-0.00804681	5.11588e-40	6.41918e-38		3.17272	3.16891	3.14878	3.4514
Rpl10a	7.08682	0.263924	1.13632e-39	1.40862e-37		2.34073	2.27607	2.43058	2.75279
H3f3b	8.32097	0.258671	1.79954e-38	2.20422e-36		2.40693	2.4255	2.64187	2.83464
Bach2	15.146	-0.428615	4.65896e-38	5.63953e-36		3.24338	3.20843	2.87332	2.52563
Rpl7	8.65276	0.10313	4.42294e-37	5.29159e-35		2.55172	2.5314	2.59217	2.89916
H2-Aa	25.7754	0.297847	1.20997e-36	1.43097e-34		3.44715	3.63973	3.79314	3.90452
Gm10076	0.97317	0.566095	8.43406e-36	9.86114e-34		0.495249	0.638027	0.872956	1.11344
Rps12	14.787	0.216125	1.58639e-35	1.83398e-33		3.0631	3.03134	3.19144	3.38595
Eef1a1	22.2841	0.353896	7.38532e-35	8.44307e-33		3.48182	3.49003	3.72792	3.74179
Rps2	11.0714	0.116593	1.0421e-34	1.17826e-32		2.77536	2.74116	2.77605	3.11404
H3f3a	12.2528	0.323005	1.18498e-34	1.32524e-32		3.02358	2.81268	3.06351	3.16892
Rpl23a	11.8196	0.232102	2.00162e-34	2.21449e-32		2.87935	2.84325	2.95941	3.1498
Rplp0	8.49827	0.357136	2.54554e-34	2.78629e-32		2.49964	2.44677	2.62873	2.85887
Foxp1	24.2544	-0.0898891	9.96573e-34	1.07934e-31		3.73754	3.67412	3.60466	3.10915
Eef1b2	4.02662	0.285136	1.05221e-33	1.12773e-31		1.78843	1.72292	1.8655	2.20363
Hmgb1	3.6758	0.0811625	8.70372e-33	9.23222e-31		1.55579	1.64081	1.69273	2.10251
Rack1	8.4215	0.325851	1.6574e-32	1.7401e-30		2.54717	2.48948	2.69328	2.82557
Sh3bgrl3	2.06847	0.73349	2.34222e-31	2.43425e-29		1.3138	1.02076	1.51791	1.61081
Rps17	3.54142	0.0384237	3.1489e-31	3.23991e-29		1.67753	1.63448	1.66629	2.06644
H2-Ab1	13.4035	0.330517	4.81317e-31	4.90324e-29		2.85585	2.92261	3.15252	3.27757
Nsa2	2.58125	-0.206532	5.6678e-31	5.71725e-29		1.23622	1.29668	1.2594	1.78701
Cmip	3.92945	-0.475362	1.31919e-30	1.31779e-28		1.83886	1.90626	1.65973	1.08723
Fchsd2	3.28371	0.902921	8.73106e-30	8.63788e-28		1.91517	1.1303	1.57413	1.33715
Rps11	11.3309	0.198533	2.44283e-29	2.39374e-27		2.87635	2.74965	2.83953	3.09014
Fth1	14.7365	0.386015	2.55373e-29	2.4788e-27		2.89161	2.96724	3.1781	3.31465
Aff3	9.488	-0.17802	4.2065e-29	4.04492e-27		2.88741	2.68063	2.53623	2.17644
Pax5	4.03042	0.0452371	4.66574e-28	4.44498e-26		2.14525	1.79256	1.8185	1.34779
Cdk8	1.52598	-0.918918	1.80964e-27	1.7082e-25		1.16517	1.06027	0.645667	0.436806
Sub1	5.39356	-0.00162832	6.21486e-27	5.81315e-25		1.86186	2.04528	2.00778	2.36539
B2m	7.50513	0.460834	1.14593e-26	1.0622e-24		2.54079	2.28549	2.59633	2.63843
H2-Eb1	15.9982	0.325705	4.04286e-26	3.71402e-24		3.00145	3.12052	3.29419	3.42053
Xylt1	7.33101	-0.390524	1.45042e-24	1.32066e-22		2.36631	2.40959	2.17103	1.64986
Rpl4	4.85459	0.0327165	2.73743e-24	2.47065e-22		2.01449	1.96495	1.96148	2.30764
Snrpg	1.90528	0.00133691	2.86145e-24	2.56013e-22		1.0757	1.11893	1.1606	1.53163
Naca	3.49365	0.206004	6.91224e-24	6.13104e-22		1.68774	1.58019	1.79801	2.00781
Pfn1	3.34706	0.497148	7.22612e-24	6.35466e-22		1.797	1.46438	1.80512	1.85238
Cox7c	1.56634	0.165978	1.41307e-23	1.23213e-21		0.937374	0.941801	1.07382	1.36768
Prkcb	5.62311	-0.0835341	3.43983e-23	2.97415e-21		2.43969	2.08861	2.04758	1.71635
Ighm	8.37785	0.506597	1.22213e-22	1.04787e-20		2.75157	2.32257	2.72274	2.3543
Cd52	4.8094	0.232706	2.674e-22	2.27379e-20		2.03483	1.75551	1.96318	2.25206
Fyn	5.85837	-0.598948	4.11733e-22	3.4724e-20		1.79811	2.21932	1.84289	1.45774
Fos	1.40618	2.32215	3.94667e-21	3.30141e-19		0.476264	0.481873	1.26629	0.966479
Cyth1	6.73937	-0.27653	9.52977e-21	7.9074e-19		2.22976	2.45825	2.30099	1.89826
Ifi27l2a	0.841551	0.0753791	1.10989e-20	9.13575e-19		0.871524	0.350396	0.3574	0.613998
D8Ertd738e	1.24093	0.0451121	1.59853e-20	1.30534e-18		0.816207	0.736798	0.744103	1.21142
Atp5e	1.48866	0.106698	1.6534e-20	1.33951e-18		0.892711	0.914014	1.04617	1.3216
Prkce	3.96976	-0.497324	3.82456e-20	3.07429e-18		1.92691	1.77945	1.4262	1.23236
Junb	5.43699	0.867516	4.36634e-20	3.48258e-18		1.83829	1.76551	2.25492	2.25763
H2-D1	4.68206	0.529675	8.13422e-20	6.43793e-18		2.08644	1.85304	2.19665	2.14405
Arhgdib	3.23968	0.632353	1.11769e-19	8.77853e-18		1.68602	1.5023	1.93783	1.83018
Ly6d	2.9475	0.883099	1.87851e-19	1.46424e-17		1.70633	1.09767	1.59268	1.4675
Dad1	1.55774	0.137412	2.16827e-19	1.6774e-17		0.844348	0.933576	0.929842	1.30952
Pnrc1	4.94325	0.320418	2.67592e-19	2.04607e-17		1.93422	1.83286	2.06308	2.24945
Srgn	7.7337	0.364411	2.68461e-19	2.04607e-17		2.20666	2.27381	2.56616	2.68092
Coro1a	3.0659	0.615617	1.5215e-18	1.14979e-16		1.71114	1.42863	1.83213	1.73781
Ftl1	4.08365	0.0576579	1.53096e-18	1.14979e-16		1.67424	1.65016	1.70889	2.12717
Cd37	3.69539	0.469197	3.54043e-18	2.63968e-16		1.87643	1.62259	1.91699	1.93766
Pfdn5	2.20878	0.345726	6.4342e-18	4.7627e-16		1.27174	1.24381	1.48086	1.57977
Pabpc1	4.37976	0.177681	4.60922e-17	3.38745e-15		1.9111	1.8415	1.97088	2.13531
Btbd9	3.76284	-0.681989	5.40092e-17	3.94114e-15		1.50454	1.77626	1.37697	1.20327
Cyba	1.6995	0.721654	5.84748e-17	4.23696e-15		1.16466	0.916573	1.32562	1.32169
Gphn	3.29372	-0.354283	1.162e-16	8.3607e-15		1.71968	1.6791	1.35117	1.05162
Shisa5	3.54746	0.484361	1.53671e-16	1.098e-14		1.8616	1.56766	1.92822	1.8623
Syf2	1.09107	0.1595	1.63951e-16	1.16337e-14		0.648364	0.739803	0.818872	1.06417
Rbm3	1.64442	0.407844	2.05733e-16	1.44986e-14		0.934054	1.00355	1.21553	1.3285
Rac2	1.20085	0.887785	4.44715e-16	3.1127e-14		0.992286	0.678055	1.14274	0.955727
H2-DMb2	2.78794	0.625415	8.19915e-16	5.70007e-14		1.5151	1.35687	1.72686	1.72259
Atp5h	1.04706	0.456301	8.28156e-16	5.71873e-14		0.826146	0.634153	0.835123	1.03111
Cfl1	2.50911	0.634025	1.63763e-15	1.12331e-13		1.52312	1.25608	1.57576	1.54884
Tubb4b	0.984388	0.403563	1.77532e-15	1.20969e-13		0.590441	0.631016	0.814264	0.946871
Ms4a1	3.48979	0.512626	2.18796e-15	1.48105e-13		1.86189	1.44591	1.73599	1.68661
Rpl22l1	1.90924	0.295778	3.05048e-15	2.0514e-13		1.1541	1.02828	1.20512	1.44753
Mtss1	2.54407	-0.302401	3.99744e-15	2.67076e-13		1.53391	1.38041	1.1709	0.859777
Calm2	2.58711	0.425498	4.82069e-15	3.20001e-13		1.33294	1.32201	1.51946	1.61207
Gm11808	0.337325	0.708984	5.70167e-15	3.76054e-13		0.227965	0.22014	0.39162	0.509729
Ncl	6.07866	-0.0416433	6.04163e-15	3.95938e-13		2.10034	2.12948	2.17096	2.41545
Gapdh	1.31436	0.774693	7.98797e-15	5.20179e-13		0.9229	0.793539	1.20862	1.14646
Ier2	2.35789	0.685568	8.12023e-15	5.25465e-13		1.27061	1.12364	1.5127	1.51478
Igkc	23.7279	0.683578	1.13773e-14	7.3163e-13		3.43325	3.24453	3.77348	3.46281
Actb	16.9553	0.435477	1.48415e-14	9.4847e-13		3.33198	3.03392	3.34213	3.30116
Rpl36al	2.23369	0.100313	1.59937e-14	1.0158e-12		1.23974	1.22969	1.39407	1.55018
Arid1b	2.23876	-0.412369	1.85627e-14	1.17173e-12		1.45966	1.34561	1.23676	0.900195
Chchd2	1.79885	0.30201	2.25593e-14	1.41532e-12		1.15077	1.03156	1.19489	1.391
Ubl5	1.07233	0.074839	2.49574e-14	1.55628e-12		0.722036	0.702714	0.774741	1.08566
Syk	4.28187	-0.0432395	4.91229e-14	3.04473e-12		1.97994	1.90158	1.91469	1.39461
Zhx2	2.55305	-0.403623	4.97731e-14	3.06656e-12		1.38331	1.45999	1.26886	0.933933
Arap2	4.26918	-0.314378	5.38631e-14	3.29879e-12		1.5712	1.88473	1.72732	1.3582
Nop10	0.965767	0.303705	1.08419e-13	6.60072e-12		0.571316	0.653986	0.787004	0.933826
Bri3	2.07441	-0.190228	1.22576e-13	7.4187e-12		0.985547	1.23127	1.10991	1.3634
Cblb	6.38443	-0.337056	1.23706e-13	7.44334e-12		2.1023	2.27861	2.02211	1.62855
Atp6v1f	0.755655	0.244705	1.32034e-13	7.89825e-12		0.590174	0.49395	0.629563	0.840178
Fli1	3.99489	-0.171723	1.34729e-13	8.01284e-12		1.86969	1.86213	1.72382	1.31195
Setd2	1.73961	-0.158975	1.5506e-13	9.16905e-12		1.23929	1.17866	1.14338	0.749314
Ndufs8	0.189699	0.643189	2.22104e-13	1.30585e-11		0.257458	0.0867502	0.151558	0.261127
Eif3f	2.42063	0.348382	2.26531e-13	1.3243e-11		1.38344	1.32275	1.54785	1.60676
Hivep2	5.87168	-0.277991	2.29728e-13	1.3354e-11		2.22332	2.13199	2.05917	1.60915
Map1lc3b	1.04871	-0.0830383	3.32552e-13	1.91152e-11		0.680009	0.703249	0.664308	1.02059
Runx1	3.76689	-0.457501	3.31724e-13	1.91152e-11		1.77661	1.76697	1.46036	1.24211
Slc12a6	4.19125	-0.348383	4.5637e-13	2.60866e-11		1.79477	1.93025	1.79993	1.38521
Gps2	0.603666	-0.00296843	4.65532e-13	2.64633e-11		0.386607	0.430229	0.470417	0.717369
Septin1	0.7553	0.426319	4.89523e-13	2.76742e-11		0.638847	0.47675	0.611733	0.805142
Selenok	1.57248	0.159638	5.31501e-13	2.98832e-11		0.918506	0.984248	1.07121	1.24597
Cacybp	0.541531	-1.02157	5.84523e-13	3.26856e-11		0.268362	0.49084	0.282155	0.517779
Ankrd44	3.99792	-0.266001	6.94449e-13	3.86226e-11		1.89363	1.90941	1.70777	1.41148
Emc6	0.407741	0.139368	8.49193e-13	4.6846e-11		0.277764	0.304097	0.346342	0.570566
Morf4l1	2.70378	0.23277	8.51414e-13	4.6846e-11		1.40798	1.42018	1.59846	1.68917
Cux1	2.18941	-0.217897	8.73533e-13	4.78073e-11		1.40435	1.21041	1.0822	0.816264
Dock2	8.67764	-0.159604	1.16678e-12	6.35184e-11		2.75729	2.58083	2.49997	2.17889
Psme1	0.911966	0.115932	1.25025e-12	6.77042e-11		0.776429	0.559903	0.583397	0.874972
Tcf12	6.04512	-0.39331	1.40978e-12	7.59436e-11		2.05743	2.2488	2.10547	1.89486
Macf1	6.79375	0.13441	1.54652e-12	8.28757e-11		2.50274	2.33019	2.46874	1.94849
Bank1	15.3137	0.141693	1.56909e-12	8.36496e-11		3.31183	3.04747	3.14621	2.83698
Snhg8	0.55825	0.529283	1.6372e-12	8.68305e-11		0.364419	0.393659	0.546511	0.621562
Oaz1	2.9037	0.469086	2.00036e-12	1.05547e-10		1.56537	1.44052	1.74849	1.72872
Lncpint	6.67252	-0.186867	2.08254e-12	1.09323e-10		2.17478	2.34993	2.25364	1.7942
Dennd4a	16.0287	0.0594074	2.59279e-12	1.35417e-10		3.37266	3.06146	3.08634	2.95139
Sec61g	0.857563	0.205415	2.62255e-12	1.3628e-10		0.561329	0.584034	0.70398	0.89698
Napsa	1.50312	0.871503	2.91491e-12	1.50711e-10		1.00344	0.839827	1.32687	1.16192
Sipa1l1	3.00891	-0.051819	3.09298e-12	1.59118e-10		1.41947	1.57366	1.53359	1.04225
Phf21a	1.28742	0.132902	3.23543e-12	1.65619e-10		1.07518	0.760434	0.795805	0.52807
Ly6e	7.16801	0.317317	3.41763e-12	1.74079e-10		2.41014	2.29143	2.57572	2.54226
Plcg2	1.15326	0.0600849	4.12959e-12	2.09307e-10		0.964165	0.824364	0.816096	0.447962
Chst3	0.788045	-0.357216	4.43693e-12	2.23782e-10		0.695832	0.565765	0.543064	0.24647
Kansl1	4.21867	-0.512283	4.58753e-12	2.30249e-10		1.7902	1.97839	1.61498	1.5978
Dnaja1	2.80079	-0.845218	5.93749e-12	2.96558e-10		1.24523	1.44147	0.994243	1.48145
Rasa3	3.74369	-0.14953	9.12836e-12	4.53728e-10		1.84162	1.65884	1.59907	1.19485
Samhd1	1.75392	0.0747612	1.16659e-11	5.77067e-10		1.38297	0.957169	1.0395	0.884862
Wdfy4	2.00641	-0.176207	1.58271e-11	7.7916e-10		1.41699	1.19566	1.09821	0.902181
Ago2	2.20425	-0.275836	1.62277e-11	7.95078e-10		1.33974	1.36311	1.23156	0.897776
Vim	1.97875	1.42657	1.63464e-11	7.97099e-10		0.860053	0.790003	1.49194	1.12181
Nfatc3	3.92021	-0.388481	2.22691e-11	1.08078e-09		1.7196	1.89324	1.67112	1.40345
Uba52	0.642025	0.382902	2.45148e-11	1.18419e-09		0.384373	0.487806	0.642819	0.674368
Snrpf	0.868443	0.1517	2.61715e-11	1.25831e-09		0.555398	0.626767	0.712412	0.850195
Inpp4b	3.16336	0.0171305	3.16098e-11	1.51271e-09		1.70742	1.19222	1.19756	1.05562
H1f4	1.08745	0.108323	3.53401e-11	1.6834e-09		0.503804	0.754248	0.835885	0.79833
A330040F15Rik	0.187084	0.164998	4.85098e-11	2.30008e-09		0.289723	0.0868491	0.0970058	0.112309
Fnbp1	2.22932	-0.484457	5.27537e-11	2.48983e-09		1.37102	1.26905	1.07622	0.879972
Taco1	0.247661	-0.671415	6.57751e-11	3.09023e-09		0.194896	0.244217	0.182337	0.030851
Cox8a	1.73913	0.0573122	7.05624e-11	3.30008e-09		1.03403	1.08155	1.07537	1.34934
Ppib	1.10877	0.583976	7.58359e-11	3.53066e-09		0.81424	0.688529	0.975201	0.984002
Tmem131l	2.037	-0.442683	8.3226e-11	3.85726e-09		1.38426	1.21704	1.04089	0.884005
Add3	2.19028	0.0742505	8.68027e-11	4.00499e-09		1.49743	1.22119	1.25747	0.95487
Cox4i1	2.18692	0.359337	9.41143e-11	4.32295e-09		1.31378	1.21608	1.44232	1.49007
Eif5a	0.908084	0.344144	9.46214e-11	4.32693e-09		0.726399	0.580476	0.691161	0.878472
Gng5	1.30476	-0.129598	9.85384e-11	4.48611e-09		0.848577	0.882914	0.844335	1.10505
Myl6	2.1209	0.423077	1.21399e-10	5.50254e-09		1.396	1.13412	1.41636	1.44677
Btla	1.45973	0.611629	1.27279e-10	5.74375e-09		1.21517	0.76843	1.15153	0.791099
Iglc2	1.40596	0.436577	1.34381e-10	6.03775e-09		0.89684	0.581959	0.669119	0.743842
Gmfg	1.16927	0.0818076	1.5199e-10	6.79924e-09		0.884403	0.722823	0.831253	1.00653
Nop53	1.63333	0.385676	1.86767e-10	8.31882e-09		1.02297	0.981923	1.20717	1.28097
Cox6b1	0.777441	0.108371	2.3582e-10	1.04584e-08		0.610217	0.533541	0.601354	0.808451
Elmo1	4.72932	-0.281332	2.41608e-10	1.06691e-08		1.98338	2.05422	1.88271	1.64927
Tomm6	0.658315	0.359335	2.65436e-10	1.16713e-08		0.511587	0.459004	0.598233	0.734408
Akt3	4.44403	-0.522428	3.29509e-10	1.44269e-08		1.80891	1.97666	1.63773	1.62124
Atp5l	1.29737	0.0558193	3.67954e-10	1.60419e-08		0.857701	0.825583	0.863542	1.12494
Snx29	2.81448	-0.0467965	4.18309e-10	1.81603e-08		1.62413	1.44769	1.44443	1.01164
Msi2	1.94286	-0.269539	4.33683e-10	1.87486e-08		1.29693	1.23568	1.05283	0.794789
Hnrnpa2b1	6.09686	0.0422841	4.73432e-10	2.03813e-08		2.20567	2.18753	2.21382	2.38516
Gas5	1.4271	0.405165	4.93752e-10	2.11676e-08		0.95664	0.828281	1.076	1.14886
Cox6c	0.903619	0.55376	5.32908e-10	2.27514e-08		0.759586	0.576571	0.812159	0.856447
Rabac1	0.993201	0.100278	5.67734e-10	2.41381e-08		0.679972	0.679432	0.710258	0.937304
Psme2	0.419463	0.445378	5.90536e-10	2.50042e-08		0.483825	0.249642	0.31666	0.467084
Snrpb	0.809919	0.338842	6.2477e-10	2.63453e-08		0.645637	0.54666	0.709447	0.81279
Bltp1	2.40882	-0.243668	6.86662e-10	2.8837e-08		1.21119	1.43053	1.29501	1.12986
Retreg1	3.96879	-0.134017	6.94332e-10	2.90406e-08		1.76835	1.78568	1.74571	1.3081
Trim25	2.82985	-0.330342	7.48118e-10	3.11635e-08		1.44941	1.52567	1.32819	0.951655
Ndufa3	0.452855	0.112166	8.17162e-10	3.39023e-08		0.371256	0.304969	0.32728	0.578386
Dipk1a	4.43722	-0.228731	9.46328e-10	3.91035e-08		1.55914	1.91431	1.74922	1.47921
Tmem163	2.46756	-0.153201	1.04023e-09	4.28119e-08		1.43165	1.18407	1.17372	0.844508
Ost4	0.773967	0.380997	1.06905e-09	4.38225e-08		0.576365	0.544427	0.672961	0.823156
Snu13	0.723644	0.414271	1.11559e-09	4.55489e-08		0.528392	0.512689	0.730891	0.773362
Elob	1.05393	-0.00323743	1.21509e-09	4.94152e-08		0.743939	0.711774	0.727499	1.00123
Cerk	3.43271	-0.087019	1.40768e-09	5.70223e-08		1.77446	1.71044	1.75715	1.30458
Cxcr4	3.99527	0.240574	1.49753e-09	6.04239e-08		1.57579	1.75417	1.94344	1.93295
Ndufa2	0.510867	0.136515	1.67209e-09	6.72037e-08		0.453688	0.345761	0.388797	0.612487
Hspe1	0.922493	-0.0492148	1.71188e-09	6.85353e-08		0.630437	0.621838	0.655347	0.888708
Lsm5	0.423489	0.405387	1.73129e-09	6.90437e-08		0.324493	0.296813	0.387253	0.533059
Ambra1	1.49949	-0.287513	1.94449e-09	7.72464e-08		1.06326	1.03562	0.880082	0.589525
Npm1	3.84304	0.0310474	2.00891e-09	7.94989e-08		1.81114	1.67375	1.7571	1.98946
Cox5b	0.666362	-0.0235613	2.14488e-09	8.45545e-08		0.480248	0.482281	0.518327	0.720791
Cebpb	0.780921	0.84285	2.3238e-09	9.1258e-08		0.444846	0.454303	0.770826	0.714206
Mif	0.438621	0.446586	2.36005e-09	9.23289e-08		0.34312	0.311595	0.419097	0.529755
Il2rg	1.93582	0.492063	2.38108e-09	9.2799e-08		1.19671	1.10422	1.42367	1.35594
Slc25a5	1.15176	0.259631	2.8761e-09	1.11669e-07		0.798575	0.738587	0.903482	1.01594
Gfod1	1.66572	-0.294683	3.15195e-09	1.21919e-07		1.06725	1.00452	0.895046	0.553818
Inpp5d	6.56737	0.183996	3.19956e-09	1.23297e-07		2.34457	2.32998	2.5084	1.94751
Iqgap1	4.0724	-0.0287964	3.42282e-09	1.31408e-07		1.97018	1.89303	1.89035	1.53057
Plekha2	3.04856	-0.123092	3.66397e-09	1.40144e-07		1.57772	1.60614	1.59375	1.17134
Dgkd	3.53541	-0.168103	3.80161e-09	1.44869e-07		1.80227	1.75546	1.69276	1.34657
Tpm3	2.52071	0.590982	3.85366e-09	1.46311e-07		1.46302	1.28236	1.67006	1.51157
H2aj	0.527729	0.531017	4.08556e-09	1.53979e-07		0.390903	0.366192	0.516451	0.624726
Smchd1	4.61025	-0.262791	4.07551e-09	1.53979e-07		1.93121	1.99492	1.79473	1.5359
Lpp	1.40649	-0.188919	4.24303e-09	1.5933e-07		1.11666	0.803366	0.762061	0.585241
Crip1	1.48261	1.14531	4.29121e-09	1.60554e-07		0.828013	0.600173	0.859228	0.952642
Gm47283	3.07565	-0.728968	4.39665e-09	1.63902e-07		1.46462	1.24775	1.01138	1.63745
Arhgap15	20.669	-0.102298	4.63197e-09	1.72052e-07		3.43389	3.49828	3.40386	3.11479
Lyn	10.3821	-0.23935	4.89802e-09	1.81279e-07		2.66524	2.78995	2.5971	2.37305
Atp5mpl	0.549399	0.425537	5.35562e-09	1.97505e-07		0.456299	0.36859	0.515532	0.625515
Vpreb3	0.692692	0.45186	5.59943e-09	2.05759e-07		0.575921	0.383222	0.569946	0.6103
Vps28	0.340657	0.712227	5.75933e-09	2.10882e-07		0.347858	0.213182	0.330222	0.430062
Nap1l1	3.60725	0.3046	6.16753e-09	2.25027e-07		1.76714	1.61896	1.81556	1.83781
Ralgps2	3.16863	0.180897	6.23208e-09	2.26579e-07		1.81475	1.38079	1.61312	1.38437
Eif4g3	1.43175	-0.410137	6.28606e-09	2.27737e-07		1.05597	1.01738	0.873773	0.666486
Psma7	1.1238	0.478147	6.60312e-09	2.38384e-07		0.762561	0.72029	0.953753	0.987797
Ripor2	6.52366	-0.290719	7.24932e-09	2.60798e-07		2.34747	2.17611	2.13891	1.83373
mt-Nd4l	1.86754	0.3207	7.27659e-09	2.60867e-07		1.01337	1.02972	1.17745	1.27366
Zfp706	0.733598	0.601921	7.63567e-09	2.7279e-07		0.627455	0.471949	0.652308	0.715149
Llph	0.884874	-0.0714404	7.70062e-09	2.74158e-07		0.542485	0.612518	0.631585	0.821828
Grcc10	0.692602	0.54325	7.81226e-09	2.77174e-07		0.669151	0.425701	0.596453	0.669838
Hsp90aa1	3.09801	-0.356549	8.36535e-09	2.95777e-07		1.27312	1.45936	1.32857	1.63267
Tle5	0.727809	0.851876	8.59442e-09	3.02836e-07		0.623965	0.47511	0.765554	0.717237
Zfas1	0.45421	0.599488	9.17485e-09	3.22184e-07		0.402243	0.274137	0.439456	0.553147
Gimap6	2.64832	0.0993604	9.24507e-09	3.23546e-07		1.26955	1.29157	1.38526	1.58132
Arhgap26	2.70756	-0.156769	1.01064e-08	3.52491e-07		1.41029	1.50583	1.36948	1.04041
Iglc1	0.660028	1.1114	1.03189e-08	3.58687e-07		0.399285	0.155241	0.305295	0.236639
Atp5md	0.605432	0.63953	1.08111e-08	3.7453e-07		0.409768	0.43057	0.506507	0.658487
Ppp3ca	5.72778	-0.376314	1.10244e-08	3.80639e-07		2.24101	2.10458	1.92232	1.7748
H2-K1	5.25883	0.25077	1.2361e-08	4.23769e-07		2.27539	1.97175	2.20005	2.03608
Ptprcap	1.05017	0.525234	1.23972e-08	4.23769e-07		0.867356	0.626799	0.86942	0.89146
Serf2	2.79761	0.226492	1.23154e-08	4.23769e-07		1.53577	1.41298	1.59987	1.72346
Pptc7	0.361456	-1.86128	1.40843e-08	4.79844e-07		0.354076	0.340569	0.114724	0.148171
Cdk11b	1.5596	-0.00461542	1.4529e-08	4.93362e-07		0.890901	0.971767	1.03467	1.16288
mt-Atp6	20.7343	0.160699	1.61492e-08	5.46577e-07		3.36453	3.4462	3.52596	3.52346
Swap70	1.16472	-0.21284	1.79824e-08	6.06627e-07		1.02923	0.557965	0.660029	0.66778
Mef2d	1.9704	-0.369573	1.83563e-08	6.17216e-07		1.28014	1.28349	1.14157	0.894532
Slfn5	0.0735099	-1.44269e+08	1.87236e-08	6.27517e-07		0.128936	0.0280536	0	0.018147
Tuba4a	0.494353	0.201894	1.94942e-08	6.51221e-07		0.268711	0.376828	0.447414	0.553503
Hdac9	0.680265	-0.791065	1.98806e-08	6.61977e-07		0.589294	0.332124	0.256572	0.216413
Osbpl9	1.8478	-0.182939	2.08977e-08	6.93603e-07		1.24883	1.11666	1.03458	0.755049
Fam193a	1.06785	-0.523132	2.2781e-08	7.53677e-07		0.807497	0.822615	0.647395	0.476991
Cd2	1.28789	0.91979	2.35675e-08	7.77199e-07		0.956256	0.730271	1.17779	0.886852
Ssh2	8.13719	-0.110019	2.60911e-08	8.57673e-07		2.39418	2.49671	2.4327	2.07025
Psma2	0.892718	0.335183	2.94194e-08	9.64e-07		0.677876	0.631364	0.792804	0.884351
Fry	1.46723	-0.149705	3.08619e-08	1.00806e-06		1.06861	0.85843	0.895597	0.603274
Zfp36	1.66426	0.419454	3.20138e-08	1.04237e-06		0.911561	0.82144	0.967817	1.18339
Sec61b	0.866433	0.613099	3.3141e-08	1.07567e-06		0.6297	0.578404	0.873127	0.806942
mt-Co2	20.788	0.119473	3.5235e-08	1.14004e-06		3.36672	3.4514	3.51824	3.5218
Ptprj	4.37856	0.0917803	3.94604e-08	1.27275e-06		1.89968	1.8502	1.89189	1.47162
Hmgn2	0.359936	1.05444	4.15174e-08	1.33491e-06		0.320256	0.230169	0.471605	0.42665
Rbm39	7.94761	-0.194409	4.43511e-08	1.42159e-06		2.46685	2.51623	2.40316	2.60337
Wdr26	1.75405	-0.612311	4.79728e-08	1.5329e-06		1.1758	1.13967	0.859617	0.768994
Ptges3	1.66789	-0.101738	4.9136e-08	1.5652e-06		0.904536	1.09211	1.01092	1.1901
Rftn1	1.74591	-0.232181	5.12898e-08	1.62375e-06		1.1377	1.09561	1.04645	0.724755
Ubxn1	0.683359	-0.123179	5.1202e-08	1.62375e-06		0.466025	0.497052	0.448104	0.700591
Snrpd2	0.579736	0.303121	5.50482e-08	1.7374e-06		0.447857	0.397418	0.495529	0.658742
Smg1	3.27556	-0.343944	5.56499e-08	1.75101e-06		1.65476	1.68743	1.54314	1.33946
Cd69	1.77862	0.921065	5.62009e-08	1.76296e-06		1.01491	0.74315	1.26518	1.06556
Cnbp	3.28508	0.156146	6.1123e-08	1.91153e-06		1.55777	1.66301	1.73972	1.75831
Lsp1	1.65692	0.671405	6.9825e-08	2.17706e-06		1.21358	0.921031	1.30475	1.12465
Drap1	0.51932	0.955668	7.87233e-08	2.44708e-06		0.40997	0.347829	0.675517	0.548811
Snx9	2.57844	-0.122394	7.92764e-08	2.45685e-06		1.40789	1.44875	1.38619	1.091
Itsn2	3.63133	0.0207526	8.4391e-08	2.6075e-06		1.78923	1.7705	1.81061	1.40726
Cyrib	3.11641	0.016719	8.55809e-08	2.63635e-06		1.59049	1.63964	1.67553	1.26816
Yeats4	0.848189	0.197043	9.06837e-08	2.78521e-06		0.597159	0.560046	0.664349	0.801777
Arpc3	2.96356	0.0141228	9.34764e-08	2.86244e-06		1.52603	1.45468	1.53949	1.67477
Rnf145	1.29246	-0.260982	9.77795e-08	2.98532e-06		0.961678	0.913666	0.859289	0.555266
mt-Cytb	12.3381	0.420822	1.0227e-07	3.11317e-06		2.84594	2.85054	3.14152	2.94495
H4c4	0.236445	0.497867	1.04718e-07	3.17829e-06		0.196402	0.233152	0.347925	0.0603313
Ly86	1.55519	0.185407	1.06561e-07	3.21752e-06		1.10217	0.828423	0.988185	1.13503
Ppp1r15a	0.892222	0.659891	1.06636e-07	3.21752e-06		0.5847	0.48416	0.763138	0.762475
Cecr2	0.915135	-0.378846	1.08097e-07	3.25208e-06		0.803245	0.570545	0.498702	0.38889
Rere	1.56625	-0.32951	1.15506e-07	3.46484e-06		1.07324	1.0375	0.891889	0.668492
Nfkb1	3.73599	-0.283574	1.20248e-07	3.5966e-06		1.76697	1.53957	1.50079	1.24892
Ran	0.959484	-0.0193307	1.231e-07	3.67123e-06		0.66275	0.692471	0.664255	0.907491
Cirbp	0.546998	0.660479	1.32701e-07	3.94612e-06		0.388664	0.393161	0.566573	0.573039
Irf9	0.270757	-0.221479	1.42165e-07	4.21536e-06		0.398715	0.160543	0.144848	0.183225
Crebbp	2.78049	-0.551785	1.44513e-07	4.27268e-06		1.55555	1.54765	1.21763	1.21824
Gnai2	2.02994	0.414663	1.52398e-07	4.4929e-06		1.35025	1.11894	1.355	1.289
Lrch1	1.24197	-0.0289548	1.61936e-07	4.76045e-06		0.95413	0.849433	0.945993	0.502402
Bola2	0.182168	0.223089	1.85632e-07	5.44149e-06		0.131204	0.126693	0.152451	0.292045
H2-DMa	1.15021	0.472252	1.86676e-07	5.45655e-06		0.893561	0.72726	1.01175	0.918925
Osbpl8	1.94848	-0.536455	1.94574e-07	5.67132e-06		1.17171	1.19743	0.978763	0.780165
Nfkbid	1.53732	0.819062	1.98257e-07	5.76235e-06		0.895152	0.654104	1.08173	0.835013
Sem1	1.28611	-0.224526	2.00278e-07	5.80467e-06		0.876014	0.885537	0.726826	1.05733
Tma7	1.08077	0.32012	2.04715e-07	5.90876e-06		0.81752	0.736328	0.88829	0.983692
Usp24	1.11072	-0.519667	2.05018e-07	5.90876e-06		0.743579	0.868259	0.674174	0.535536
1810037I17Rik	0.577485	0.261092	2.12109e-07	6.09605e-06		0.408785	0.418941	0.525357	0.638255
Lcor	1.24654	-0.128267	2.14473e-07	6.14682e-06		1.03868	0.816122	0.801257	0.562238
Btf3	2.30893	0.200984	2.3462e-07	6.70556e-06		1.34641	1.30374	1.4339	1.4731
Dnajb2	0.341293	0.382445	2.54573e-07	7.25567e-06		0.202993	0.257444	0.343197	0.418549
Nfkbib	0.227907	0.566073	2.59826e-07	7.38495e-06		0.200898	0.149821	0.246462	0.336784
Nme2	1.41251	0.389678	2.61168e-07	7.40263e-06		0.912071	0.846253	1.0697	1.10304
Ddx21	1.39275	-0.57685	2.63357e-07	7.44418e-06		0.86016	0.913031	0.687516	1.0724
Ppp4r1	0.380939	-0.538067	2.6487e-07	7.46643e-06		0.373177	0.363955	0.241472	0.137691
Limd2	1.00112	0.392486	2.77011e-07	7.78735e-06		0.914477	0.612351	0.805877	0.696526
Tbc1d15	1.14599	-0.454383	2.82611e-07	7.92311e-06		0.658254	0.876328	0.72359	0.793374
Supt4a	0.785608	0.490158	2.88926e-07	8.07815e-06		0.624927	0.527074	0.729138	0.764273
Fosb	0.612664	1.65998	2.93065e-07	8.17167e-06		0.401407	0.263208	0.604159	0.444426
Capg	0.484542	1.19309	2.96667e-07	8.24974e-06		0.478527	0.307919	0.587412	0.42894
Top1	2.51825	0.0611125	3.16136e-07	8.76746e-06		1.23263	1.29885	1.35507	1.46127
Ndufb11	0.778325	0.243174	3.26834e-07	9.03977e-06		0.606977	0.532052	0.638435	0.771044
9930111J21Rik2	0.463495	0.313949	3.4146e-07	9.419e-06		0.511305	0.325655	0.424224	0.195824
Fryl	2.86807	-0.167513	3.44472e-07	9.45139e-06		1.51296	1.52715	1.47611	1.0841
Myl12b	1.85438	0.340454	3.44464e-07	9.45139e-06		1.11719	1.05606	1.24321	1.34858
Unc93b1	0.985035	0.464984	3.65196e-07	9.99336e-06		0.924595	0.618958	0.796329	0.719593
Nedd9	3.02967	0.0621384	3.70888e-07	1.01222e-05		1.64021	1.4199	1.61628	1.11237
H1f2	0.417451	0.898769	3.83335e-07	1.04342e-05		0.234955	0.354427	0.539134	0.315399
Sgms1	2.07847	0.0128406	3.89436e-07	1.05723e-05		1.10167	1.22571	1.21305	0.805029
Zswim6	2.66557	-0.48744	4.23344e-07	1.14626e-05		1.44305	1.43368	1.19348	1.10514
Sh3kbp1	1.84773	0.21971	4.24584e-07	1.1466e-05		1.38354	1.04282	1.1252	0.884796
Sumo2	1.39637	0.265613	4.30021e-07	1.15824e-05		0.935824	0.904065	1.06752	1.11986
Uqcrh	1.936	-0.0518852	4.40809e-07	1.1842e-05		1.18324	1.13743	1.19921	1.35642
Jak1	3.75659	-0.141045	4.54347e-07	1.21739e-05		1.77774	1.83979	1.79847	1.52037
Foxn3	5.5252	0.323102	4.59056e-07	1.22681e-05		2.14204	2.02732	2.22227	1.71509
Stat3	2.77953	-0.41809	4.64054e-07	1.23696e-05		1.33749	1.45767	1.36468	1.11233
Washc4	1.58231	-0.342067	4.78327e-07	1.27171e-05		0.972625	1.0821	0.985324	0.735344
Ptk2b	2.71053	-0.0649147	4.90734e-07	1.30133e-05		1.43056	1.45451	1.39764	1.01249
Il31ra	0.347557	0.24154	4.93552e-07	1.30544e-05		0.328521	0.33178	0.386013	0.127193
H2-Q7	0.648129	0.617204	5.18375e-07	1.36758e-05		0.677067	0.431153	0.612079	0.428907
Nfkbiz	0.505288	-0.570617	5.26725e-07	1.38605e-05		0.464103	0.286406	0.219093	0.313502
Eif3k	0.904392	0.286051	5.4492e-07	1.43028e-05		0.688672	0.596868	0.795047	0.858548
Tmem160	0.222047	1.1716	5.5249e-07	1.44645e-05		0.252974	0.127722	0.284973	0.264933
Srp14	0.649765	0.0432612	5.79924e-07	1.51443e-05		0.582326	0.450593	0.459767	0.662476
Smad7	1.19406	-0.348201	5.83463e-07	1.51981e-05		0.782844	0.880783	0.76974	0.517361
Atp6v0c	0.940868	0.446448	6.10009e-07	1.58495e-05		0.674418	0.606037	0.771204	0.859791
Abca1	2.166	-0.133819	6.13077e-07	1.5889e-05		1.1276	1.25582	1.25565	0.853083
Hsp90ab1	7.04499	0.125547	6.29288e-07	1.62682e-05		2.3321	2.1972	2.39773	2.49698
Atp5j2	0.604238	0.483629	6.51457e-07	1.67991e-05		0.464036	0.448984	0.623327	0.651743
Rsrp1	2.52105	-0.434545	6.63145e-07	1.70577e-05		1.56181	1.37062	1.15962	1.31806
Nedd4	0.0852815	1.23272	6.67499e-07	1.71269e-05		0.151723	0.04537	0.0905383	0.0257747
H2-T23	0.84868	0.663397	6.92814e-07	1.77322e-05		0.801772	0.545249	0.812409	0.659175
Nfkbia	2.283	-0.497255	6.97634e-07	1.78113e-05		1.20314	1.05035	0.924354	1.24098
Grk2	0.780359	0.723392	7.2162e-07	1.83781e-05		0.76364	0.543886	0.822461	0.537546
Hspa5	3.48941	0.218086	7.25133e-07	1.8422e-05		1.61877	1.5165	1.63714	1.73329
Bcar3	1.44877	-0.556843	7.2926e-07	1.84812e-05		0.865369	0.798227	0.69924	0.468537
Apip	0.165081	0.475077	7.34165e-07	1.85598e-05		0.0864637	0.119474	0.172738	0.225033
Ebf1	25.4797	-0.0545925	7.41426e-07	1.86974e-05		3.67315	3.68869	3.6524	3.35796
Taf1d	0.955645	-0.690501	7.70375e-07	1.93799e-05		0.720082	0.617201	0.437259	0.822991
Pcbp1	1.03956	0.136635	7.88173e-07	1.97793e-05		0.657973	0.747955	0.767956	0.900457
Cox6a1	1.00233	0.387184	8.33308e-07	2.08611e-05		0.747572	0.695361	0.880632	0.920634
Sec62	2.43685	0.106967	8.77101e-07	2.19041e-05		1.30127	1.30773	1.42985	1.48237
Cnot1	1.23062	-0.267436	8.83432e-07	2.20088e-05		0.978165	0.892941	0.828486	0.600367
Psenen	0.62013	0.476393	9.16884e-07	2.27321e-05		0.496212	0.430009	0.580284	0.68208
Stat1	0.695632	-0.214251	9.16582e-07	2.27321e-05		0.665161	0.401594	0.399813	0.33438
Rnasek	0.441574	0.652488	9.51002e-07	2.35213e-05		0.364206	0.318913	0.473238	0.516409
Clint1	2.55877	-0.138778	9.6847e-07	2.38959e-05		1.52246	1.36631	1.34659	1.0797
Psmb1	1.25822	0.379737	9.99008e-07	2.45904e-05		0.867261	0.790958	0.988198	1.02695
Pds5a	1.29381	-0.395045	1.02515e-06	2.51737e-05		0.926773	0.922925	0.794104	0.56419
Atxn7	0.757661	-0.373112	1.05185e-06	2.57065e-05		0.657153	0.613512	0.503825	0.347659
Wasf2	2.37881	0.029121	1.04987e-06	2.57065e-05		1.46035	1.36601	1.42324	1.04722
Egr1	0.49996	0.283555	1.14585e-06	2.79376e-05		0.341796	0.109265	0.160044	0.105088
Pole4	0.697667	-0.0975613	1.21667e-06	2.95941e-05		0.486111	0.498053	0.485772	0.672739
Polr1d	1.06788	-0.164647	1.23822e-06	3.00473e-05		0.760141	0.738642	0.704172	0.959356
Arl6ip1	2.35432	0.218491	1.24546e-06	3.00812e-05		1.34249	1.25829	1.40804	1.45323
Kmo	0.15067	0.0983417	1.24494e-06	3.00812e-05		0.230847	0.110847	0.153254	0.0497784
Snd1	0.751985	0.312737	1.25198e-06	3.01678e-05		0.710928	0.572589	0.712163	0.338617
Man1a	6.39909	0.191645	1.33531e-06	3.21004e-05		2.27038	2.12709	2.25173	1.77064
Cd86	6.49703	-0.149046	1.41522e-06	3.39423e-05		1.89778	2.10187	1.99884	1.64932
Zc3h6	0.221836	0.790528	1.48481e-06	3.55284e-05		0.0841084	0.167068	0.270789	0.249079
Ppp1ca	0.784989	0.729172	1.52799e-06	3.64769e-05		0.69811	0.521265	0.795689	0.698433
Cd79b	2.35424	0.309781	1.55674e-06	3.7077e-05		1.31298	1.14586	1.40331	1.38841
Snrpe	0.913818	0.228975	1.62152e-06	3.85307e-05		0.705657	0.6103	0.733757	0.836357
Clta	1.57561	0.145324	1.63906e-06	3.88578e-05		0.992916	0.975184	1.06609	1.21795
Chmp2a	0.411886	-0.372798	1.64765e-06	3.89388e-05		0.327723	0.300171	0.234484	0.485469
Rigi	0.252425	0.61567	1.65004e-06	3.89388e-05		0.333309	0.172393	0.260609	0.139314
Plekhg2	0.0880023	-3.36629	1.65755e-06	3.90264e-05		0.0873266	0.105619	0.0142926	0.0132793
Taldo1	0.51412	0.635141	1.66376e-06	3.90831e-05		0.515645	0.345787	0.476199	0.520365
Eef1g	2.25859	-0.00541785	1.66949e-06	3.91285e-05		1.35228	1.28351	1.28601	1.48133
Psmb8	0.712574	0.883911	1.70741e-06	3.99261e-05		0.588773	0.442559	0.724247	0.622446
Tcf20	1.29332	-0.837624	1.81961e-06	4.24535e-05		0.954592	0.858733	0.574563	0.594149
Nipbl	4.04822	-0.14468	1.84268e-06	4.27976e-05		1.8916	1.87339	1.77962	1.55938
Pik3ip1	0.41804	0.111236	1.84101e-06	4.27976e-05		0.202713	0.381586	0.388713	0.298411
Neurl3	2.66498	0.0452093	1.88929e-06	4.37812e-05		1.24157	1.42932	1.49925	1.14935
Zbtb20	4.34767	-0.355576	1.96353e-06	4.53994e-05		1.92244	1.82928	1.69331	1.51749
Arhgap17	1.17165	-0.619309	1.99788e-06	4.60901e-05		0.955897	0.798366	0.646454	0.621647
Snx30	1.36865	-0.223642	2.2864e-06	5.26282e-05		0.979118	0.958514	0.902075	0.602444
Ankrd11	4.79885	-0.120796	2.41342e-06	5.54278e-05		1.99689	2.08209	2.00036	1.73143
Uqcrb	0.564552	0.249716	2.42964e-06	5.56761e-05		0.445197	0.406515	0.495043	0.598149
Prdx6	0.755145	0.391639	2.4423e-06	5.58417e-05		0.393274	0.512587	0.655825	0.636481
Pacs1	1.37069	-0.508219	2.49258e-06	5.68652e-05		0.848659	0.897167	0.764859	0.531255
Emd	0.786222	0.327809	2.55236e-06	5.81001e-05		0.516312	0.566147	0.68073	0.733242
Ccr7	3.26911	0.316465	2.60497e-06	5.91667e-05		1.4566	1.574	1.70065	1.6189
Ybx1	3.28847	0.25451	2.63337e-06	5.96802e-05		1.64471	1.60429	1.6867	1.74824
Dpm3	0.316882	-0.230108	2.64463e-06	5.97035e-05		0.226356	0.261859	0.247562	0.39622
Srsf2	1.28247	-0.207088	2.64601e-06	5.97035e-05		0.842281	0.856243	0.769516	1.05275
Lrrk2	2.76324	0.131608	2.8138e-06	6.33505e-05		1.42829	1.39987	1.53192	0.962554
mt-Co3	22.4377	0.259637	2.89054e-06	6.49363e-05		3.54347	3.55298	3.71344	3.29858
Mdh1	0.526072	0.63012	3.05942e-06	6.85803e-05		0.462625	0.348611	0.552124	0.555363
Dynll1	1.81312	-0.0816418	3.15231e-06	7.05089e-05		1.01382	1.07447	1.05788	1.21044
Slc4a7	1.5389	-0.468038	3.26016e-06	7.27631e-05		1.02487	1.01389	0.810616	0.678222
Arhgef18	2.55055	-0.149815	3.30151e-06	7.33677e-05		1.43954	1.3499	1.33314	0.995115
Myl12a	0.780223	0.27434	3.30021e-06	7.33677e-05		0.613903	0.53985	0.690681	0.768586
Fcmr	1.72536	0.517323	3.3352e-06	7.39566e-05		1.2221	0.933246	1.3159	1.07977
Parp14	0.340162	-0.25308	3.34322e-06	7.39749e-05		0.430526	0.214787	0.220774	0.242095
Ifi214	0.306789	0.000886078	3.46561e-06	7.65187e-05		0.374084	0.201366	0.229407	0.143993
Cdc42	3.68469	0.262601	3.47936e-06	7.66576e-05		1.73518	1.7007	1.9271	1.87989
Aff1	3.98862	-0.250655	3.61128e-06	7.93941e-05		1.77373	1.77676	1.66472	1.4452
Card11	0.476136	0.484485	3.72698e-06	8.1763e-05		0.562003	0.322845	0.445421	0.271327
Gm36220	0.103872	-2.95762	3.87918e-06	8.4921e-05		0.0571041	0.0845863	0.0106283	0.159993
Mzb1	0.945922	0.820382	3.89845e-06	8.51618e-05		0.764819	0.577034	0.835379	0.728454
S100a10	1.30052	0.504592	4.35825e-06	9.50044e-05		0.92015	0.734355	1.00083	1.0143
Gpd2	1.59419	-0.159488	4.41118e-06	9.59548e-05		0.994589	1.02112	0.942027	0.637046
Mylip	0.908604	-0.772847	4.45684e-06	9.67435e-05		0.772378	0.674175	0.46197	0.459664
Smarca5	2.79656	-0.0719442	4.84258e-06	0.000104895		1.38684	1.46167	1.44488	1.61554
Chmp1a	0.15175	0.949786	5.03031e-06	0.000108733		0.0962377	0.110612	0.236394	0.221375
Anp32b	1.06524	-0.127073	5.09703e-06	0.000109715		0.788412	0.653622	0.664052	0.918354
Foxo3	0.593428	-0.872666	5.09706e-06	0.000109715		0.542948	0.468823	0.292802	0.27417
Ier5	1.00393	0.179107	5.13773e-06	0.000110359		0.62094	0.641258	0.768143	0.897982
Impdh2	0.52329	0.351976	5.26931e-06	0.00011295		0.378106	0.37518	0.484572	0.561712
Anp32a	0.745845	0.72578	5.34039e-06	0.000114235		0.63202	0.480563	0.754651	0.673345
Klf3	1.5711	-0.372408	5.40722e-06	0.000115425		0.976166	0.969284	0.890338	0.606443
Hmgn1	0.941595	0.369476	5.561e-06	0.000118462		0.742791	0.597221	0.776129	0.815083
Eif2s2	1.45349	0.134795	5.8831e-06	0.000125065		0.856662	0.910472	1.0309	1.03207
Itpr2	1.50978	-0.253703	5.89753e-06	0.000125113		1.1074	0.977739	0.854907	0.698381
Dyrk1a	1.73469	-0.241056	5.93108e-06	0.000125566		1.15044	1.15239	1.04458	0.743559
Ghitm	1.14268	0.031977	6.31197e-06	0.000133355		0.781939	0.76208	0.791941	0.951809
Arhgap25	1.41693	0.038852	6.34838e-06	0.000133849		1.05527	0.924727	0.980776	0.652196
Nol7	1.15856	-0.0832004	6.37011e-06	0.000134033		0.825339	0.715807	0.698971	0.926089
Chrac1	0.394418	-0.0971038	6.40968e-06	0.00013459		0.23469	0.298619	0.312274	0.443574
Iglc3	0.842143	0.259734	6.43687e-06	0.000134886		0.77551	0.436711	0.530063	0.636238
Gm15675	0.659238	-0.0263312	6.46184e-06	0.000135134		0.665139	0.453355	0.488936	0.329653
Hycc1	0.525591	-1.11748	6.5325e-06	0.000136334		0.428376	0.442926	0.232803	0.227677
Baz2b	5.13556	0.0501816	6.68135e-06	0.000139159		2.07368	2.06351	2.0791	1.74411
Ndufa13	0.494238	0.684545	6.72826e-06	0.000139853		0.461326	0.326785	0.500609	0.519282
Prkca	1.88093	-0.135858	6.81411e-06	0.000141352		0.884057	1.02275	0.993516	0.626672
Phlpp1	4.38989	-0.142655	6.95299e-06	0.000143942		1.82025	1.88123	1.76972	1.49445
Park7	0.437803	0.725088	7.05564e-06	0.000145774		0.411916	0.307665	0.52863	0.457151
Ndufa4	0.954683	0.211092	7.1194e-06	0.000146797		0.716406	0.646563	0.775591	0.870615
Gadd45b	0.506902	-0.609324	7.17016e-06	0.000147548		0.400123	0.236216	0.226894	0.399111
Ndufs3	0.293123	0.530631	7.1874e-06	0.000147607		0.243674	0.213817	0.3295	0.381122
Dusp2	2.06029	0.350985	7.22687e-06	0.000148122		1.12461	1.03507	1.20209	1.25839
Psmb6	0.544169	0.320381	7.26655e-06	0.000148639		0.426942	0.405587	0.509996	0.569611
Ndufb1	0.704335	-0.222512	7.35078e-06	0.000150064		0.508222	0.508578	0.469045	0.702111
Son	3.46958	-0.130626	7.48242e-06	0.000152449		1.71907	1.69655	1.62308	1.80427
Rbm6	1.90452	0.058635	7.77315e-06	0.000158059		1.19816	1.20696	1.32329	0.83869
Gatad2b	1.48635	-0.100364	7.89353e-06	0.00016019		1.09619	0.999307	0.959613	0.670161
Chchd10	0.43555	0.855368	7.96208e-06	0.000161263		0.369521	0.281551	0.507254	0.467735
Btg2	4.4895	0.275284	8.20323e-06	0.000165821		1.99686	1.77089	1.98235	1.9052
Csk	0.688468	0.640773	8.39013e-06	0.000169267		0.662031	0.496983	0.803483	0.364885
Mtmr3	1.58177	-0.113902	8.40793e-06	0.000169294		1.08064	1.07205	1.02894	0.721135
Bicra	0.708045	-0.173534	8.45319e-06	0.000169873		0.567567	0.5823	0.605778	0.297306
Ppp1r16b	4.26061	-0.500466	8.54471e-06	0.000170778		1.86984	1.81131	1.45719	1.50562
Satb1	14.2993	-0.371552	8.51658e-06	0.000170778		2.84166	3.0439	2.73557	2.67099
Scaf8	1.50271	-0.210143	8.54802e-06	0.000170778		0.991326	1.06427	1.00443	0.707179
Banp	0.406438	-1.01376	8.57718e-06	0.000171028		0.28499	0.399776	0.245148	0.222445
Smarca4	0.576725	0.115033	8.59726e-06	0.000171097		0.596628	0.44104	0.505654	0.285123
Timm13	0.40846	0.122101	8.87931e-06	0.000176369		0.304452	0.31719	0.348849	0.464366
Nup210	0.317882	0.133434	9.01745e-06	0.000178768		0.410368	0.250376	0.265708	0.16495
Cacna1e	0.86085	-0.229829	9.51543e-06	0.000188277		0.695897	0.446399	0.395122	0.451312
Eif2ak3	3.39719	-0.00166143	9.55576e-06	0.000188528		1.26931	1.51797	1.64132	1.32801
Snrpd3	0.717045	0.0408652	9.56474e-06	0.000188528		0.545652	0.492814	0.518362	0.680797
Atp5a1	1.09399	0.133719	9.67323e-06	0.000190302		0.888357	0.730021	0.798796	0.94028
Antxr2	2.59515	-0.292371	9.93006e-06	0.000194982		0.905466	1.27479	1.20748	1.08758
Laptm5	3.35697	-0.0446176	1.00526e-05	0.000197013		1.55826	1.73413	1.705	1.59736
St13	0.901052	0.188776	1.03023e-05	0.000201521		0.561547	0.629571	0.707573	0.817906
Traf3	1.56948	-0.633345	1.03891e-05	0.000202833		1.07625	0.973214	0.719295	0.695949
Ptp4a3	0.538476	0.564088	1.06255e-05	0.000207057		0.591975	0.357576	0.500829	0.43483
Gabarap	1.35937	0.318186	1.06878e-05	0.000207877		0.931957	0.857695	1.06304	1.04309
Ngdn	0.393858	0.291825	1.07353e-05	0.000208407		0.258069	0.322191	0.399177	0.42552
Lnpep	1.964	-0.464963	1.07755e-05	0.000208793		1.21414	1.25693	1.03923	0.918322
Zeb2	0.79256	-0.233815	1.07986e-05	0.000208848		0.625514	0.454153	0.466941	0.293096
Sipa1l2	0.89381	-0.43149	1.09135e-05	0.000210673		0.655451	0.70894	0.551483	0.42288
Edf1	0.583564	0.580694	1.10363e-05	0.000212645		0.47244	0.420528	0.628329	0.604426
Eif3h	1.39957	0.123418	1.11002e-05	0.000213079		0.938543	0.91992	0.925548	1.09936
Fxyd5	0.407339	0.885831	1.10951e-05	0.000213079		0.372074	0.253296	0.405295	0.41391
Zfand3	1.20772	-0.660212	1.11473e-05	0.000213584		0.901996	0.811136	0.590454	0.605373
Atp6v0e	0.836738	0.0511679	1.12146e-05	0.000214475		0.734336	0.560136	0.590619	0.769531
Dusp1	0.457719	1.53806	1.12421e-05	0.0002146		0.323113	0.246473	0.464575	0.361514
Smim27	0.0601849	-0.00298605	1.14419e-05	0.00021801		0.0230537	0.0442235	0.0423976	0.119398
Pced1b	0.454377	0.356265	1.17749e-05	0.000223942		0.469718	0.281834	0.340823	0.29492
Myo1e	4.44104	-0.65402	1.18861e-05	0.000225639		1.79516	1.71495	1.548	1.44317
Cyb5a	0.118174	0.975452	1.24607e-05	0.00023611		0.17242	0.0652275	0.113215	0.127123
Fto	0.879551	-0.313443	1.25669e-05	0.000237686		0.700735	0.643312	0.587916	0.404331
Ogt	1.42152	-0.37392	1.26282e-05	0.000238406		1.09492	0.966269	0.845342	0.746196
Rnf216	2.04966	-0.332072	1.28939e-05	0.000242976		1.2525	1.2861	1.17426	0.948976
Ndufa7	0.498336	0.519669	1.39365e-05	0.000262144		0.433378	0.350209	0.502434	0.525394
Bcl2	0.840778	-0.129524	1.44343e-05	0.000270518		0.701967	0.477767	0.460624	0.440961
Rbx1	0.989158	-0.164304	1.44184e-05	0.000270518		0.651648	0.7212	0.697241	0.848612
Gadd45gip1	0.288688	-0.0595697	1.46405e-05	0.000273885		0.190578	0.233807	0.208995	0.342204
Lrrc8d	2.08027	0.0171319	1.51625e-05	0.000283134		1.20603	1.23219	1.18604	0.836605
Med13	2.48001	-0.141597	1.51906e-05	0.000283145		1.47664	1.40289	1.34906	1.09944
Wdr83os	0.260951	-0.232127	1.52339e-05	0.000283438		0.280292	0.184655	0.170254	0.325862
Cxcl2	0.124684	-1.4427e+08	1.53402e-05	0.000284902		0.0111853	0.108383	0	0
Cox7a2l	1.5067	0.210467	1.54655e-05	0.000286711		1.01212	0.930386	1.10952	1.14413
Dock8	1.84768	0.0185551	1.60492e-05	0.000296998		1.3118	1.13317	1.19383	0.878675
Rab4b	0.37731	-0.00207509	1.61432e-05	0.000298201		0.436229	0.255074	0.261023	0.36438
Serinc3	5.60387	-0.129485	1.61811e-05	0.000298364		2.17881	2.23201	2.10398	1.94699
Cdk13	1.94455	-0.40756	1.69764e-05	0.000312373		1.28803	1.21903	1.05902	0.906743
Dazap2	1.50687	0.294672	1.70016e-05	0.000312373		0.933425	1.00112	1.16969	1.10944
Rps27rt	0.357027	-0.200406	1.71617e-05	0.000314754		0.306155	0.269251	0.230368	0.425391
Ywhaz	3.45137	0.0585966	1.73978e-05	0.000318517		1.73373	1.67724	1.76851	1.82669
Cpt1a	0.383551	0.180943	1.75832e-05	0.000321192		0.415621	0.324046	0.391048	0.138036
Odc1	0.628814	-0.283741	1.76064e-05	0.000321192		0.346047	0.399681	0.40706	0.546866
Helz	0.780167	-0.212629	1.78268e-05	0.000324637		0.728371	0.582537	0.519497	0.367584
Spib	0.342496	0.405284	1.78992e-05	0.000325379		0.412568	0.229055	0.331543	0.232158
Baz1b	0.891144	-0.296206	1.80651e-05	0.000327817		0.712579	0.715719	0.622686	0.411553
Klhl24	2.07562	-0.409084	1.82001e-05	0.000329685		1.26792	1.2994	1.05668	1.01371
Prdx2	0.223135	0.612639	1.84994e-05	0.000334518		0.254542	0.143987	0.211507	0.281346
Psmb10	0.188349	1.25929	1.88656e-05	0.00034054		0.228898	0.116965	0.264641	0.198235
Psmg4	0.19707	0.695045	1.92587e-05	0.000347028		0.191555	0.117029	0.21241	0.268848
Ptpn18	0.927794	0.4662	1.95512e-05	0.000351683		0.672275	0.605951	0.788578	0.785772
Rhog	0.687817	-0.0467384	1.95871e-05	0.000351713		0.549061	0.487687	0.478066	0.636847
Nucks1	1.24465	-0.180958	1.97203e-05	0.000353489		0.866444	0.807142	0.724765	0.996196
Slc50a1	0.346464	0.0110343	2.01304e-05	0.000359739		0.229263	0.273011	0.308095	0.415611
Tmem134	0.377364	0.927509	2.0139e-05	0.000359739		0.373298	0.253425	0.483469	0.397147
Sptbn1	1.31699	-0.307469	2.07277e-05	0.000369613		1.04694	0.880421	0.766705	0.683061
Cd22	0.724879	0.528155	2.09012e-05	0.00037142		0.741359	0.483473	0.686381	0.476304
Mtmr12	0.415568	0.337856	2.08903e-05	0.00037142		0.420069	0.359659	0.422057	0.187756
Dip2b	2.40322	0.0187557	2.12878e-05	0.000376989		1.27207	1.38562	1.35715	1.05358
Snrnp25	0.14539	1.54058	2.12744e-05	0.000376989		0.170993	0.0731528	0.205402	0.149422
2610037D02Rik	0.528706	-0.799711	2.15643e-05	0.000381229		0.527266	0.413689	0.246026	0.26109
Calm1	5.55739	0.102881	2.18306e-05	0.000385274		2.16873	2.01923	2.14689	2.19634
Hnrnpk	2.02469	0.230779	2.28167e-05	0.000401988		1.20128	1.22752	1.33975	1.36351
Trmt112	0.68551	0.310478	2.32847e-05	0.000409532		0.578068	0.4868	0.594024	0.672684
5031439G07Rik	0.312758	0.774353	2.36215e-05	0.000414746		0.361693	0.23452	0.393396	0.158075
Kif21b	0.480478	-0.909586	2.47426e-05	0.000433692		0.460489	0.44268	0.279037	0.230566
Pdcd5	0.452871	0.195355	2.48061e-05	0.000434065		0.362851	0.309177	0.375002	0.5051
Fam107b	7.524	0.143789	2.55219e-05	0.000445831		2.35237	2.46944	2.58637	2.20627
Nme1	0.433397	0.0522387	2.56053e-05	0.00044653		0.310694	0.329226	0.373773	0.46587
H2-Q4	0.278697	0.710989	2.58049e-05	0.000449249		0.32246	0.178625	0.313094	0.308953
C2cd5	0.24119	-0.466557	2.61653e-05	0.000454755		0.308658	0.186282	0.159228	0.0862922
Ehbp1l1	0.0739174	-1.99827	2.66279e-05	0.000462013		0.11252	0.0735046	0.0111208	0.0140902
Atp5d	0.86392	0.0106983	2.66929e-05	0.000462362		0.655326	0.604034	0.591009	0.787761
Zfp236	0.344813	-0.660338	2.70357e-05	0.000467512		0.375868	0.276688	0.207322	0.144853
Ppp1r11	0.525889	0.634389	2.71496e-05	0.000468695		0.383137	0.367042	0.563772	0.544538
Hip1r	0.961281	-0.668241	2.76062e-05	0.000475779		0.767398	0.772291	0.530173	0.515182
Asxl1	0.652411	0.23006	2.82022e-05	0.000485239		0.549676	0.489579	0.57673	0.269973
Tagln2	0.961025	0.677807	2.85042e-05	0.000489616		0.651939	0.505817	0.708258	0.745344
Ranbp9	0.815149	-0.0509633	2.88616e-05	0.000494105		0.696941	0.624996	0.665094	0.371885
Zdhhc20	1.37802	-0.17812	2.88578e-05	0.000494105		0.917164	0.952446	0.954134	0.627348
Fam117a	0.221845	-0.625632	2.89324e-05	0.000494493		0.291724	0.175807	0.120014	0.10768
Smg6	1.78961	-0.639008	2.90973e-05	0.000496488		1.11769	1.07193	0.827428	0.792269
Rai1	0.204649	0.291963	2.97777e-05	0.000506418		0.250841	0.172859	0.227562	0.0610582
S1pr1	1.79478	0.0117166	2.97539e-05	0.000506418		0.903889	1.11818	1.20725	1.00318
Cct5	0.65607	0.101712	3.10804e-05	0.0005277		0.464089	0.487763	0.587237	0.626451
Cdv3	1.25411	-0.267156	3.18429e-05	0.000539756		0.768311	0.844519	0.758246	0.962584
Tbc1d1	1.46416	-0.243867	3.20532e-05	0.000542427		0.998723	0.903409	0.892731	0.646494
Glcci1	1.70826	0.0754574	3.25368e-05	0.000549706		1.20843	0.984926	1.0471	0.808873
Etnk1	1.56928	-0.181148	3.29376e-05	0.000555565		1.16542	1.02503	0.939675	0.78043
Trim30a	0.447115	0.0530472	3.36833e-05	0.000567213		0.489809	0.280741	0.348414	0.22399
Vps13b	2.11221	-0.364236	3.3804e-05	0.000568317		1.32694	1.27203	1.11993	0.951033
Gm2000	0.279023	0.348701	3.38824e-05	0.000568704		0.210626	0.202368	0.283469	0.355384
Itpr1	1.63509	-0.302016	3.40984e-05	0.000571398		1.14392	1.01609	0.95304	0.726503
Atp2a3	0.573477	-0.377478	3.43245e-05	0.000573912		0.570794	0.449021	0.361482	0.30651
Etv6	0.623362	-0.425077	3.436e-05	0.000573912		0.496831	0.481771	0.389711	0.226242
Med13l	1.36321	-0.0219999	3.45308e-05	0.00057583		0.943748	0.991201	0.952997	0.654633
Agbl1	0.414419	-2.39604	3.50805e-05	0.000584047		0.29381	0.0622255	0.0420706	0.0543556
Gm6377	0.199125	0.123485	3.51371e-05	0.000584047		0.124857	0.131808	0.155949	0.275322
Ddx17	1.27966	-0.243622	3.53358e-05	0.000586404		1.03964	0.887416	0.805315	0.704072
Dnase1l3	0.0776946	0.825516	3.65074e-05	0.000604871		0.12458	0.0309196	0.0403736	0.0404083
Apbb1ip	1.67603	0.148753	3.66311e-05	0.000605945		1.14691	0.897191	1.01446	1.05604
Ndufa6	0.944738	0.130704	3.67849e-05	0.000607512		0.66821	0.649957	0.709707	0.819852
Marchf3	1.72149	-1.05872	3.71365e-05	0.000612336		0.688073	0.922923	0.582452	0.665162
H2ac8	0.0666634	-2.00193	3.73843e-05	0.000615436		0.0720125	0.0429989	0.0116431	0.123977
Mrpl12	0.194083	0.315255	3.85512e-05	0.000633631		0.140167	0.143977	0.182584	0.269938
Polr2k	0.35595	0.518002	3.86129e-05	0.000633633		0.273059	0.267712	0.419992	0.406988
Gm16341	0.847623	0.270053	3.92001e-05	0.000642245		0.444638	0.603223	0.776262	0.408693
S100a6	0.288554	1.68054	3.95845e-05	0.000647512		0.176873	0.118166	0.351112	0.1593
Ss18	0.677017	-0.377038	3.9868e-05	0.000651114		0.557675	0.584403	0.513873	0.325254
Hnrnpab	1.46051	-0.19455	3.99821e-05	0.000651943		0.925956	0.960194	0.92655	1.09374
Selplg	0.167598	0.453581	4.0331e-05	0.000656591		0.252095	0.102034	0.156765	0.11124
Pmf1	0.220197	0.781169	4.05654e-05	0.000659364		0.277237	0.137194	0.248084	0.229552
Rapgef1	0.774732	-0.272957	4.06672e-05	0.000659976		0.734813	0.587699	0.449913	0.416903
Fam50a	0.369671	-0.393277	4.10554e-05	0.000665228		0.205957	0.325571	0.248184	0.384828
Abcc4	0.167136	-0.822372	4.16094e-05	0.000673143		0.222043	0.133887	0.094562	0.0589806
Parp11	0.19701	-0.566639	4.18029e-05	0.000675212		0.252824	0.177361	0.131819	0.0685448
Hspa8	4.29326	-0.155679	4.2377e-05	0.000683412		1.78391	1.7297	1.73051	1.94613
Pi4ka	0.921145	-0.479306	4.25554e-05	0.000685216		0.635929	0.71658	0.581803	0.442811
Nars	0.429341	-0.405401	4.26574e-05	0.000685546		0.305463	0.323561	0.284698	0.464715
Ppp6r3	1.32812	-0.509834	4.27092e-05	0.000685546		0.932261	0.981304	0.753408	0.666902
Atp5o	0.534528	0.414863	4.53438e-05	0.000726702		0.409893	0.393658	0.537363	0.552994
Impact	0.487351	-0.526679	4.54446e-05	0.000727185		0.204448	0.366881	0.272608	0.336034
Pan3	2.89251	-0.437999	4.65316e-05	0.000743422		1.62974	1.52568	1.3119	1.25163
Gm31243	0.486324	0.17472	4.71922e-05	0.000752807		0.410741	0.32822	0.351221	0.530071
Ucp2	0.987988	0.519423	4.73872e-05	0.000754748		0.788118	0.62528	0.830951	0.802419
Serinc5	0.202017	-0.792163	4.76828e-05	0.000758282		0.258194	0.155124	0.123725	0.0888305
Cst3	0.891277	0.0403179	4.85184e-05	0.000770379		0.649025	0.493565	0.500578	0.674736
Syngr2	0.605851	0.311121	5.00863e-05	0.000794049		0.406482	0.453728	0.593027	0.553667
Eps15	1.01069	-0.245462	5.022e-05	0.000794943		0.818479	0.772582	0.725805	0.509106
Aida	0.704846	-0.210203	5.05268e-05	0.000797346		0.618235	0.547281	0.4863	0.316746
Selenos	0.679851	-0.395272	5.04705e-05	0.000797346		0.449364	0.493501	0.379956	0.611517
Cct2	1.04576	0.185611	5.07849e-05	0.000800193		0.804003	0.696573	0.770998	0.898596
Ppdpf	0.555353	0.832349	5.19638e-05	0.000817515		0.501341	0.37014	0.601746	0.515272
Tnfrsf13b	0.264959	0.713348	5.33254e-05	0.000837657		0.345887	0.169855	0.287575	0.186758
Ppp2r5c	1.41278	-0.136456	5.42027e-05	0.000849868		0.968609	0.986758	0.969246	0.704878
Ubald2	0.477636	0.640733	5.4268e-05	0.000849868		0.372797	0.301147	0.467745	0.495546
Ablim1	3.4841	-0.212273	5.47427e-05	0.000856		1.76086	1.66604	1.56197	1.35212
Tmcc3	0.332747	0.379512	5.50243e-05	0.000859097		0.354931	0.212192	0.27879	0.123211
Sbds	0.808725	0.307067	5.58256e-05	0.000868971		0.534801	0.592285	0.689498	0.690823
Scaf4	0.582755	0.0721313	5.57547e-05	0.000868971		0.549149	0.497703	0.536463	0.270933
Eef1d	1.12344	0.45167	5.71772e-05	0.000888664		0.768942	0.788039	1.01931	0.884266
Exoc4	2.27551	-0.382884	5.84789e-05	0.000907525		1.37323	1.27617	1.05591	0.974911
Sec11c	0.766557	0.612763	6.0244e-05	0.00093351		0.643539	0.507246	0.676993	0.662556
Fam169b	0.767898	-0.401473	6.04626e-05	0.000935488		0.640139	0.566173	0.412271	0.333191
Hnrnpa3	2.48283	0.265741	6.11134e-05	0.000944138		1.41529	1.32437	1.43936	1.53076
Cox7a2	0.739139	-0.142715	6.16905e-05	0.000950199		0.561531	0.564672	0.548507	0.720702
Trim34a	0.287807	0.971213	6.16174e-05	0.000950199		0.33869	0.174674	0.33749	0.24174
Utrn	0.84688	-0.837068	6.20523e-05	0.000954344		0.680727	0.610939	0.394855	0.42408
Oga	1.4193	0.0204057	6.23295e-05	0.000957177		0.993028	0.984752	1.08166	0.697143
Rc3h1	1.42388	-0.146495	6.30279e-05	0.00096646		1.02846	0.976918	0.983114	0.689538
Tuba1b	0.562207	0.176368	6.46088e-05	0.000989226		0.417107	0.407479	0.428943	0.576909
Acss1	0.50314	0.606573	6.48157e-05	0.000990919		0.443747	0.376315	0.543907	0.23574
Haus5	0.0564715	-2.87682	6.52657e-05	0.000994843		0.0271333	0.0789485	0.0102733	0.0221495
Ralgapa1	2.225	-0.391551	6.51995e-05	0.000994843		1.30803	1.28515	1.12965	0.936688
Tmem229b	0.0335849	1.32723	6.68502e-05	0.00101749		0.0630494	0.0246326	0.069596	0
Sh3bp5	0.893289	-0.119039	6.69799e-05	0.00101796		0.786573	0.583903	0.57799	0.41797
Scand1	0.476463	0.317546	6.74613e-05	0.00102376		0.39742	0.33526	0.428369	0.511597
Chd7	2.21342	-0.217489	6.91493e-05	0.00104686		1.24162	1.26566	1.07278	0.869867
Pdcd4	1.36305	0.346913	6.9187e-05	0.00104686		0.830931	0.777263	0.976492	1.02258
Cetn2	0.35074	-0.312738	7.00194e-05	0.0010579		0.237905	0.262463	0.243534	0.372959
Pde7a	2.65961	-0.264166	7.01771e-05	0.00105873		1.45754	1.42997	1.22729	1.04651
Vav2	0.250955	0.0170038	7.10388e-05	0.00107016		0.305663	0.213634	0.22987	0.111496
Eif3j1	0.707069	-0.404749	7.22587e-05	0.00108586		0.506685	0.515945	0.439683	0.653495
Grap2	0.997961	0.0942453	7.22924e-05	0.00108586		0.637235	0.658361	0.779863	0.416439
Tomm20	0.705726	0.0274347	7.46462e-05	0.00111958		0.520386	0.523045	0.543335	0.712465
Smg7	0.812767	-0.350003	7.51946e-05	0.00112617		0.728915	0.603453	0.539096	0.419684
Agtpbp1	0.665615	-0.0141551	7.76882e-05	0.00116014		0.492142	0.536246	0.583234	0.279108
Kynu	0.805245	0.0880795	7.75935e-05	0.00116014		0.768782	0.452994	0.45396	0.499276
Pgls	0.536774	0.607712	7.85448e-05	0.00117123		0.477014	0.370717	0.546993	0.550233
Ikzf1	1.07497	0.194187	7.96641e-05	0.0011862		0.814477	0.646248	0.701908	0.580842
Sfr1	1.1122	-0.266985	8.03424e-05	0.00119457		0.765426	0.696785	0.59796	0.874412
Pebp1	0.354305	0.312252	8.18526e-05	0.00121527		0.29162	0.253409	0.343303	0.440095
Fgd2	0.198606	1.3074	8.19823e-05	0.00121544		0.246337	0.133908	0.30735	0.150533
Ptpn22	0.734994	0.07445	8.38709e-05	0.00124165		0.319571	0.478335	0.518186	0.37473
Trak1	0.630966	-0.794488	8.47188e-05	0.0012524		0.54587	0.530531	0.317389	0.332024
B3gnt5	1.39686	0.247337	8.52373e-05	0.00125826		0.762688	0.929091	1.05737	0.754677
Hexb	1.17341	-0.382062	8.5988e-05	0.00126752		0.940652	0.84472	0.685187	0.643677
Mrpl15	0.315831	-0.489956	8.63135e-05	0.0012705		0.202095	0.284514	0.21047	0.32859
Gpd1l	0.280011	-0.388022	8.71176e-05	0.0012805		0.339141	0.246426	0.228084	0.131567
Prr13	0.541917	0.709256	8.85238e-05	0.00129932		0.420212	0.407831	0.522018	0.510753
B4galnt1	0.386993	0.906568	8.87891e-05	0.00130135		0.367631	0.265925	0.517702	0.395287
Pde2a	0.379601	-0.665047	8.92918e-05	0.00130686		0.228559	0.357847	0.275295	0.214069
Cox7b	0.647496	-0.226173	9.0865e-05	0.001326		0.514111	0.479148	0.430944	0.6322
Ubr2	1.07793	-0.382224	9.0751e-05	0.001326		0.863375	0.81673	0.68628	0.57273
Uqcrc1	0.349083	0.210945	9.09859e-05	0.001326		0.226774	0.308367	0.357999	0.359983
Gabarapl2	0.65859	0.34834	9.13575e-05	0.00132767		0.571748	0.465483	0.577431	0.634329
Gnb2	0.568353	0.4005	9.13589e-05	0.00132767		0.595851	0.387721	0.49896	0.494286
Clic1	1.02771	0.360403	9.17104e-05	0.0013309		0.827	0.64644	0.828418	0.825976
Tmem123	1.92771	0.370248	9.23063e-05	0.00133766		1.22779	1.18241	1.35195	0.893944
Map4k3	0.372737	-0.967793	9.2521e-05	0.00133889		0.302585	0.329949	0.218148	0.135079
Dctn3	0.330775	0.950192	9.30398e-05	0.0013445		0.270907	0.245242	0.483971	0.346314
Plk2	0.788691	-0.674686	9.49043e-05	0.00136952		0.273093	0.5286	0.344858	0.415668
Babam2	1.58351	-0.227885	9.5797e-05	0.00137854		0.925355	1.01115	0.978256	0.673758
Ifi30	0.764195	0.653718	9.56988e-05	0.00137854		0.630034	0.452994	0.595165	0.550705
Hectd1	1.4477	-0.313574	9.64364e-05	0.0013858		1.0057	1.02167	0.928293	0.734266
Sys1	0.595108	0.581547	9.79247e-05	0.00140523		0.502386	0.403507	0.62468	0.577256
Nrf1	1.09523	-0.543034	9.81959e-05	0.00140716		0.829918	0.82096	0.591761	0.557037
Skp1	0.712048	0.22526	0.000103187	0.00147662		0.499236	0.54576	0.662237	0.672856
Selenow	1.19444	0.221845	0.000104034	0.00148668		0.935705	0.761084	0.908092	0.949457
Ifi203	1.09055	0.416444	0.000108024	0.00154155		0.841436	0.593272	0.840338	0.794826
Lamtor2	0.478968	0.269648	0.000109397	0.00155899		0.454418	0.32182	0.384266	0.488864
Bcl7a	0.343627	0.00524552	0.000111356	0.0015847		0.368289	0.258979	0.271926	0.136226
Pop7	0.0932728	0.339368	0.000112449	0.00159805		0.0466549	0.0824711	0.102862	0.146801
Prrc2b	0.578822	-0.463207	0.000113113	0.00160526		0.585025	0.476072	0.351935	0.305242
Pold4	0.751652	-0.167974	0.000114357	0.00162068		0.627405	0.519298	0.448028	0.68403
Ctps2	1.04465	-0.331206	0.000116143	0.00164374		0.743644	0.769065	0.625389	0.470176
Atp10d	0.99012	-0.083459	0.000116675	0.00164899		0.65788	0.710055	0.68465	0.399588
Lats2	1.3134	-0.193979	0.000116908	0.00165002		0.963254	0.934047	0.932149	0.638775
Mndal	2.65466	0.166344	0.000120131	0.00169319		1.55613	1.28364	1.44655	1.33491
Nsf	2.66409	0.231053	0.000122089	0.00171843		1.3837	1.40333	1.62137	1.08098
Trim12c	0.284745	-0.269176	0.000122532	0.00172231		0.352324	0.199446	0.178211	0.177002
Syne3	0.187891	0.419377	0.000123869	0.00173873		0.203517	0.173717	0.22702	0.0625536
Nedd4l	0.827942	-0.162591	0.000124241	0.00174158		0.747658	0.556591	0.541123	0.424019
Luc7l3	1.67848	-0.541917	0.000125884	0.0017622		1.05827	1.08913	0.873418	1.12775
Cdk19	1.17438	-0.33181	0.000129	0.00180336		0.876114	0.819359	0.741245	0.525032
Mphosph10	0.571039	0.483444	0.000129388	0.00180634		0.39575	0.386663	0.512473	0.540407
Trps1	2.39321	-0.258069	0.000131036	0.00182687		0.907693	1.11185	1.06343	0.777236
Cyb5b	0.401271	0.393003	0.000132519	0.00184504		0.449908	0.309018	0.415403	0.199969
Ap2b1	1.22721	-0.0778031	0.000133805	0.00186044		0.96378	0.894044	0.9219	0.60567
Gm26740	5.28357	-0.191158	0.000134455	0.00186694		1.9514	1.92978	1.77824	1.59119
Cfp	0.0372675	0.55893	0.000134844	0.00186983		0.065545	0.0206994	0.0225985	0.00451546
Rnf141	0.125322	-1.85681	0.000135919	0.0018822		0.178368	0.106	0.0333042	0.0555941
Ltb	0.882199	0.410551	0.000136537	0.00188821		0.669768	0.508712	0.723708	0.738959
Scai	1.08618	-0.145643	0.000137634	0.00190082		0.888655	0.68922	0.661226	0.48981
Ighd	5.0396	0.202962	0.000137993	0.00190322		2.02557	1.88533	2.00736	2.05894
Ankrd17	1.99619	-0.310344	0.000138257	0.00190432		1.24157	1.22547	1.04605	0.877924
Tsc22d3	1.72212	0.371683	0.000140222	0.0019288		1.02846	0.94818	1.20436	1.18143
Cybb	0.967477	0.407886	0.000143163	0.00196662		0.772726	0.552136	0.761333	0.487251
Lat2	0.245971	0.249223	0.000144153	0.00197758		0.26587	0.162695	0.21519	0.286619
Uqcr10	0.3837	-0.112731	0.000145638	0.0019953		0.3223	0.289017	0.257455	0.432466
Tomm7	0.659095	-0.0377776	0.000146378	0.00200277		0.47177	0.503279	0.510961	0.645352
Myh9	2.57384	0.0541167	0.000147321	0.00201299		1.53811	1.44488	1.57143	1.16615
Cetn3	0.424744	0.0708495	0.000150034	0.00204735		0.317352	0.319986	0.319508	0.453998
Cdkn2d	0.267294	-0.632125	0.000150553	0.0020517		0.193635	0.198923	0.154151	0.332279
Abl1	0.227042	-0.722847	0.000150978	0.00205478		0.268384	0.201563	0.144961	0.0871311
Fam32a	0.356635	0.84152	0.000151553	0.00205988		0.256163	0.282108	0.508485	0.359692
Hipk3	0.391329	0.470102	0.000154005	0.00209044		0.404665	0.314618	0.432331	0.184516
Brd4	1.71683	-0.145074	0.000154949	0.00210049		1.21453	1.10599	1.07446	0.857543
Rnf144a	0.734097	-0.127721	0.000155882	0.00211035		0.528993	0.585175	0.517191	0.32572
Inpp5a	0.864332	0.0539839	0.000156219	0.00211214		0.691836	0.663513	0.746647	0.39884
Bax	0.285569	0.227405	0.000156704	0.00211592		0.22469	0.222604	0.268017	0.355399
Ep300	1.27555	-0.496649	0.000157064	0.00211799		0.987826	0.911807	0.71471	0.673002
Celf1	1.56061	-0.382947	0.000157416	0.00211997		1.05498	1.0525	0.875205	0.760175
Plaat3	0.0930506	0.461029	0.000161219	0.00216834		0.146114	0.0564065	0.0737745	0.0855976
Siglecg	0.571163	0.513182	0.000162159	0.00217814		0.602294	0.40585	0.572035	0.381355
Myb	0.0280403	-0.293659	0.000162607	0.0021813		0.0538096	0.0110886	0.0141688	0.00271163
Edaradd	0.109142	0.480936	0.000164426	0.00220283		0.159199	0.0660111	0.0944837	0.0594681
Mlxip	0.977032	-0.422375	0.000165193	0.00221024		0.777965	0.694184	0.58207	0.448684
Tuba1a	0.858467	0.503408	0.000166765	0.00222837		0.597732	0.574246	0.712908	0.73124
Snx2	1.98382	-0.0337199	0.000168419	0.00224755		1.37302	1.09629	1.09547	1.07234
Bud31	0.396493	0.414446	0.000170387	0.00227009		0.384099	0.279697	0.355891	0.421333
Pum1	1.33966	-0.403721	0.000170549	0.00227009		0.999278	0.980342	0.830214	0.706556
Btg1	7.35286	0.144673	0.000171433	0.00227891		2.2794	2.29114	2.44044	2.43371
Nup153	1.28966	-0.631358	0.000172179	0.00228587		0.864038	0.938256	0.678182	0.712858
Mcu	0.577985	-0.568169	0.000174184	0.00230951		0.530941	0.416876	0.351631	0.253877
Txndc16	2.64039	-0.388024	0.000175763	0.00232745		1.33383	1.41589	1.20911	1.05808
Rassf3	1.90964	-0.216465	0.000176015	0.00232778		1.20488	1.18709	1.11287	0.847031
Itm2b	1.95528	0.261531	0.000177061	0.00233862		1.2104	1.09069	1.23374	1.25006
Arid2	0.6346	0.320325	0.000178453	0.00235398		0.580437	0.48795	0.578661	0.303779
Atp8a1	1.82021	0.055267	0.000179642	0.00236362		1.14942	1.0934	1.18468	0.803182
Prkab2	0.232054	-1.26079	0.000179644	0.00236362		0.258923	0.218371	0.110714	0.0981076
Atp5j	0.695541	0.257365	0.000181296	0.00238232		0.594182	0.490619	0.606742	0.648192
Ube3c	0.934644	-0.136487	0.00018256	0.00239586		0.611452	0.702405	0.686915	0.431492
Sin3b	0.622162	0.150815	0.000183042	0.00239913		0.454982	0.481879	0.547157	0.612612
Cuta	0.153223	-0.0492597	0.00018504	0.00242224		0.204491	0.0987934	0.10443	0.164542
Cnot4	2.20265	-0.485488	0.000186334	0.00243607		1.22288	1.3453	1.08346	1.13158
Adar	0.293083	-0.188828	0.000189582	0.0024754		0.377422	0.223059	0.206403	0.184852
Nudc	0.38776	-0.150799	0.000190366	0.00248248		0.279252	0.30586	0.316452	0.441402
Ctss	2.84861	0.268025	0.000191586	0.00249522		1.58664	1.41889	1.53554	1.60241
Bcap31	0.722603	-0.0204807	0.000194577	0.00253098		0.584407	0.51007	0.583057	0.656556
Apobec3	1.33945	-0.0537192	0.00019772	0.00256861		1.04913	0.869555	0.933228	0.705826
Parp9	0.19857	-0.272732	0.000199501	0.00258848		0.244709	0.166436	0.153027	0.0698784
Setd5	1.92775	-0.493847	0.000199881	0.00259014		1.17667	1.20795	0.983341	0.933908
Rnaseh2c	0.22499	0.117418	0.000202375	0.00261917		0.187991	0.167434	0.178364	0.290077
Srsf3	1.35602	0.293998	0.000204458	0.00264103		0.978939	0.861567	1.02098	1.03834
Tnrc6c	2.90385	-0.289709	0.000204578	0.00264103		1.60989	1.55975	1.3634	1.23624
Gng10	0.282528	0.720231	0.000209327	0.00269895		0.257502	0.196331	0.311377	0.327686
Usp53	0.399402	-0.327045	0.000210897	0.0027158		0.35811	0.355656	0.274906	0.15965
Itgb7	0.320051	0.611119	0.000211181	0.00271605		0.373479	0.243855	0.350436	0.174685
Jun	0.265499	1.70958	0.000211508	0.00271687		0.211278	0.128867	0.373718	0.181746
Ndufa1	0.463243	-0.122606	0.00021385	0.00274352		0.400539	0.358693	0.316037	0.513115
Gm39526	0.0563023	0.356552	0.000215078	0.00275583		0.0585371	0.0583889	0.0856237	0
Hsph1	0.442411	-0.977449	0.000218327	0.00279399		0.259548	0.385894	0.225866	0.319535
Atp5c1	0.779738	0.402956	0.000221255	0.00282444		0.648054	0.509023	0.659347	0.695032
Scd1	2.47681	-0.245127	0.000221018	0.00282444		1.27269	1.41866	1.27869	1.15948
Tprgl	0.385575	0.533815	0.000222131	0.0028321		0.265024	0.317413	0.468764	0.393651
Chd2	2.5253	-0.337472	0.000222784	0.00283691		1.44164	1.39305	1.14529	1.05352
Plac8	1.8434	0.81194	0.000226391	0.00287928		1.0766	0.827498	1.17942	0.823132
Mark2	0.846689	-0.271898	0.000229379	0.00291008		0.787766	0.613838	0.537871	0.500073
Nrros	1.32071	-0.164208	0.000229317	0.00291008		0.829603	0.894915	0.893155	0.561895
Hint1	0.810286	0.378184	0.000231487	0.00293321		0.657895	0.545054	0.697215	0.72899
Anp32e	0.911878	0.351552	0.000232783	0.002946		0.657448	0.598794	0.763034	0.7596
Cox14	0.386948	-0.113603	0.000233151	0.00294704		0.30714	0.295227	0.302851	0.432151
Stat2	0.178616	0.762584	0.000234397	0.00295915		0.222138	0.142045	0.24042	0.0677384
2310033P09Rik	0.296918	-0.0102955	0.000235218	0.00296588		0.211208	0.214579	0.223614	0.351313
Tbl1xr1	0.982863	-0.462994	0.000237351	0.00298912		0.739807	0.757661	0.563626	0.489312
Cox17	0.520024	0.199315	0.000237871	0.002992		0.380481	0.404098	0.472688	0.534987
Zfp871	0.71871	-0.589451	0.000238258	0.00299321		0.663462	0.588712	0.445636	0.400095
Fosl2	0.344853	-0.130454	0.000239285	0.00300244		0.159261	0.284243	0.297713	0.25691
Pfdn2	0.561884	0.238498	0.000240558	0.00301474		0.406218	0.461258	0.54256	0.562317
Als2	0.174396	-2.93234	0.000243309	0.00304181		0.202187	0.149571	0.0334848	0.0760892
Atp5g2	1.30842	0.240587	0.000243138	0.00304181		0.94855	0.842384	0.977513	1.02519
Prdx1	1.20592	0.10802	0.000243907	0.00304558		0.831143	0.778491	0.84864	0.943073
2410006H16Rik	1.1585	0.00598455	0.000244876	0.00305398		0.764402	0.720572	0.715232	0.903754
Aftph	1.25385	-0.612811	0.000247275	0.00307669		0.923969	0.880574	0.634325	0.622082
Pdpk1	0.709966	-0.354895	0.000247296	0.00307669		0.621945	0.569201	0.507381	0.368944
Tmod3	2.68606	0.306722	0.000247841	0.00307975		1.47933	1.43966	1.63909	1.24393
Cd24a	1.11815	0.477601	0.000249313	0.00309059		0.837731	0.651703	0.84066	0.812778
Grk6	0.91079	0.694228	0.000249024	0.00309059		0.754859	0.647048	1.03944	0.566494
Chsy1	0.557148	0.0615319	0.000251412	0.00310874		0.499104	0.407857	0.44874	0.221419
Mrfap1	0.550397	0.371743	0.000251308	0.00310874		0.4443	0.40474	0.537246	0.544418
Tnrc6b	2.79067	-0.39657	0.000251684	0.00310874		1.62901	1.5204	1.28181	1.316
Gpx4	0.519256	0.63937	0.000254966	0.0031455		0.458416	0.370116	0.5414	0.473794
Snx10	0.0382484	-1.44269e+08	0.000257586	0.00317401		0.0748584	0.0233833	0	0.0179918
Inpp4a	0.212968	-1.10648	0.000260035	0.00320036		0.259524	0.175432	0.0935065	0.091591
Mrps26	0.168611	-1.2671	0.000263324	0.00323696		0.124715	0.151586	0.0655271	0.215878
Crk	0.654381	-0.210033	0.000264012	0.00324155		0.599569	0.536261	0.49807	0.341019
Rtp4	0.0180671	-1.44269e+08	0.000265102	0.00325106		0.0413546	0.00418526	0	0.0235397
Ankfy1	0.598823	-0.38379	0.000267625	0.0032748		0.569745	0.479785	0.405863	0.302255
Zfp207	1.20036	-0.339511	0.000267675	0.0032748		0.943556	0.88998	0.777963	0.648923
Stk10	1.01229	-0.161977	0.000269706	0.00329573		0.747231	0.756418	0.661954	0.512313
Hpgds	0.098429	-1.19618	0.000273061	0.00333277		0.0371269	0.0908233	0.0546016	0.0266695
Dnajc8	1.10696	-0.195159	0.00027432	0.00334021		0.72687	0.802818	0.700204	0.847201
Ndufb6	0.206684	-0.454743	0.000274104	0.00334021		0.175697	0.157041	0.1198	0.277302
Tagap	0.270779	1.47236	0.000278608	0.00338841		0.23872	0.1585	0.373263	0.224839
Gna13	1.82041	0.0686569	0.000282782	0.00343512		1.22461	1.11932	1.17896	0.805763
Lsm4	0.561079	0.465597	0.000286937	0.00348148		0.471434	0.381752	0.518855	0.564546
Etfb	0.164468	0.743041	0.000291742	0.00353561		0.201563	0.0939504	0.171907	0.164361
Akap13	4.9512	0.163423	0.000292523	0.0035409		2.12924	1.98277	2.09484	1.76605
Ttc39b	0.38289	-0.558442	0.000296219	0.00358143		0.26064	0.362432	0.255172	0.231296
Fcer2a	1.02011	0.356841	0.000296701	0.00358305		0.82269	0.575176	0.733413	0.639395
Ap3b1	0.925658	-0.161099	0.000301503	0.00363251		0.856627	0.640594	0.665715	0.524773
Herc4	1.87729	-0.0526978	0.000301186	0.00363251		1.17614	1.17239	1.15796	0.864318
Lsm3	0.260083	0.43451	0.000302234	0.00363706		0.2232	0.192108	0.268168	0.333239
Glud1	0.983348	0.140802	0.000304201	0.00365645		0.870478	0.669086	0.726852	0.548436
Ndufb7	0.396966	0.109794	0.000304781	0.00365915		0.333084	0.291544	0.28117	0.424896
Arhgap24	0.804648	0.211106	0.000307313	0.00368525		0.629877	0.422101	0.496249	0.327711
Cables1	0.151618	-0.476249	0.000308257	0.00369227		0.0663786	0.145986	0.101902	0.0471841
Diaph1	1.577	-0.214052	0.000309066	0.00369502		1.08365	1.04543	0.977201	0.768097
Sdf4	0.521191	0.704335	0.000309205	0.00369502		0.409699	0.383567	0.626377	0.512897
Nasp	0.871171	-0.864062	0.000311081	0.00371312		0.650867	0.609549	0.406151	0.705241
Psmb3	0.551603	0.254128	0.000313007	0.00373178		0.484945	0.414119	0.491896	0.577449
Set	2.11752	-0.138918	0.000314372	0.00374372		1.3037	1.21411	1.10184	1.35156
Mrpl32	0.284808	-0.0314366	0.000315336	0.00375086		0.200565	0.245981	0.22481	0.34241
Bptf	2.54679	-0.0962194	0.00031643	0.00375952		1.50476	1.46147	1.43566	1.15812
Gpr183	1.38451	0.546796	0.000317453	0.00376733		0.493406	0.626204	0.805167	0.754515
Klf2	2.47911	0.719178	0.000319851	0.00378964		1.21636	1.09726	1.5695	1.22652
Mrtfa	0.714391	-0.202144	0.000320069	0.00378964		0.591084	0.542749	0.505708	0.318707
Cct7	0.432253	-0.0271442	0.000323562	0.00382658		0.367785	0.325776	0.315777	0.475187
Vgll4	1.01596	-0.440148	0.000323949	0.00382676		0.76216	0.647058	0.588296	0.452107
Abl2	0.742733	-0.511207	0.00032471	0.00383135		0.579288	0.584872	0.45279	0.343573
Zfp36l1	3.80194	-0.0635234	0.000329856	0.00388762		1.77162	1.54913	1.62262	1.61363
Stk24	1.60454	-0.0598233	0.000337845	0.00397722		1.13294	1.06785	1.07497	0.827697
Cdk5rap3	0.0447044	1.87544	0.000339922	0.00399253		0.0784924	0.0202099	0.0800927	0.054205
Ralgps1	0.152622	-2.88935	0.000339586	0.00399253		0.189357	0.133315	0.0173202	0.0695184
Smyd3	1.54648	-0.0808035	0.000345534	0.00405382		1.01777	0.900897	0.947194	0.611167
Pafah1b3	0.109657	0.0410679	0.000356902	0.00418242		0.142552	0.067199	0.0759128	0.141962
Ap1s3	0.96964	-0.27054	0.000361216	0.00422816		0.715087	0.730323	0.642991	0.463457
Gm49797	0.142797	-1.75722	0.000363846	0.0042541		0.134291	0.14855	0.0428974	0.0505929
Elovl1	0.102086	-0.438281	0.000364723	0.00425952		0.099094	0.0731986	0.0554944	0.163939
Taok3	1.09037	0.062268	0.000375757	0.0043834		0.853837	0.783016	0.884246	0.532429
Sqstm1	1.30459	0.304821	0.000378992	0.00441614		0.871454	0.832415	0.981857	0.981016
Trip12	1.48849	-0.345687	0.000381703	0.0044427		1.0257	1.02184	0.886517	0.781743
Prkd2	0.719945	-0.675107	0.000382892	0.0044515		0.636319	0.523657	0.380505	0.36915
Marchf7	1.59735	-0.38757	0.00038389	0.00445807		1.15253	1.05863	0.915881	0.814355
Rab1a	0.759422	0.0278701	0.00038539	0.00447044		0.755721	0.529614	0.634466	0.503582
Rrad	0.226936	0.339733	0.000387457	0.00448935		0.137268	0.14517	0.20768	0.255223
Ly6a	0.702744	0.533873	0.0003885	0.00449638		0.601933	0.368196	0.457787	0.503121
Med11	0.253661	0.700377	0.000392451	0.004537		0.219105	0.18595	0.317637	0.29453
Nuak1	0.0215687	-1.44269e+08	0.000395477	0.00456685		0.0507633	0.00876105	0	0.00451546
Tspan13	2.13772	-0.0255859	0.000398577	0.00459748		1.09138	1.23364	1.27603	1.29833
Psd4	0.265072	-1.02052	0.000400571	0.00461532		0.293711	0.241354	0.132902	0.129647
Ranbp1	0.467202	0.339185	0.000402238	0.00462933		0.355161	0.330973	0.450227	0.508175
Ddx24	1.31208	-0.414519	0.000404816	0.0046538		0.907484	0.843847	0.699016	0.992972
Ppp2r5e	0.708374	0.00273002	0.000407428	0.0046786		0.655126	0.554876	0.589144	0.347644
Tbc1d9	0.0333614	2.25244	0.000410959	0.00471388		0.0495258	0.019686	0.0455273	0
Snw1	1.01832	0.369719	0.000416504	0.00477217		0.759388	0.658726	0.83995	0.80397
Lnx2	0.313164	-0.0898254	0.000417058	0.00477321		0.256884	0.28157	0.294322	0.123577
Gm55594	0.0603109	0.611363	0.000418313	0.00478225		0.0577475	0.0303432	0.0501008	0.117412
Mapk1ip1l	0.507131	-0.999028	0.00041934	0.00478867		0.429203	0.446469	0.26224	0.28462
Rer1	0.350579	0.596491	0.000420299	0.0047943		0.270589	0.265665	0.420184	0.370857
Ptpn1	1.17179	-0.270684	0.000422651	0.00481579		0.756131	0.869244	0.721206	0.572392
B3gnt2	0.547388	0.0754934	0.000423693	0.00481699		0.494331	0.443251	0.450672	0.254128
Btaf1	2.0734	-0.208499	0.000423431	0.00481699		1.35999	1.20439	1.12182	0.953762
Cbl	0.788982	-0.275323	0.000424406	0.00481977		0.686622	0.619105	0.585363	0.390382
mt-Atp8	0.857004	-0.0415185	0.000428845	0.00486481		0.550892	0.624849	0.597157	0.723364
Dock9	0.295677	0.00565075	0.000432154	0.00489695		0.296049	0.254079	0.263853	0.0961145
Nrxn1	0.0131876	-1.44269e+08	0.00043296	0.00490069		0.0371363	0.00333289	0	0
Trir	0.583604	-0.300987	0.000434785	0.00491593		0.464437	0.465133	0.406997	0.594604
Dcaf5	0.386786	-0.0708067	0.000439515	0.00496396		0.315496	0.328624	0.332512	0.150668
Lonp2	0.810984	-0.296471	0.000441347	0.00497919		0.59597	0.64975	0.58248	0.400098
Epb41l4aos	0.161945	-0.0329515	0.000458326	0.00516507		0.136368	0.119791	0.106143	0.232379
Birc6	2.29713	-0.360465	0.00045985	0.00517659		1.37333	1.36443	1.15119	1.14508
Ncf4	0.359795	0.343243	0.000462219	0.00519757		0.386952	0.24269	0.345729	0.355166
Slbp	0.642681	0.155393	0.000462871	0.00519921		0.515905	0.433895	0.459377	0.599645
Xist	6.58411	-0.121881	0.000463431	0.00519982		1.93281	2.12988	2.04483	2.11909
Apex1	0.145171	-1.1154	0.000464163	0.00520237		0.136887	0.104577	0.0595568	0.20231
Tmem241	0.111785	-2.27436	0.00046475	0.00520328		0.153802	0.0815276	0.0207924	0.0366951
Pcm1	1.4783	-0.60028	0.00047337	0.00529403		1.09572	0.932546	0.699225	0.78752
Manf	0.50742	0.411264	0.000482889	0.00539462		0.374619	0.384829	0.535165	0.518437
Gm20429	0.0757654	0.961823	0.000484689	0.00540302		0.12261	0.0387627	0.0655418	0.0346392
Slirp	0.134663	-0.22092	0.000484691	0.00540302		0.10181	0.104569	0.0980832	0.205329
Atp6v1d	0.43157	0.460764	0.000487106	0.00542406		0.266109	0.314695	0.482887	0.396589
Tax1bp1	3.79838	-0.175736	0.000487879	0.00542679		1.704	1.8227	1.73942	1.77182
Aig1	1.13306	-0.619702	0.000489851	0.00544285		0.602389	0.768522	0.61523	0.562098
C1qbp	0.328494	0.342347	0.000496283	0.00550837		0.238249	0.257844	0.314036	0.384519
Sdcbp	0.793445	0.676386	0.00049686	0.00550883		0.676443	0.526748	0.772532	0.618235
Wdr37	0.502515	-0.580786	0.000500509	0.00554331		0.457252	0.423286	0.332354	0.261837
Serp1	3.0508	0.22667	0.000501204	0.00554504		1.58063	1.53493	1.71769	1.69068
Nrgn	0.0137101	6.51153	0.000506555	0.00559822		0.0118607	0.00140711	0.0611546	0.00431957
U2af1l4	0.0547937	0.776003	0.000510246	0.00563296		0.0273428	0.0412616	0.0703396	0.0987837
Hdhd5	0.0502579	-0.660094	0.000512016	0.00564644		0.0433449	0.066064	0.048653	0.00412868
Pag1	2.46019	-0.208632	0.000517762	0.00570369		1.33724	1.38688	1.27774	1.08447
Map3k7	0.487547	-0.19372	0.000522991	0.00575514		0.49853	0.380235	0.352713	0.26111
Dennd1b	1.18435	-0.0649336	0.000526862	0.00579154		0.987891	0.774305	0.768946	0.604949
Coq8a	0.483563	0.622372	0.000540362	0.0059336		0.333693	0.398958	0.5981	0.385443
Sf3b6	1.02386	-0.00740253	0.000541099	0.00593536		0.74888	0.720829	0.711375	0.883577
Adgre1	0.0305745	-1.44269e+08	0.000542911	0.0059489		0.0565027	0.0214802	0	0
Slc43a2	0.204842	0.251259	0.000543491	0.00594891		0.231344	0.168237	0.19539	0.0490899
Atp5g1	0.454161	-0.0761995	0.000545932	0.00596928		0.355291	0.357071	0.352049	0.466854
Zfp268	0.0968593	-1.11575	0.000549672	0.0060038		0.134957	0.055777	0.0271014	0.112318
Bcl2l1	0.0393155	0.804967	0.000551488	0.00601724		0.0599101	0.0197561	0.0367492	0.00381518
Mrpl54	0.338984	-0.303727	0.00056068	0.00611106		0.283377	0.252403	0.176678	0.375551
Uqcrfs1	0.518424	-0.0143895	0.000564608	0.00614735		0.416166	0.385041	0.396495	0.552435
Abtb2	0.743349	-1.20781	0.000567466	0.00616435		0.498094	0.488005	0.276428	0.285733
Ankrd12	2.31173	-0.534308	0.000566884	0.00616435		1.14033	1.28275	1.09538	1.08118
Atp6v0b	0.908172	0.258553	0.000567966	0.00616435		0.640544	0.633803	0.780345	0.74673
Wbp4	0.578892	-0.151522	0.000572799	0.00621025		0.402596	0.402789	0.418127	0.533227
Ubr5	1.40783	-0.106896	0.000573497	0.00621127		0.989433	0.994216	0.920008	0.670842
Pin1	0.175802	0.155301	0.000576366	0.00623578		0.137835	0.136255	0.160996	0.24698
Mctp2	0.284956	-0.0906202	0.000583226	0.00630338		0.332375	0.185112	0.203116	0.175073
Ip6k1	0.737017	-0.652951	0.000585876	0.00632538		0.624465	0.610188	0.430331	0.427342
Plcl2	2.17229	-0.0428705	0.000595291	0.00640685		1.1921	1.09703	1.18374	0.792839
Rab12	0.208832	0.0436945	0.000595081	0.00640685		0.171555	0.20418	0.237272	0.0896507
Zfp568	0.143291	-2.72049	0.000594546	0.00640685		0.168926	0.128286	0.0233836	0.0692106
Nt5c2	0.599139	-0.259729	0.000597426	0.00642311		0.494482	0.499723	0.456909	0.284113
Dusp11	1.14322	-0.0220779	0.000603331	0.00647982		0.731277	0.842813	0.833174	0.870072
Plaur	2.14218	0.499099	0.000605219	0.00649113		0.964307	1.04059	1.33621	1.19866
Usp34	2.72096	-0.240354	0.000605646	0.00649113		1.49742	1.50396	1.33793	1.24473
Dleu2	1.9424	-0.44082	0.000613313	0.00655965		1.10906	1.05272	0.837633	0.765045
Kmt2a	2.10741	0.0598401	0.000612905	0.00655965		1.29647	1.31088	1.37725	0.996351
Brwd1	1.58653	-0.501486	0.00062197	0.00663164		1.09937	1.02498	0.902598	0.826938
Man2a1	1.26882	-0.0940612	0.000621783	0.00663164		0.819637	0.886264	0.797709	0.588483
Mt2	0.0194726	-0.768228	0.000622623	0.00663164		0	0.018199	0.0119796	0.0378941
Ptpn6	0.403619	0.308146	0.00062203	0.00663164		0.463006	0.278064	0.356402	0.300248
Map3k14	0.405566	-0.258639	0.000624471	0.00664445		0.318852	0.376853	0.34149	0.202701
Ifi27	0.207572	0.306186	0.000630045	0.00668489		0.221432	0.130724	0.148362	0.220753
Polr3d	0.190308	0.419147	0.000630221	0.00668489		0.160938	0.126774	0.171498	0.239295
Tmed10	1.18709	0.378387	0.000629409	0.00668489		0.797727	0.781679	0.988679	0.936233
Ndufc2	0.302612	0.00752382	0.000634504	0.00672339		0.223026	0.218192	0.257752	0.334851
Bhlhe40	0.140438	0.0998559	0.000641407	0.00677757		0.174549	0.0877938	0.0936068	0.04914
Ttc1	0.268984	-0.171582	0.000641397	0.00677757		0.171141	0.230965	0.213382	0.315588
Uqcr11	0.182541	1.05626	0.000641593	0.00677757		0.170585	0.124018	0.287729	0.231961
Cwc15	0.679882	0.29747	0.000649727	0.00684943		0.521846	0.482622	0.598281	0.647878
Tent4b	0.687652	-0.247259	0.00064924	0.00684943		0.57376	0.537074	0.491397	0.343238
Arhgef3	1.08483	-0.283474	0.000666558	0.00701967		0.841709	0.668812	0.573075	0.527048
Arpc5	1.84584	0.27065	0.000678173	0.00713469		1.27505	1.08708	1.26107	1.18734
Gm33989	0.220448	-1.26632	0.000678908	0.00713513		0.246928	0.210141	0.091722	0.122379
Gatad2a	0.480214	0.27107	0.000689915	0.00723601		0.44525	0.416008	0.458687	0.222354
Gm614	0.0722303	-0.417161	0.000689438	0.00723601		0.0933054	0.0728726	0.0553097	0.00883317
Arf5	0.614107	0.47676	0.000706789	0.00740545		0.494494	0.446637	0.559731	0.579435
Zeb1	2.09315	-0.404515	0.000718932	0.00752502		1.08545	1.19916	1.10064	0.980485
Cog3	0.368963	-1.13053	0.000724305	0.00756586		0.354762	0.333784	0.190855	0.201834
Ubxn6	0.18055	0.228932	0.000723999	0.00756586		0.167342	0.127624	0.134279	0.240219
Anks1	0.258405	0.104676	0.000725062	0.00756609		0.244563	0.217594	0.252908	0.0853041
Pum2	1.77843	-0.337629	0.000726881	0.00757739		1.22188	1.1596	0.98726	0.900608
Tgif1	1.36515	-0.0854569	0.000728255	0.00758403		0.869798	0.849763	0.854915	1.03826
Copa	0.666174	-0.287233	0.000730745	0.00760226		0.528473	0.556995	0.476306	0.328468
Rab26os	0.0150024	1.70721	0.000732386	0.00761163		0.00318826	0.00872263	0.029152	0.0434771
Serbp1	3.01144	0.20267	0.000737011	0.00765197		1.56	1.5172	1.6821	1.60471
Atf7	1.60006	-0.173653	0.000737823	0.00765268		1.01711	1.03818	0.935627	0.706016
Fis1	0.585236	0.462472	0.000742736	0.00769588		0.536997	0.412039	0.536705	0.545208
Rbm5	2.2584	-0.430252	0.000746869	0.00773092		1.37537	1.37288	1.14845	1.16452
Faap20	0.0645415	1.58395	0.000752375	0.00778009		0.0923494	0.0299297	0.0979301	0.0789402
Pxk	1.52132	0.383758	0.000755032	0.00779972		1.11631	0.965576	1.21484	0.793941
Bltp2	0.467898	-0.472457	0.00075655	0.00780757		0.433194	0.406222	0.295401	0.212657
Os9	0.315522	0.518186	0.000769861	0.00793697		0.386011	0.220731	0.32508	0.218339
Crem	4.33136	-0.0343632	0.000771486	0.00793782		1.65558	1.7637	1.79176	1.84277
Mrpl14	0.109225	0.654417	0.000770832	0.00793782		0.0731668	0.0875648	0.144678	0.153629
Tbl1x	0.668675	-0.350505	0.000772296	0.00793822		0.497797	0.530451	0.459891	0.310354
Ipo5	0.333805	-0.683517	0.000773831	0.00794064		0.323755	0.306885	0.192642	0.149526
Mrpl33	0.343235	-0.13598	0.000774847	0.00794064		0.242548	0.266325	0.254491	0.387516
Pspc1	0.933812	-0.429506	0.000774561	0.00794064		0.718442	0.749581	0.59968	0.517799
Arpp19	0.719187	0.103589	0.000782638	0.00800203		0.514126	0.528335	0.597732	0.675233
Rilpl2	0.695743	0.32768	0.000782789	0.00800203		0.526228	0.346853	0.42164	0.434342
Uvrag	2.57671	-0.189731	0.000783171	0.00800203		1.4637	1.42072	1.4069	1.13474
Cd38	0.353357	0.879772	0.000793486	0.00809938		0.381839	0.219748	0.443116	0.209759
Mvb12a	0.119347	0.724233	0.000798263	0.00814007		0.110001	0.0737973	0.135989	0.184153
Camta1	0.328951	-0.724598	0.000806775	0.00821873		0.342397	0.28003	0.172902	0.175554
Lamc1	0.989113	-0.191943	0.000811284	0.00824832		0.762665	0.676666	0.601958	0.415812
Psmd8	0.452365	0.0847727	0.000811078	0.00824832		0.392788	0.342352	0.376119	0.479427
Arid1a	0.964052	-0.352503	0.000814714	0.00827502		0.806308	0.734368	0.631602	0.526313
Mbtd1	1.44903	-0.553219	0.000816882	0.00828886		1.00436	0.898607	0.727187	0.673351
Rab43	1.15632	-0.00273354	0.000833887	0.00845307		0.892069	0.791174	0.758498	0.591575
Zfp369	0.153091	-0.10122	0.000837848	0.00848486		0.132241	0.161442	0.159326	0.0529445
Cebpz	1.16304	-0.246601	0.000846267	0.00856169		0.736423	0.834714	0.799126	0.815812
Fcho2	1.28048	0.0408725	0.000848628	0.00857715		0.874328	0.885375	0.928746	0.639063
Lrrc57	0.202884	0.983264	0.000857741	0.00866074		0.129108	0.159632	0.334459	0.210804
Cyfip2	1.59726	-0.462138	0.000868651	0.0087623		1.0372	1.04506	0.849019	0.809311
Tbc1d22a	0.29721	-0.0809636	0.000871452	0.00878194		0.283353	0.272339	0.279747	0.10983
Mrpl41	0.172053	0.392402	0.000872564	0.00878455		0.119321	0.134349	0.177751	0.223896
Sla	1.35479	-0.335898	0.000875289	0.00880337		0.912733	0.871848	0.810127	0.604582
Id3	0.402985	0.119202	0.000880302	0.00884514		0.236655	0.277256	0.304506	0.43156
Slf2	0.888857	-0.583697	0.000881897	0.00885253		0.700358	0.678586	0.531308	0.48359
Gm15564	0.131616	-0.933922	0.000894658	0.00897187		0.149981	0.126555	0.0542593	0.0352392
Atp2c1	0.641724	0.0523212	0.000906591	0.00907385		0.467854	0.540215	0.558566	0.30845
Gm49417	0.0305171	0.721407	0.000905797	0.00907385		0.0367502	0.0122153	0.025238	0.0662255
Stub1	0.198122	0.417545	0.000919263	0.00919174		0.17576	0.141028	0.186937	0.263073
Irs2	1.23163	-0.742993	0.000930407	0.00929413		0.575622	0.739839	0.567764	0.535064
St3gal6	0.153657	1.45508	0.000935259	0.00933354		0.176546	0.102283	0.221168	0.143059
Chd8	0.849359	-0.495196	0.000936425	0.00933612		0.65492	0.656667	0.537278	0.429362
Gsn	0.161434	-1.4427e+08	0.000938766	0.00934135		0.130096	0.129201	0	0.136209
Larp7	0.499286	-0.0666951	0.00093867	0.00934135		0.320034	0.394475	0.371679	0.451293
Prkar1a	1.24525	-0.0831401	0.000943855	0.00938292		0.813327	0.861276	0.836767	0.953751
2810001A02Rik	0.123061	0.0853891	0.000951567	0.00944582		0.0581451	0.123579	0.14157	0.135196
Chka	0.42153	-0.578261	0.000952018	0.00944582		0.403495	0.319295	0.241706	0.188994
Krtcap2	0.496696	0.426574	0.000960777	0.00952354		0.470678	0.3403	0.430446	0.458642
Ccl3	0.0268023	0.0292604	0.000971717	0.00960422		0	0.00930173	0.0107197	0.036303
H2-Ob	2.41777	0.324291	0.000971348	0.00960422		1.41749	1.32099	1.5077	1.43525
Ino80d	0.884507	-0.599036	0.000970057	0.00960422		0.716395	0.697603	0.502745	0.496061
Cpm	0.993771	0.832918	0.000975457	0.00963194		0.708475	0.574752	0.964357	0.505272
Snx8	0.686478	-0.10454	0.000989825	0.00976444		0.583637	0.551506	0.533628	0.356749
Fbxw11	0.618659	-0.200627	0.000993042	0.00977925		0.444644	0.519756	0.475518	0.326934
Map1lc3a	0.267947	0.170731	0.000993227	0.00977925		0.181989	0.195696	0.21967	0.311469
Psmb5	0.441037	0.0954946	0.00100053	0.00984174		0.340578	0.370697	0.407701	0.479059
Zadh2	0.216036	0.0658772	0.00100903	0.0099159		0.239806	0.18944	0.19528	0.0801892
Slc25a3	1.84281	0.0515629	0.0010116	0.00993159		1.21906	1.09502	1.1518	1.22034
Noc3l	0.222701	0.388338	0.00102759	0.010079		0.143741	0.164124	0.203073	0.265416
Atp5k	0.220275	0.342871	0.00103778	0.0101692		0.18809	0.17015	0.206252	0.287794
Jarid2	2.85805	-0.0448488	0.00103924	0.0101739		1.58313	1.43541	1.51443	1.18386
Ssr2	0.217367	-0.262843	0.00104584	0.0102288		0.164513	0.177202	0.167733	0.272389
Chst15	0.192731	-0.480673	0.00104802	0.0102306		0.214567	0.181774	0.13139	0.0735157
Gpx1	0.630187	0.698381	0.00104744	0.0102306		0.521863	0.386541	0.584269	0.54488
Mrps33	0.318724	0.0488467	0.00105213	0.010261		0.226117	0.262668	0.266332	0.353953
Pkib	0.717604	1.1133	0.00105547	0.0102838		0.498733	0.408013	0.558055	0.380186
Mettl16	0.446442	-1.44598	0.00105673	0.0102864		0.344752	0.388006	0.157034	0.367375
Clasp2	0.714962	0.0792923	0.00106609	0.0103677		0.449332	0.575223	0.57316	0.377943
Rreb1	0.34277	-0.0239832	0.00106806	0.010377		0.352296	0.247884	0.307223	0.167779
Arhgef2	0.239593	0.314572	0.00106942	0.0103804		0.1983	0.239076	0.298808	0.107996
Matcap1	0.0156436	3.46602	0.00107275	0.0103984		0.026181	0.00674657	0.076178	0.00519095
Zfp148	1.16586	-0.249791	0.00107329	0.0103984		0.922436	0.83815	0.748121	0.606221
8030462N17Rik	0.451724	-0.922222	0.00107681	0.0104226		0.414237	0.397178	0.232951	0.245601
Hmgb2	1.42754	0.567281	0.00107902	0.0104342		0.897603	0.8241	1.1226	0.968377
St6gal1	1.43001	-0.106967	0.00109521	0.0105809		1.06442	0.855897	0.783811	0.716067
Actn4	0.472548	-0.382019	0.00111051	0.0106985		0.430185	0.402991	0.36023	0.24006
Eif2ak4	0.202328	-0.167305	0.00111002	0.0106985		0.275561	0.148726	0.146236	0.117172
Memo1	0.529861	-0.476768	0.00110998	0.0106985		0.390366	0.459542	0.324008	0.283473
1700096K18Rik	0.048848	0.458501	0.00111526	0.0107342		0.00921663	0.0406377	0.0415303	0.068214
Ptp4a2	2.94915	-0.148051	0.00112138	0.0107831		1.63662	1.5649	1.51964	1.3323
Myo9b	0.369029	0.0819997	0.00112434	0.0107913		0.407834	0.309897	0.340524	0.177703
Zc3h15	1.64826	-0.110348	0.0011236	0.0107913		1.02904	1.01468	0.991479	1.13108
Gm12940	0.14543	0.479885	0.00113773	0.0109097		0.14232	0.0979747	0.144459	0.192842
Mideas	1.23877	0.0885977	0.00114344	0.0109542		0.725188	0.832171	0.912187	0.673223
Ogdh	0.836001	-0.188788	0.00114676	0.0109657		0.721504	0.659497	0.622431	0.420712
Sik3	3.01439	-0.07107	0.00114581	0.0109657		1.50507	1.48408	1.48734	1.14745
Sap18	0.389461	0.828611	0.00114861	0.0109732		0.327266	0.276923	0.461675	0.393933
Phf5a	0.372353	0.296701	0.00115108	0.0109865		0.311823	0.289136	0.354543	0.406498
Rnps1	0.636738	-0.318604	0.00115476	0.0110114		0.484085	0.49748	0.402049	0.613321
Cd47	1.54068	0.487348	0.00115634	0.0110163		1.14762	0.898463	1.14664	0.961418
Glipr2	0.112313	1.23027	0.00117074	0.0111432		0.0736889	0.0742176	0.162177	0.146047
Ankrd13a	0.454119	0.209957	0.00117953	0.0112164		0.474427	0.35882	0.435652	0.236629
Magoh	0.522245	-0.0918072	0.00118288	0.0112379		0.381742	0.409052	0.410572	0.525304
Nlrc5	0.149964	-0.54334	0.00118558	0.0112531		0.193716	0.114695	0.0849946	0.063555
Churc1	0.190894	0.577617	0.00119121	0.0112857		0.15292	0.14883	0.248993	0.243922
Pik3ca	1.14052	-0.111279	0.0011903	0.0112857		0.923188	0.791102	0.799459	0.606408
H2ac25	0.221489	-0.108748	0.00119344	0.0112965		0.164125	0.167244	0.165438	0.279831
Aldh2	0.566743	0.719039	0.0011996	0.0113443		0.497557	0.403966	0.613425	0.516859
Cycs	0.523713	0.373176	0.00120309	0.011354		0.414256	0.386616	0.507519	0.539635
Mapk6	0.358562	-0.560066	0.00120393	0.011354		0.305564	0.29948	0.25245	0.158551
Plekhm3	1.2859	-0.0440997	0.00120304	0.011354		0.933132	0.79672	0.854122	0.586942
Zfp949	0.0991991	-2.00541	0.00120597	0.0113628		0.0681013	0.112232	0.0312517	0.0401478
Micos13	0.362027	-0.315879	0.00121711	0.0114573		0.303172	0.279508	0.25276	0.397218
Atp6v1g1	0.492589	0.445747	0.00125361	0.0117901		0.452014	0.353244	0.511579	0.481105
Scml4	1.19095	0.039497	0.00126014	0.0118407		0.834996	0.722612	0.812236	0.522333
Epsti1	0.491425	0.244259	0.00126482	0.0118647		0.488459	0.317391	0.40675	0.306714
Phc3	0.534739	0.09627	0.00126506	0.0118647		0.413715	0.457966	0.497979	0.286884
Pou5f2	0.0501818	-2.07131	0.0012673	0.0118647		0.0670096	0.0469236	0.011705	0.00469337
Ppp1r12a	2.38615	-0.236909	0.00126645	0.0118647		1.34661	1.41256	1.26686	1.14999
Foxo1	2.18439	-0.0437057	0.00128674	0.0120336		1.20604	1.27461	1.2624	0.92624
Gcnt1	0.213008	-1.12968	0.00129123	0.0120336		0.209856	0.186757	0.0893656	0.0764364
Gm43813	0.16793	-0.40307	0.00128881	0.0120336		0.194612	0.157336	0.133165	0.0549588
Map4k4	1.07588	-0.017026	0.00129236	0.0120336		0.847481	0.763014	0.803132	0.539046
Mrps24	0.292228	0.25434	0.00128923	0.0120336		0.216375	0.246985	0.279965	0.341291
Ube2h	1.26699	-0.403355	0.00129188	0.0120336		0.899896	0.880714	0.680864	0.620646
Ndufb8	0.363348	-0.156026	0.00129479	0.0120453		0.352907	0.277517	0.241926	0.410404
Spata13	0.563215	-0.585515	0.0013104	0.0121795		0.465176	0.447559	0.305895	0.244395
Foxk1	0.290898	-0.0637948	0.00131414	0.0122033		0.316601	0.261473	0.28423	0.135211
Dek	1.61947	0.00236344	0.00131868	0.0122344		1.0144	0.956632	1.05415	1.11713
Nop56	1.04406	0.103956	0.00132666	0.0122973		0.791374	0.68428	0.732788	0.833279
Brox	0.473918	-0.437523	0.00132951	0.0123126		0.459892	0.402606	0.31784	0.265536
Ankib1	0.879688	-0.628013	0.00133633	0.0123646		0.609827	0.68598	0.488275	0.471244
Tapbp	0.548187	-0.0717067	0.00133824	0.0123712		0.565106	0.413497	0.442386	0.331004
Tecpr1	0.397636	-0.645453	0.00134169	0.0123919		0.249535	0.354917	0.257162	0.222113
Ubac2	0.776486	0.322672	0.00134456	0.0124073		0.686413	0.549476	0.68363	0.385412
Osbpl5	0.0328937	-1.32128	0.00134923	0.0124393		0.0654127	0.0257979	0.0129249	0.00514864
Lcp1	2.59103	0.270522	0.00135742	0.0125036		1.54074	1.24414	1.484	1.32591
Klf13	1.52045	-0.195915	0.00135999	0.012516		1.01731	1.00522	0.954215	0.731341
Nr2c2	1.04286	-0.502451	0.00136161	0.0125197		0.703534	0.79808	0.597838	0.576953
Phf3	1.48588	-0.261946	0.00136969	0.0125828		1.02843	1.03813	0.926624	0.781893
Coq7	0.0341079	1.34549	0.00137593	0.0126289		0.0641999	0.0129926	0.0335626	0.0444734
H2-Oa	0.623269	0.395164	0.00138414	0.0126929		0.557882	0.415073	0.535221	0.532445
Piezo1	0.261794	-0.835179	0.00138806	0.0127175		0.229469	0.261878	0.16955	0.129461
Immp2l	4.6439	-0.250386	0.00140034	0.012814		1.73571	1.73907	1.56665	1.40137
Lmo2	0.481311	0.528964	0.00140118	0.012814		0.366161	0.323986	0.468931	0.471651
Ndufb10	0.405659	0.685053	0.00140233	0.012814		0.342985	0.277389	0.473652	0.429891
2010309G21Rik	0.177901	-0.12319	0.00141412	0.012876		0.221713	0.11242	0.100441	0.103161
Ccnt1	1.18842	-0.231718	0.00141161	0.012876		0.948974	0.812394	0.746602	0.638786
Dcaf12	0.610008	-0.476101	0.00141319	0.012876		0.53951	0.51119	0.393702	0.318021
Dnajc7	1.23858	0.296682	0.00141294	0.012876		0.947084	0.820322	0.98248	0.739411
Clcn3	0.79607	0.0718246	0.00142306	0.012946		0.655777	0.590921	0.647634	0.404581
Cenpq	0.363915	0.893806	0.0014311	0.0129976		0.294616	0.250295	0.426498	0.355432
Sp140	1.68628	0.376534	0.00143127	0.0129976		1.13739	0.963174	1.18057	1.06964
Elf1	3.19484	0.0122489	0.00144346	0.0130968		1.59075	1.60503	1.6819	1.39166
Lsm7	0.244451	0.431818	0.00144601	0.0131084		0.263938	0.170094	0.233813	0.284398
Ranbp2	1.7541	-0.460066	0.00145262	0.0131567		1.09176	1.15659	0.957537	1.00959
Tpd52	1.37221	-0.00736451	0.00145869	0.0132		0.889349	0.950783	0.831961	0.723863
Myo1c	0.854868	0.093184	0.00146481	0.0132438		0.708118	0.671417	0.747488	0.477787
Ccl2	0.0322499	-1.44269e+08	0.00147272	0.0132969		0.0188387	0.0392939	0	0
Rpa3	0.133055	-1.21245	0.00147327	0.0132969		0.128293	0.098551	0.0514496	0.178311
Cmtr1	0.327268	-0.111882	0.00147591	0.0133091		0.350534	0.292822	0.274989	0.150678
Tmed9	0.486975	0.0859148	0.00148047	0.0133385		0.390428	0.36396	0.40527	0.482232
Rab40c	0.244267	-0.925395	0.00149479	0.0134557		0.239897	0.218258	0.135353	0.106291
Prkci	0.0716707	-2.80563	0.00151477	0.01362		0.0878505	0.0726755	0.0108468	0.0183055
Psat1	0.0271331	-1.79478	0.00151569	0.01362		0.0238193	0.0374442	0.0132454	0
Gm49602	0.0500769	-1.47267	0.00152201	0.0136649		0.0597804	0.056999	0.0247933	0.00434716
Tspan5	0.241437	-0.792068	0.0015261	0.0136896		0.260632	0.161683	0.0884837	0.103571
Rnf7	0.307945	0.262725	0.00152812	0.0136959		0.210403	0.268353	0.340293	0.33234
Ncoa2	1.4909	-0.194622	0.00153876	0.0137792		1.03791	0.970373	0.91886	0.736514
Calm3	0.413712	0.596449	0.00154782	0.0138363		0.39765	0.283682	0.450278	0.408219
Timm10	0.113408	-0.874646	0.00154666	0.0138363		0.0910339	0.0967268	0.0472291	0.162137
Rbbp6	1.51344	-0.739611	0.00155801	0.0139153		0.992669	1.01933	0.714015	0.872683
Fam177a	0.0212973	0.559402	0.00156163	0.0139334		0.00265214	0.0202652	0.0305959	0.0443964
Hck	0.169405	-0.406926	0.00156275	0.0139334		0.20368	0.125262	0.0805771	0.0617152
Srcap	0.982037	-0.269116	0.00157255	0.0140086		0.787608	0.733202	0.6502	0.536618
Erp29	0.861484	0.622818	0.00158918	0.0141445		0.716343	0.562353	0.852445	0.69764
Aopep	0.389727	-0.110142	0.00159682	0.0142003		0.351433	0.303266	0.306016	0.14603
Alyref	0.478762	0.0446115	0.00159871	0.0142048		0.386799	0.354818	0.377396	0.496847
Sap30	0.0953321	-0.555394	0.00160318	0.0142322		0.067444	0.0731363	0.0605081	0.152474
Itgal	0.187673	0.152075	0.00161866	0.0143572		0.250992	0.148784	0.16243	0.120693
Fam120a	0.5186	-0.205979	0.00163023	0.0144474		0.415462	0.471963	0.42841	0.28185
Fhip2a	0.155791	-1.09446	0.00165983	0.0146933		0.16462	0.162143	0.0693473	0.0623588
Kdm7a	2.60434	-0.0677012	0.00166083	0.0146933		1.47217	1.36977	1.41411	1.07386
Cplx2	0.0245891	0.679038	0.00167105	0.014771		0.0449186	0.0106768	0.0258649	0
Dbi	0.34797	0.0207518	0.00170661	0.0150724		0.281611	0.226422	0.24509	0.354354
Abi1	1.71663	-0.386165	0.00171146	0.0151022		1.20939	1.09484	0.925825	0.908366
Mcl1	2.38703	0.277321	0.00172448	0.0152041		1.37322	1.25724	1.4963	1.38201
Papola	1.54943	0.00935938	0.00174655	0.0153815		1.07309	1.0614	1.11731	0.834262
Pip4k2a	1.4605	0.244718	0.00174759	0.0153815		1.03312	0.93037	1.06368	0.699411
Naaa	0.0716466	0.758826	0.00176645	0.0155342		0.0799633	0.0705103	0.130335	0.0165041
Myo18a	0.114592	-0.914055	0.00179002	0.015728		0.119456	0.118495	0.0667371	0.0310134
Adam19	0.14222	-0.0049979	0.00179537	0.0157616		0.201825	0.108197	0.110912	0.0805056
Ndufa12	0.184282	0.442742	0.00181002	0.0158766		0.176869	0.13012	0.165167	0.230276
Rgcc	0.213536	1.72529	0.00181767	0.0159302		0.176164	0.0945636	0.222527	0.183788
Notch2	1.29422	0.281427	0.00181945	0.0159322		0.995626	0.826827	1.02137	0.686492
Gm57169	0.05291	0.932963	0.00182401	0.0159585		0.0522531	0.02796	0.0601513	0.0988446
Hsd17b8	0.195836	0.852765	0.00182637	0.0159656		0.176939	0.144608	0.243048	0.233595
Pggt1b	0.175197	-0.55075	0.00183184	0.0159998		0.186411	0.17436	0.130361	0.06809
Gm21781	0.025847	-1.02082	0.00183593	0.016022		0.0455903	0.0226329	0.00931196	0
Spryd7	0.108649	-0.264413	0.00185166	0.0161456		0.0523181	0.0837452	0.0772271	0.148131
Cyth2	0.227438	0.182955	0.0018602	0.0162063		0.188526	0.162244	0.204054	0.26614
Rptor	0.502511	-0.187396	0.00188242	0.016386		0.43354	0.421694	0.400175	0.24104
Sh2d2a	0.165879	-0.944335	0.00190134	0.0165367		0.093722	0.128166	0.0738467	0.194944
Zfp141	0.0839247	-0.892389	0.00190435	0.0165489		0.129411	0.0523951	0.0336611	0.0583142
Bcas3	1.02448	-0.202008	0.00190825	0.0165688		0.783398	0.641515	0.62539	0.455329
Cab39	1.2459	0.00765182	0.00195863	0.0169919		0.837023	0.882167	0.951446	0.685003
Sec14l1	0.0975892	-0.996467	0.00196311	0.0170163		0.138274	0.0913162	0.0456956	0.0369675
Plcxd2	0.864145	-0.404194	0.00196736	0.0170388		0.550706	0.594504	0.484973	0.357208
Vasp	0.510799	-0.186148	0.00197431	0.0170847		0.560166	0.391055	0.374484	0.326354
Pex14	0.368237	-0.645537	0.00198141	0.0171317		0.315617	0.325132	0.233125	0.169437
Ccny	1.02984	-0.315733	0.00199007	0.0171922		0.77508	0.754823	0.698778	0.537255
Gm56655	0.111304	-0.820819	0.00200014	0.0172647		0.0609209	0.109053	0.0599807	0.142406
Ttc17	0.735188	-0.231932	0.00200392	0.0172827		0.588154	0.563231	0.502756	0.334729
Tomm5	0.26861	0.407468	0.00201	0.0173207		0.184381	0.218934	0.322691	0.298801
Carmil1	0.233922	-0.374902	0.00201467	0.0173464		0.258393	0.162063	0.136929	0.130221
Dusp16	0.523377	-1.05491	0.002017	0.0173519		0.507975	0.394003	0.234716	0.341487
1700102P08Rik	0.0131404	-1.44269e+08	0.00202286	0.0173878		0	0.0142907	0	0.0249993
Zfp592	0.419682	-0.694723	0.00203016	0.017436		0.432189	0.363337	0.259655	0.244614
Btbd7	1.43426	-0.422104	0.00203281	0.0174442		0.907148	0.994152	0.844043	0.722859
Mgrn1	0.408231	-0.386756	0.00204594	0.0175277		0.415606	0.356105	0.27419	0.21665
Snhg1	0.315996	0.631628	0.00204545	0.0175277		0.280306	0.214351	0.327265	0.3143
Ddx39a	0.159401	0.219643	0.00205921	0.0176266		0.147166	0.124887	0.155173	0.223395
Mreg	0.0809054	-1.88719	0.00206474	0.0176592		0.0298108	0.0807176	0.0334319	0.0363478
Ubap2	0.717971	-0.681518	0.00207043	0.0176932		0.5561	0.589826	0.413867	0.409788
Cdk2ap2	0.37867	0.0272146	0.00208506	0.0178035		0.382424	0.264499	0.273351	0.362841
Imp3	0.345338	0.71272	0.00209091	0.0178386		0.276237	0.2782	0.450902	0.361306
Sorl1	1.98142	0.0405702	0.00211475	0.0180271		1.18365	1.19139	1.34392	0.921673
Id2	0.26032	-0.285119	0.0021273	0.018119		0.109494	0.174656	0.18026	0.216336
Slc28a2	0.304107	-0.645817	0.00213229	0.0181465		0.353886	0.240601	0.167016	0.195691
Tbc1d5	1.69124	-0.159257	0.00213543	0.0181582		1.1281	0.958792	0.852478	0.77097
Foxn2	0.605867	-0.133001	0.00215615	0.0183192		0.489447	0.489137	0.434018	0.293189
Cotl1	0.964013	0.240483	0.00216373	0.0183396		0.741049	0.635928	0.735251	0.775663
Kif1b	0.308078	-0.007773	0.00216389	0.0183396		0.207233	0.27721	0.270076	0.1385
Zcchc9	0.218292	0.490513	0.00216347	0.0183396		0.162669	0.162076	0.239436	0.267365
Gm42941	0.0336186	-1.69038	0.00217339	0.018405		0.0462341	0.0335908	0.0107197	0
Mpeg1	0.0288775	-0.324118	0.00220391	0.0186481		0.0562231	0.0132212	0.0115074	0.0305802
Rb1	1.25088	-0.273688	0.00221624	0.018737		0.828682	0.886144	0.791291	0.663784
Ncf1	0.522806	0.0377318	0.00222171	0.0187678		0.526569	0.363021	0.390948	0.317944
Wtap	0.634265	0.0304161	0.00222737	0.0188002		0.452168	0.495013	0.531006	0.585373
Srsf5	1.3259	0.341351	0.00223069	0.0188128		0.971575	0.850325	1.00392	0.942306
Herc1	1.56691	-0.245239	0.00223814	0.0188602		1.04106	1.04194	0.968213	0.771728
Erbin	1.92444	-0.540308	0.00225983	0.0190273		1.21612	1.15118	0.944853	0.989642
Zdhhc14	0.631957	-0.530574	0.00227231	0.0191168		0.510129	0.458121	0.370246	0.292183
C130046K22Rik	0.0189975	-1.44269e+08	0.00229482	0.0192904		0.00272376	0.028279	0	0.0139587
Stambpl1	0.425861	-1.06016	0.00229749	0.019297		0.391994	0.348842	0.180875	0.210681
Slc15a2	1.06006	-1.05849	0.00230232	0.0193218		0.419676	0.629745	0.316911	0.472014
Hlcs	0.267336	-0.133565	0.00230476	0.0193266		0.297315	0.203759	0.21022	0.104372
Idh3b	0.305672	0.519177	0.0023217	0.0194528		0.290785	0.223222	0.325811	0.362015
Gm57006	0.0928513	-1.51888	0.00233003	0.0195066		0.120341	0.0915069	0.0459945	0.0360677
Idh3g	0.212332	0.381802	0.00235546	0.0197035		0.197019	0.165695	0.231182	0.263291
Cnot3	0.335004	0.482223	0.00236126	0.019736		0.252593	0.262844	0.391225	0.338826
Zmynd8	0.529663	-0.636166	0.00236737	0.019771		0.531402	0.392198	0.253303	0.383065
Grn	0.060698	0.00439041	0.00237602	0.0198111		0.0811897	0.0483112	0.0554744	0.0153887
Hace1	0.258058	-0.277086	0.00237428	0.0198111		0.22802	0.240689	0.205097	0.108298
Mir142hg	5.06561	-0.379422	0.0023781	0.0198123		2.08746	2.00071	1.77319	1.98676
Chst10	0.156933	-1.78498	0.00238239	0.019832		0.107841	0.162778	0.0622345	0.108953
1810009A15Rik	0.164814	-0.565294	0.00238636	0.019837		0.121917	0.132559	0.106156	0.200708
Rabep2	0.418896	0.910438	0.00238684	0.019837		0.330583	0.324121	0.606476	0.292224
Kdm2a	1.58217	0.189262	0.00243175	0.0201824		1.11215	1.03122	1.1321	0.820055
Zswim3	0.0267184	2.01413	0.00243232	0.0201824		0.0537238	0.0147972	0.0492166	0.0104658
Man2b1	0.38984	0.241063	0.00245906	0.0203878		0.434848	0.3069	0.386219	0.210862
Gm30054	0.353341	0.259044	0.00246225	0.0203978		0.398081	0.253635	0.292346	0.194659
Atxn2	0.503327	-0.458529	0.00249358	0.0206407		0.433557	0.426298	0.30975	0.226674
Naa16	0.414974	-1.2913	0.0025089	0.0207509		0.32198	0.35923	0.167467	0.247323
Flcn	0.162423	-0.822764	0.00251597	0.0207927		0.110595	0.184843	0.122338	0.0923489
Ndufs6	0.261293	0.536178	0.00251802	0.0207929		0.186979	0.207803	0.322693	0.275233
Srsf4	0.420386	0.0685996	0.00252579	0.0208342		0.367607	0.377991	0.374427	0.201268
Taf2	0.299576	-0.725662	0.00252708	0.0208342		0.223643	0.297902	0.193884	0.186531
Sin3a	0.592031	-0.741748	0.00253065	0.0208469		0.507128	0.488715	0.317974	0.344564
Gramd4	0.477283	-0.379507	0.00253476	0.0208642		0.399785	0.390001	0.31488	0.213336
Tln1	1.17187	0.334931	0.00254727	0.0209503		0.957845	0.742189	0.925756	0.828982
Eif6	0.259842	0.694368	0.00255509	0.0209842		0.204265	0.198	0.304851	0.297948
Nbas	0.273664	-0.615517	0.00255725	0.0209842		0.272544	0.250975	0.187677	0.11711
Sdccag8	0.373504	-0.697608	0.00255751	0.0209842		0.3931	0.285704	0.218865	0.196528
Srebf2	0.727075	0.399432	0.00255992	0.0209872		0.652635	0.527639	0.693849	0.401726
Isg20	0.0304476	1.4289	0.00257939	0.0211301		0.0392765	0.012498	0.0356742	0.0547479
Dennd5b	0.845797	-0.727745	0.00258966	0.0211804		0.651643	0.533475	0.39443	0.423702
Fig4	0.432016	0.060858	0.00258834	0.0211804		0.43205	0.340096	0.351938	0.196837
Ddx46	1.27114	-0.0229446	0.00260283	0.0212207		0.876263	0.846218	0.841963	0.98934
Gm48099	0.105928	-0.0215962	0.00259686	0.0212207		0.106701	0.113795	0.13988	0.0291477
H2-M3	0.243217	1.19162	0.0026028	0.0212207		0.233213	0.18215	0.388452	0.193106
Pfdn1	0.264302	0.13459	0.00260223	0.0212207		0.197879	0.189926	0.208166	0.294804
Txlng	0.409792	-0.883425	0.00260656	0.0212343		0.400602	0.331056	0.227318	0.227905
Rasgrp1	0.310922	-0.0286233	0.00261542	0.0212896		0.39223	0.22717	0.209084	0.208233
Pde1b	0.024666	-0.404805	0.00262636	0.0213618		0.0031014	0.033112	0.0300844	0.0102476
Map4	0.780013	-0.430824	0.00262872	0.0213641		0.631683	0.597953	0.534166	0.400946
Stk17b	8.61008	0.0107153	0.00263168	0.0213712		2.45084	2.52318	2.63257	2.60659
2310039H08Rik	0.0618689	-0.280517	0.00263676	0.0213956		0.0304651	0.0510978	0.0441395	0.102561
Vti1a	1.06171	-0.568239	0.00264492	0.0214449		0.790295	0.623074	0.452545	0.592306
Tstd3	0.0390594	0.727507	0.00266776	0.0216131		0.0117962	0.049721	0.079642	0.0160252
H2az2	0.714476	0.27243	0.00267551	0.0216588		0.646209	0.497521	0.567898	0.619361
Ddrgk1	0.31824	0.583744	0.00267795	0.0216615		0.278064	0.230092	0.335554	0.33458
4930523C07Rik	2.56239	0.350831	0.00268279	0.0216836		1.47906	1.22699	1.48581	1.27934
Rad54l2	0.216965	-1.19453	0.00269074	0.0216991		0.189413	0.21732	0.109242	0.110718
Serpina3g	0.055007	1.70581	0.0026905	0.0216991		0.0928857	0.031415	0.0914669	0.035103
Sesn3	1.12432	-0.73697	0.00269104	0.0216991		0.831393	0.804718	0.533066	0.638792
Chd4	1.83038	-0.195404	0.00269793	0.021722		1.24054	1.06438	0.987497	0.918302
Patl1	0.310008	-1.51647	0.0026981	0.021722		0.262845	0.282713	0.104929	0.224466
Rwdd1	0.463318	-0.239531	0.00271085	0.0218076		0.36232	0.329772	0.286972	0.452018
Ddost	0.19457	0.42357	0.00271992	0.0218635		0.216831	0.139056	0.206823	0.244971
Ncoa3	1.15533	-0.200475	0.00273003	0.0219276		0.888859	0.847461	0.758613	0.631049
Ndufv3	0.244344	0.435377	0.00274763	0.0220517		0.272499	0.161805	0.249088	0.244124
Fbxl17	1.28975	-0.404365	0.00276044	0.0221291		0.869418	0.810641	0.7367	0.602469
Tmbim6	1.35892	0.186993	0.00276269	0.0221291		1.03041	0.885022	1.04771	0.955824
Usp4	0.490147	-0.269964	0.00276372	0.0221291		0.440242	0.43785	0.395381	0.248203
H1f3	0.100329	-0.0252736	0.0027663	0.0221325		0.0386269	0.10407	0.0922009	0.078892
Elf2	1.76051	-0.224378	0.00277913	0.0221836		1.08925	1.10276	1.09055	0.847833
Lrmda	0.0446682	-1.44269e+08	0.00277915	0.0221836		0.0620583	0.0208894	0	0.00544187
Rbms1	1.09878	-0.0616492	0.0027772	0.0221836		0.824853	0.752442	0.801157	0.567638
Atp5b	1.08036	0.36604	0.00278674	0.0222269		0.795079	0.757104	0.943165	0.87638
Pbx1	0.100863	-1.4427e+08	0.00279061	0.0222406		0.126956	0.0587425	0	0.0423731
Socs5	0.248926	-0.199749	0.00280284	0.0223207		0.305118	0.185107	0.190572	0.130887
Strn	0.384584	-0.121351	0.00281269	0.0223818		0.263564	0.351873	0.319637	0.213158
Chchd4	0.188869	0.683105	0.00285088	0.0226529		0.162017	0.130624	0.209443	0.223099
Polr1h	0.361942	-0.400107	0.00285116	0.0226529		0.291935	0.281074	0.244687	0.377287
Rhof	0.29123	-0.743752	0.00286166	0.0227188		0.226895	0.286829	0.171459	0.16378
Nr2c2ap	0.107118	-0.462429	0.00287306	0.0227742		0.0692399	0.0872058	0.0757377	0.152962
Sgk3	0.51653	0.177025	0.00287119	0.0227742		0.45138	0.403387	0.46488	0.224639
Nsd3	2.31837	-0.0620941	0.0028832	0.022837		1.33844	1.36158	1.36301	1.11333
Adam17	0.444168	-0.714913	0.00289936	0.0229473		0.408296	0.377169	0.269946	0.237207
Ccdc124	0.106839	1.38064	0.00290469	0.0229719		0.118135	0.0669562	0.176886	0.129045
Oser1	0.382239	-0.180982	0.00290818	0.0229818		0.28685	0.297319	0.282575	0.41039
Cdc40	0.841934	0.0283135	0.00293727	0.0231938		0.610161	0.587862	0.620017	0.711549
Atp9b	0.848605	-0.209415	0.00294603	0.0232451		0.659083	0.652392	0.558301	0.417612
Calhm6	0.0194461	-1.44269e+08	0.00296658	0.0233714		0.0137553	0.00605724	0	0.0496686
Map3k5	1.14014	-0.102301	0.00296516	0.0233714		0.882555	0.708146	0.736034	0.642052
Narf	0.184492	-0.980556	0.00297013	0.0233815		0.212657	0.158498	0.0924019	0.0770502
Ehd2	0.0251547	-1.44269e+08	0.00299383	0.0235141		0.0479678	0.0155486	0	0.0150896
Gpatch2l	0.391589	0.212193	0.00299201	0.0235141		0.397244	0.30913	0.347513	0.200076
Mau2	0.541593	-0.338676	0.00299218	0.0235141		0.456076	0.469105	0.392166	0.28094
Hivep3	0.0739825	0.936784	0.00301736	0.0236775		0.11855	0.04503	0.0628706	0.0430519
Sri	0.527364	0.434631	0.00301923	0.0236775		0.491412	0.38152	0.502663	0.491089
Tab2	0.830593	-0.475507	0.00302542	0.0236899		0.649552	0.67647	0.510489	0.472084
Znhit3	0.0680574	1.46316	0.00302519	0.0236899		0.0516499	0.0449624	0.131352	0.0977855
Nubp1	0.202281	0.71546	0.0030381	0.0237711		0.219218	0.142729	0.221195	0.223956
Hspa9	0.784784	-0.182444	0.00306228	0.0239421		0.531571	0.631884	0.615499	0.606042
Wipf1	0.736813	-0.0644977	0.00310757	0.0242777		0.626608	0.516851	0.507004	0.331302
Xpo4	0.54921	-0.694835	0.00318599	0.0248715		0.375769	0.468503	0.327162	0.344833
Aff4	4.2242	-0.056687	0.00323887	0.0252652		1.88273	1.88311	1.82242	1.56145
Rffl	0.218898	-0.351454	0.00325058	0.0253181		0.242054	0.182027	0.142231	0.0839406
Zfyve1	0.157743	-0.27499	0.0032497	0.0253181		0.122607	0.168358	0.136723	0.0637885
Gm12185	0.130961	0.298399	0.00325694	0.0253293		0.191857	0.102936	0.135494	0.0535652
Snrpc	0.309612	0.37088	0.00325558	0.0253293		0.238036	0.259095	0.316853	0.352421
Maf1	0.369763	0.247592	0.00327382	0.0254413		0.276281	0.307705	0.373801	0.393475
Osbpl1a	0.0244546	0.87314	0.0032903	0.0255501		0.00574302	0.0131127	0.0257057	0.0508873
Gm56936	0.0217411	-1.44269e+08	0.00329626	0.0255771		0.0451516	0.0191283	0	0.00498384
Gtf2f2	0.72795	-0.0566997	0.00332823	0.0258057		0.565972	0.565002	0.61736	0.376341
D130040H23Rik	0.205517	-0.526743	0.00333294	0.0258227		0.264004	0.148614	0.118094	0.13272
Rasa2	1.3736	-0.428591	0.00334109	0.025847		0.870208	0.966874	0.835978	0.766786
Rps6ka5	1.39472	-0.0778928	0.0033405	0.025847		1.00149	0.860983	0.855832	0.616272
Jmjd1c	2.02158	0.523887	0.00335469	0.0259135		1.17661	1.1261	1.44205	1.11621
Pomp	0.431508	-0.64068	0.00335473	0.0259135		0.326013	0.36024	0.239001	0.409404
Cdk2ap1	0.13492	0.511871	0.00336946	0.0260078		0.117672	0.101223	0.14714	0.184042
Dda1	0.219788	-0.282339	0.00338351	0.0260818		0.179977	0.178857	0.154485	0.268574
Pkn1	0.812813	0.0998701	0.00338412	0.0260818		0.689936	0.629174	0.729442	0.440097
Rnf213	0.379454	0.173399	0.00339515	0.0261472		0.405162	0.26853	0.293276	0.206263
Akt1	0.106623	-0.104345	0.00340574	0.0262091		0.14287	0.104303	0.0932875	0.0372524
Mcrs1	0.148427	1.27381	0.00343152	0.0263413		0.117607	0.116261	0.281636	0.1432
Med20	0.174872	-0.571418	0.00342895	0.0263413		0.117692	0.1906	0.164492	0.11273
Stim1	1.7607	-0.390381	0.00342838	0.0263413		1.01109	1.03373	0.910283	0.770064
Tspo	0.385618	0.559347	0.00343315	0.0263413		0.356483	0.270077	0.367353	0.38949
Unc50	0.270059	0.652488	0.00345444	0.0264849		0.206075	0.217404	0.364835	0.293007
Wdr45b	0.365932	-1.11205	0.00349772	0.0267968		0.377214	0.312167	0.169955	0.264273
Irag2	0.535062	0.331604	0.00351544	0.0269125		0.528255	0.380792	0.487472	0.290823
Acat1	0.387139	0.47748	0.003538	0.0270651		0.351457	0.269504	0.36634	0.399765
0610040B10Rik	0.0479455	-1.4427e+08	0.00356587	0.027258		0.0232123	0.056884	0	0.0420033
Lyz2	0.352527	-4.53806	0.00357649	0.0273081		0.206462	0.110255	0.0301187	0.07337
Pkig	1.76293	-0.207445	0.00357774	0.0273081		1.03519	1.12833	1.05067	0.898729
Med14	0.690692	-0.442338	0.00359718	0.0274361		0.622925	0.52336	0.384395	0.382607
Fam114a1	0.015109	1.97359	0.00360714	0.0274917		0.0250884	0.00319036	0.0162753	0.0311056
Hmgxb3	0.228514	-0.806522	0.00363158	0.0276576		0.260726	0.200319	0.12465	0.120596
R3hdm1	1.3093	-0.172411	0.00364844	0.0277654		0.834765	0.903541	0.839235	0.733529
Lynx1	0.0459078	-1.44269e+08	0.00366641	0.0278815		0.0777928	0.0334492	0	0.0359192
Creld2	0.125747	1.23939	0.00368348	0.0279906		0.116071	0.0947214	0.211672	0.142898
B4galt5	0.666628	-0.20372	0.00370786	0.0281551		0.553327	0.536593	0.508372	0.3332
Mphosph8	0.73331	0.254907	0.00371563	0.0281933		0.505525	0.491049	0.570587	0.60427
Irf8	0.768115	0.516292	0.0037266	0.0282349		0.653699	0.542468	0.729677	0.440426
Tspan14	0.623676	0.189196	0.00372634	0.0282349		0.491591	0.486958	0.52215	0.284906
Arhgap10	0.0720154	-0.533945	0.00374116	0.0282827		0.0500397	0.0834466	0.0624957	0.0204187
Cyb561a3	0.302249	0.560809	0.003741	0.0282827		0.330589	0.211206	0.299371	0.258404
Malt1	4.06481	-0.177263	0.00373824	0.0282827		1.6497	1.70355	1.63345	1.32896
Helz2	0.519453	-0.241617	0.00376017	0.0284056		0.528023	0.427292	0.352853	0.299443
Gtf2i	0.160459	-0.548922	0.00376633	0.0284313		0.210409	0.141853	0.108282	0.0774887
Camkmt	0.289218	0.322149	0.00377083	0.0284443		0.264735	0.185201	0.183473	0.12812
Rnf167	0.334287	-0.241427	0.00381771	0.0287769		0.381931	0.283248	0.236898	0.194355
Cib1	0.188732	0.633317	0.00382575	0.0287953		0.237735	0.133485	0.205484	0.182122
Dhps	0.22472	0.423198	0.0038239	0.0287953		0.192233	0.172775	0.250696	0.260771
Lims1	1.40708	0.0443988	0.00386666	0.0290607		0.991473	0.878785	0.903116	0.655167
Psap	0.742341	0.224482	0.00386488	0.0290607		0.663727	0.509051	0.573986	0.519257
Gpi1	0.485263	0.677434	0.0038702	0.029066		0.427707	0.392939	0.60636	0.298839
Nr4a1	4.40944	0.397314	0.00388428	0.0291505		1.77576	1.64898	1.93575	1.76514
Ints6	0.844178	-0.680422	0.00391172	0.0293175		0.56438	0.581507	0.406367	0.37535
Tmcc1	1.26654	-0.7972	0.00391223	0.0293175		0.793388	0.76611	0.541172	0.574813
Lmtk2	0.606084	-0.0771616	0.00393052	0.0294331		0.569827	0.473107	0.458741	0.311908
Ik	1.05896	-0.0181765	0.00394146	0.0294936		0.679109	0.755902	0.766167	0.784086
Ttc3	0.765647	-0.173546	0.00394781	0.0295086		0.595881	0.520634	0.509713	0.333559
Usp12	0.518415	-0.46847	0.0039492	0.0295086		0.423353	0.469575	0.355528	0.310607
S100a11	0.843464	0.54438	0.00398508	0.0297551		0.647471	0.566087	0.69834	0.6954
Pogk	0.0468366	-2.65967	0.00399141	0.0297807		0.0217756	0.0603477	0.0061203	0.0200375
Bod1l	1.4044	0.30109	0.00399718	0.0298022		0.823417	0.839901	1.01495	0.926705
Gm43065	0.0332338	0.716474	0.00401499	0.0299055		0.0155411	0.0376201	0.0619879	0.00458428
Mdp1	0.133674	1.24253	0.00401686	0.0299055		0.150579	0.0888929	0.210365	0.155385
Gm32031	0.0186174	1.98738	0.00404893	0.0301225		0.0173058	0.00745218	0.0296934	0.0472564
Sdhaf1	0.121292	-0.0986862	0.0040536	0.0301355		0.0700061	0.100031	0.101967	0.160543
Egr3	0.68286	-0.415647	0.00406669	0.0302109		0.455322	0.280758	0.28867	0.263989
Numa1	0.888065	0.127597	0.00407238	0.0302314		0.733107	0.672389	0.745315	0.495726
Pitpna	1.57895	-0.519278	0.00409443	0.0303732		1.11696	1.05066	0.791915	0.934904
Comtd1	0.0193501	1.79659	0.00412372	0.0305465		0.00315399	0.0183837	0.0698596	0.0192992
Hif1an	0.206898	0.13623	0.00412374	0.0305465		0.172588	0.208647	0.26084	0.101936
Actg1	4.9155	0.332381	0.00413078	0.0305767		1.96231	1.82515	1.94772	1.95728
Tet3	0.675581	-0.32549	0.00413451	0.0305823		0.513872	0.526787	0.48767	0.327967
Pstpip1	0.0921164	1.32242	0.00415185	0.0306885		0.124336	0.0678724	0.162559	0.0494868
Plxdc2	0.0237825	1.87067	0.00415983	0.0307254		0.0347203	0.00790949	0.0251012	0.0357586
Ncoa1	1.45943	-0.176161	0.00416518	0.0307429		1.01233	0.9136	0.886861	0.672313
Maml2	3.30309	-0.135849	0.004176	0.0308006		1.44252	1.40264	1.35571	1.07154
Nktr	1.87266	-0.218271	0.00418492	0.0308268		1.27196	1.14472	1.05935	0.947911
Relch	0.803551	-0.554532	0.00418554	0.0308268		0.611539	0.643721	0.489581	0.455928
Tfeb	0.38206	-0.447006	0.00419829	0.0308765		0.361285	0.332485	0.272976	0.180101
Timm8a1	0.135842	-0.226669	0.00419564	0.0308765		0.0813598	0.122293	0.108748	0.163139
Adcy7	0.207566	0.124503	0.00421703	0.03097		0.273198	0.163697	0.191918	0.128957
Alkbh6	0.0934345	0.375359	0.00421459	0.03097		0.0586859	0.0812432	0.106835	0.128802
Mllt10	1.40851	-0.0614491	0.00422323	0.0309935		1.00931	0.956025	0.98145	0.723378
Rgs2	1.14873	-0.0276114	0.00425053	0.0311715		0.710129	0.655238	0.673468	0.851902
Nop58	1.07359	-0.12028	0.00427489	0.0313279		0.713289	0.678884	0.694894	0.843097
H2az1	1.24007	-0.22934	0.00429788	0.0314393		0.811811	0.821685	0.768864	0.912353
Lmbrd2	0.154394	-1.21786	0.00429753	0.0314393		0.200539	0.130083	0.0702165	0.07127
Lyl1	0.0871169	1.65127	0.00429926	0.0314393		0.0595107	0.0371891	0.112998	0.11004
Tnpo1	1.35748	0.0695227	0.00432528	0.0316071		1.02014	0.926898	1.02754	0.708067
Taf10	0.558217	0.274945	0.00434018	0.0316935		0.496858	0.409105	0.499065	0.554344
Ndufv1	0.153995	1.05524	0.00435444	0.0317751		0.157483	0.103073	0.227377	0.175775
Tmem164	0.261881	-0.0179336	0.00438084	0.0319451		0.272145	0.207458	0.212613	0.106123
Cop1	1.18946	-0.278791	0.00438853	0.0319785		0.884701	0.852761	0.681331	0.64636
E130308A19Rik	0.283323	-0.0665092	0.00439181	0.0319797		0.179121	0.244445	0.236061	0.105806
Zfp933	0.102174	-1.25431	0.00440946	0.0320855		0.0893724	0.116284	0.0468748	0.0389186
Mrpl21	0.346169	0.185195	0.00441634	0.0321129		0.306838	0.247795	0.251884	0.352149
Bex3	0.158624	-0.508021	0.00443304	0.0322116		0.120082	0.111062	0.0885692	0.198916
Kmt2e	7.9889	-0.195717	0.00445003	0.0323122		2.47961	2.5595	2.41145	2.4687
Rab23	0.0373909	-0.634	0.00446587	0.0324044		0.0406875	0.0363679	0.0224326	0
Atp2a2	0.632207	-0.538708	0.00447583	0.0324537		0.57243	0.501722	0.403187	0.324698
Lamp1	0.771271	0.302597	0.00450494	0.0326418		0.582862	0.499991	0.644593	0.686354
Pdcd6ip	0.591458	-0.322551	0.00450889	0.0326474		0.484545	0.511932	0.464459	0.309919
Gpr107	0.308763	-0.253922	0.00451981	0.0327034		0.356703	0.272833	0.241407	0.167968
Tmem185b	0.0541927	-1.54412	0.00453614	0.0327986		0.0661545	0.029698	0.0061203	0.0793172
Pfdn6	0.184338	1.00948	0.00454847	0.0328646		0.142037	0.151882	0.327396	0.181016
Rce1	0.100049	0.0733516	0.00455527	0.0328906		0.0649836	0.0885629	0.105556	0.141969
Gnaq	0.829032	-0.0381126	0.00459041	0.0331034		0.700139	0.552977	0.51027	0.420269
Kansl3	0.317004	-1.03524	0.00459117	0.0331034		0.264714	0.306557	0.143243	0.192725
Klf10	0.308993	0.73233	0.00463097	0.033367		0.324787	0.226266	0.360431	0.195592
4930522L14Rik	0.0303169	1.72208	0.00464438	0.0334402		0.0589028	0.0137765	0.0484275	0.028185
Map3k1	2.92301	0.0958032	0.00465076	0.0334627		1.65925	1.5582	1.62744	1.34913
Lrif1	0.543837	-0.0538508	0.00468102	0.0336569		0.371146	0.460291	0.417644	0.361655
Nsfl1c	0.238507	-0.388589	0.00473159	0.0339744		0.187039	0.20148	0.163699	0.285479
Sptlc2	0.612883	-0.526102	0.00473509	0.0339744		0.47987	0.507098	0.392634	0.351542
Stt3b	1.78924	-0.145375	0.00473495	0.0339744		1.00942	1.11846	1.06589	0.940921
Zfp213	0.0448308	-0.0128714	0.00474149	0.0339966		0.0704341	0.0209944	0.0266309	0.0644596
Clec4a2	0.0151713	-1.44269e+08	0.00476152	0.0341165		0.0340896	0.00828538	0	0
Tbca	0.763197	0.260946	0.0048002	0.0343697		0.645699	0.53009	0.631947	0.658829
Nifk	0.258242	-1.00447	0.0048111	0.0344238		0.183651	0.229315	0.127753	0.266691
Nolc1	0.69964	0.0674124	0.00481814	0.0344502		0.471503	0.501205	0.581194	0.601584
Mtx1	0.142459	1.12657	0.00483366	0.0345182		0.119819	0.107112	0.221832	0.180004
Polr2h	0.135153	-0.804768	0.00483436	0.0345182		0.0801204	0.121888	0.06873	0.154507
Cul4a	0.318818	0.151115	0.00484452	0.0345667		0.361551	0.265785	0.295699	0.166356
N4bp2	1.13196	-0.165707	0.00484835	0.0345701		0.815081	0.79622	0.755717	0.542284
Ankra2	0.172472	0.616177	0.00486057	0.0345905		0.113849	0.160848	0.267852	0.129273
Entpd5	0.14192	0.326166	0.00486466	0.0345905		0.18869	0.094215	0.132218	0.121527
Fsip1	0.0167236	-1.44269e+08	0.00486243	0.0345905		0.034226	0.00594345	0	0.0188899
Tasor2	1.43176	-0.0621771	0.00486298	0.0345905		0.89734	0.993633	0.967506	0.705511
Dnajc2	0.580999	-0.379501	0.0049089	0.034881		0.412129	0.439984	0.369947	0.541985
Phf11b	0.0804869	0.886301	0.0049227	0.0349549		0.0990806	0.0462762	0.0796262	0.103485
Akap12	0.149011	-0.106996	0.00498749	0.0353567		0.148098	0.0793407	0.0854663	0.0844142
Bcap29	0.245079	1.04653	0.00498898	0.0353567		0.158322	0.195736	0.413197	0.150647
Fgd6	0.186064	0.259523	0.0049896	0.0353567		0.195666	0.15679	0.21418	0.0780164
Ero1b	2.45523	0.0597626	0.00500076	0.0354114		1.42745	1.3012	1.4284	1.10272
Ddx41	0.315859	0.35551	0.00504152	0.035644		0.233781	0.251332	0.305898	0.337113
Dus2	0.120125	0.841692	0.005044	0.035644		0.0768213	0.0891269	0.16661	0.152391
Lmna	0.260785	1.21417	0.00503922	0.035644		0.171709	0.156888	0.28866	0.218276
Slc9a1	0.176689	-1.42279	0.00505627	0.0357062		0.197219	0.160323	0.0689342	0.096314
Prr14	0.399658	-0.206641	0.00507163	0.0357656		0.298977	0.391363	0.353869	0.232772
Use1	0.730173	0.0487999	0.00507144	0.0357656		0.494055	0.548794	0.563539	0.631765
Gm56555	0.0685743	0.929228	0.00510828	0.0359994		0.0897751	0.0388288	0.0743579	0.0971458
Tra2a	2.61515	-0.272565	0.00513728	0.036179		1.5306	1.42391	1.26407	1.31061
Apoe	1.32059	-1.0787	0.00515431	0.036274		0.659867	0.606368	0.362677	0.684255
Itpkb	1.45687	0.0999771	0.00517536	0.0363725		0.963225	0.879021	0.970191	0.70823
Phax	0.221336	0.0352915	0.00517452	0.0363725		0.124042	0.200202	0.215275	0.211255
Nadk	0.232476	0.392108	0.00518617	0.0364236		0.275111	0.195653	0.256071	0.109419
Bcl2l11	1.5322	-0.205518	0.00519862	0.0364861		0.78112	0.81007	0.736233	0.605848
Mis12	0.163083	0.853649	0.00521053	0.0365447		0.11273	0.152679	0.289547	0.118156
Gdi2	5.50869	0.0938038	0.00523821	0.0367138		2.08609	2.17101	2.27678	2.00803
Cep55	0.0220887	-1.44269e+08	0.00524914	0.0367426		0.00291912	0.0192577	0	0.0434291
Nip7	0.233466	0.105526	0.00524945	0.0367426		0.167152	0.198327	0.232865	0.265422
Aprt	0.222809	0.0552536	0.005273	0.0368824		0.163102	0.179752	0.199111	0.267511
Sp100	4.02341	-0.111866	0.0052839	0.0369335		1.85793	1.77566	1.7738	1.5341
Ciao2b	0.236004	0.22314	0.00529896	0.0369384		0.194106	0.186741	0.216149	0.292077
Dgkh	0.380762	0.0947832	0.00529121	0.0369384		0.230258	0.285394	0.288251	0.114119
Mbnl1	4.3133	-0.140628	0.00529413	0.0369384		1.97395	1.83902	1.82569	1.67884
Tgfbr2	2.32724	-0.166455	0.00529739	0.0369384		1.32226	1.35241	1.32879	1.08412
Eif3l	0.273224	0.84957	0.00530605	0.0369627		0.269568	0.196794	0.358029	0.282606
Taf7	0.329212	0.328007	0.00531101	0.0369722		0.253974	0.236998	0.342365	0.324172
Slc20a2	0.226656	-1.05472	0.00531693	0.0369884		0.202974	0.203158	0.122735	0.0867212
Eif3m	0.70085	0.209634	0.00533894	0.0371164		0.558251	0.524268	0.607152	0.644628
Fdx2	0.175361	-0.389459	0.00536041	0.0372378		0.137042	0.137889	0.100912	0.221049
Tmem251	0.160034	0.590719	0.00536364	0.0372378		0.122168	0.123416	0.201428	0.205454
Ndst1	0.0829514	0.690415	0.0053711	0.0372645		0.124094	0.0631499	0.110322	0.0345853
Eif3c	1.65239	-0.0202321	0.005379	0.0372942		1.06423	1.04356	1.05252	1.14784
Tfb1m	0.0317522	-1.1421	0.00539718	0.037395		0.0115036	0.045138	0.0251664	0.00929319
Dhrs1	0.0765582	1.58968	0.00545673	0.0377653		0.105852	0.05169	0.152548	0.0554898
Rapgef4	0.359538	0.274117	0.00545797	0.0377653		0.373475	0.22744	0.285468	0.192586
Cltc	1.26187	-0.574323	0.00546225	0.0377673		0.868808	0.90769	0.71438	0.721022
Dusp4	0.14348	-0.420967	0.00546926	0.0377673		0.125285	0.138079	0.121103	0.0441961
Proser1	0.156663	-0.274057	0.00546861	0.0377673		0.155659	0.152279	0.136082	0.0533299
Echs1	0.0532023	1.43412	0.00549729	0.0379353		0.0327468	0.0335259	0.078691	0.0769675
Tomm40l	0.0232307	2.52212	0.00551049	0.0380009		0.0392718	0.00881766	0.0544363	0.0311768
Irak3	0.924296	-0.373062	0.00552469	0.0380734		0.620571	0.711535	0.553869	0.527568
Gm56730	0.0291483	2.02457	0.00553362	0.0381094		0.0466602	0.0192211	0.0847835	0.0095124
Mex3c	0.320711	-0.525822	0.00553955	0.0381247		0.358091	0.241621	0.186048	0.176601
Tnfaip3	0.397633	-0.187719	0.00555534	0.0382078		0.327845	0.235919	0.178897	0.28629
Nsmce2	1.08631	-0.428422	0.00562998	0.0386953		0.707878	0.761543	0.64536	0.579405
Cct6a	0.698318	0.0801894	0.00566185	0.0388884		0.497227	0.557531	0.612327	0.605957
H2-T10	0.0648906	1.61111	0.00567795	0.038973		0.0735132	0.0394585	0.122171	0.0866769
Ccdc88c	0.742292	-0.109927	0.00568271	0.0389796		0.646871	0.561929	0.535585	0.416856
Cep192	0.415402	0.184067	0.0057188	0.039201		0.26448	0.356877	0.426513	0.259106
Git2	1.19591	-0.158452	0.00572779	0.0392365		0.803508	0.871248	0.853747	0.637502
Prpf4b	1.90262	-0.113847	0.00574366	0.039319		1.1002	1.12998	1.15222	1.1624
1300002E11Rik	0.0653715	-0.662341	0.0057787	0.0395063		0.115049	0.0476316	0.0380936	0.0399038
Pias1	1.73546	-0.149614	0.00577823	0.0395063		1.10444	1.15039	1.08122	0.878762
Bub1b	0.0138258	-1.44269e+08	0.00578498	0.039523		0	0.0200729	0	0.00491317
Ssr4	0.460532	0.425174	0.00580766	0.0396517		0.449492	0.323307	0.417242	0.411253
Rfxank	0.0237641	0.649085	0.00582323	0.0397052		0.0545185	0.014039	0.0285616	0.00890128
Rps6kb1	0.973126	-0.507022	0.00582196	0.0397052		0.743451	0.71434	0.572101	0.536694
Hsp90b1	3.27614	0.238624	0.00583834	0.0397819		1.57951	1.53457	1.72218	1.63167
Ubxn4	1.40968	-0.106692	0.00584813	0.0398222		0.867828	0.953294	0.939433	0.90923
Psmc4	0.316465	0.41969	0.00586945	0.039941		0.26102	0.244253	0.341666	0.355133
Gm57082	0.0242887	-1.44269e+08	0.00587841	0.0399755		0.0371238	0.0236481	0	0
Scamp2	0.4773	0.76328	0.00589782	0.0400811		0.44427	0.346099	0.540963	0.368959
Ube2m	0.15683	0.588754	0.00596878	0.0405365		0.165246	0.105476	0.151578	0.211005
Cradd	0.262107	-0.671966	0.0059876	0.0406375		0.266324	0.184976	0.135327	0.077767
Timm17b	0.234787	0.584359	0.00601947	0.0408268		0.16627	0.198546	0.305972	0.242782
Hmga1	0.0492629	0.678711	0.00602428	0.0408326		0.050248	0.0276987	0.0486217	0.0879932
Ctnna1	0.341951	-0.485259	0.00603345	0.0408678		0.263315	0.303118	0.250582	0.146332
Mrps23	0.137743	0.98694	0.00608758	0.0412073		0.0999925	0.120226	0.266946	0.136241
Ilk	0.109235	0.574568	0.00611521	0.0413399		0.129781	0.0698728	0.11213	0.137307
Immp1l	0.295326	0.365676	0.00611454	0.0413399		0.301396	0.179344	0.232758	0.286393
Zdhhc18	0.907118	-0.253356	0.00612318	0.0413667		0.73244	0.725248	0.661489	0.485599
Atg2b	0.226559	-0.0140477	0.00613521	0.0414207		0.254169	0.213857	0.230548	0.101734
Sec23ip	0.234504	-0.309821	0.00615853	0.0415509		0.206919	0.222426	0.196592	0.105952
Acaa1a	0.0657611	-0.00689957	0.00619355	0.0417479		0.0944774	0.0433574	0.0494277	0.0889995
Xpr1	1.31525	-0.198504	0.00619585	0.0417479		0.814187	0.875809	0.837023	0.63852
Gigyf1	0.438895	-0.574108	0.00620679	0.041767		0.337844	0.407564	0.305466	0.259834
Ppwd1	0.31527	0.123425	0.00620563	0.041767		0.187572	0.261605	0.297599	0.31456
Kdm6b	2.64522	-0.0152484	0.0062225	0.041818		1.35462	1.18889	1.28721	1.34633
Stmn1	0.378048	-0.355982	0.00622088	0.041818		0.249231	0.302564	0.228494	0.361304
Gas7	0.0258436	-0.895895	0.0062331	0.0418346		0.0537563	0.0149491	0.0061203	0.00940045
Kpnb1	0.353055	-0.511924	0.00622984	0.0418346		0.363358	0.328458	0.223807	0.179537
Rbm33	1.04915	-0.178529	0.00624017	0.0418547		0.757516	0.782603	0.722811	0.60405
Atp5g3	0.467917	0.223251	0.00630983	0.0422944		0.427753	0.354127	0.421603	0.474838
Pde6d	0.146079	-1.48911	0.00632155	0.0423453		0.15484	0.134966	0.0690734	0.0678279
Vps8	0.328945	-0.0366592	0.00634281	0.0424601		0.261721	0.293794	0.282316	0.158302
Manba	0.0978363	-3.02222	0.00635929	0.0425428		0.132736	0.0728509	0.0126311	0.0726667
Nup205	0.319828	-0.0355541	0.0063747	0.0426181		0.234177	0.301241	0.299359	0.159647
Abcg1	0.653962	-0.320914	0.00640327	0.0427814		0.552937	0.50232	0.467533	0.345639
Gla	0.140301	-1.66819	0.00640919	0.0427912		0.0780945	0.097253	0.030895	0.1517
Ppm1e	0.156189	-1.63273	0.00641377	0.0427912		0.177663	0.0999849	0.0332782	0.0715806
Xrcc1	0.0820524	-0.687809	0.00641722	0.0427912		0.118316	0.0715131	0.0427757	0.0302435
Wdfy2	0.274739	-0.257089	0.00644099	0.0429218		0.261023	0.242584	0.237682	0.12432
Hnrnpa1	1.30612	-0.0447598	0.00644662	0.0429316		0.898449	0.865864	0.879755	0.962236
Bloc1s1	0.0244867	1.70623	0.00645601	0.0429663		0.0192144	0.0101533	0.0364519	0.0539933
Cds2	0.302205	-0.36913	0.0064724	0.0430476		0.264281	0.286391	0.23492	0.149902
Cbll1	0.392163	0.685035	0.00649272	0.0431548		0.322826	0.264136	0.413674	0.401744
Uap1l1	0.0260808	2.45471	0.00650512	0.0432093		0.0458574	0.0124373	0.066334	0.0162837
Cnp	0.35532	0.688803	0.00653163	0.0433574		0.372888	0.253526	0.411755	0.31046
Nin	0.534778	-0.42374	0.00656503	0.043551		0.453022	0.443128	0.309703	0.270374
Vps13d	0.680336	-0.277179	0.00658773	0.0436734		0.553164	0.573408	0.530769	0.382484
Nptn	0.933833	-0.271204	0.006616	0.0438195		0.757807	0.662613	0.57378	0.508623
Qdpr	0.147409	0.577735	0.00662254	0.0438195		0.136565	0.106791	0.192555	0.184877
Zcchc2	0.373199	-0.157634	0.00662032	0.0438195		0.34899	0.327005	0.297293	0.188054
Med31	0.139377	0.646616	0.00664949	0.0439695		0.0940963	0.108397	0.162982	0.172129
Cramp1	0.300863	-0.175944	0.00666364	0.0440348		0.31208	0.263352	0.260942	0.133263
Usp9x	1.92973	-0.304153	0.00669148	0.0441904		1.20262	1.19901	1.06517	0.9682
Hspd1	0.810002	-0.210838	0.00673999	0.0444537		0.572339	0.584806	0.556096	0.634395
Ppie	0.156335	0.531891	0.00673684	0.0444537		0.110784	0.131687	0.181881	0.189604
Stx8	0.510215	-0.383548	0.00679589	0.0447937		0.503081	0.359602	0.324725	0.290672
Sorcs2	0.0409185	0.772217	0.00680959	0.0448552		0.0712341	0.0270953	0.0483657	0.0157141
Aak1	0.764325	-0.514319	0.00681985	0.0448653		0.61421	0.553667	0.43157	0.380315
Slc35d2	0.0982595	-1.95159	0.00681672	0.0448653		0.0764715	0.102324	0.03062	0.0312203
H2-T24	0.0391065	-0.605859	0.00684393	0.044995		0.0676467	0.0320568	0.0205246	0.00773252
Pik3c2b	0.404646	-0.603578	0.00687755	0.0451872		0.37654	0.346093	0.275451	0.196714
H2bc4	0.215824	-0.00100899	0.00690057	0.0453095		0.0970267	0.178438	0.185341	0.168974
Elk1	0.0179011	-1.44269e+08	0.00691502	0.0453547		0.0251735	0.0220056	0	0
Slc38a10	0.209123	-0.242558	0.00691626	0.0453547		0.206987	0.211585	0.193429	0.0937549
Atp5pb	0.833367	-0.0526053	0.00692928	0.0453822		0.651937	0.608326	0.595622	0.73104
Rassf4	0.129235	0.651324	0.00692707	0.0453822		0.17548	0.080519	0.132312	0.0980763
Ddhd1	0.592732	0.03002	0.00693508	0.0453912		0.482467	0.475539	0.520867	0.295604
Gm20274	0.0552069	-1.43675	0.00695431	0.0454757		0.0518776	0.0616388	0.0203663	0.00994279
Zfyve26	0.322573	0.0218105	0.00695683	0.0454757		0.336267	0.271031	0.304503	0.163212
Ccl6	0.0748548	-1.4427e+08	0.00697942	0.0455291		0.0326864	0.057322	0	0
Frmd6	0.216852	-1.08054	0.00698269	0.0455291		0.222688	0.189721	0.0996484	0.108833
H2ac24	0.0148625	-1.40184	0.00697424	0.0455291		0.0036362	0.0248329	0.00819062	0.0029822
Trim8	0.110667	0.117068	0.00697799	0.0455291		0.164398	0.0895171	0.0951329	0.06568
Slamf7	0.190832	0.386755	0.00700088	0.0456188		0.219255	0.116227	0.173831	0.14603
Esyt2	0.976718	-0.412157	0.00704544	0.0458801		0.715681	0.72447	0.574905	0.503857
Mxd4	0.38326	0.0438656	0.00705692	0.0459258		0.407652	0.313969	0.325677	0.214729
Uhmk1	0.429857	-0.039857	0.00707245	0.0459978		0.436399	0.372226	0.403436	0.232904
Hs2st1	0.275337	-0.145893	0.0071052	0.0461794		0.282815	0.194206	0.166408	0.11259
Lrrk1	0.250912	0.483951	0.0071122	0.0461794		0.307629	0.178475	0.245249	0.151922
Ypel3	0.806137	0.411139	0.00711385	0.0461794		0.661526	0.565388	0.760112	0.712873
Pdlim2	0.0276591	2.53458	0.007128	0.0462232		0.0375585	0.0144908	0.0931811	0.0293157
Polr3b	0.321992	-0.556613	0.00712957	0.0462232		0.319656	0.284912	0.181824	0.150094
2010004M13Rik	0.102633	0.12089	0.0071711	0.0463173		0.0565396	0.0897297	0.0884935	0.140969
Dock11	3.07966	-0.24174	0.00715151	0.0463173		1.54978	1.55533	1.37276	1.32029
Eif2ak2	0.122227	-0.914537	0.00716704	0.0463173		0.174693	0.0863329	0.0458234	0.0780821
Gm9856	0.0608972	-2.69397	0.00716827	0.0463173		0.0335318	0.0662943	0.011325	0.0630704
Maml3	1.75412	-0.244405	0.00715345	0.0463173		0.765053	0.923839	0.80106	0.662514
Mthfd1l	0.646493	-0.61197	0.00716685	0.0463173		0.480286	0.496394	0.392013	0.32291
Crim1	0.139657	0.3209	0.00720711	0.0465207		0.165886	0.100332	0.144126	0.0510805
Eif3e	1.3133	0.177838	0.00721191	0.0465225		0.952931	0.863126	0.922651	0.985352
Atp6v1e1	0.580519	-0.0942501	0.00721839	0.0465351		0.435397	0.449608	0.453035	0.532004
Ttc13	0.1784	-0.527683	0.00724957	0.0467068		0.13594	0.181292	0.11523	0.0958362
Sik1	1.65098	0.218878	0.00726254	0.0467419		0.933929	0.995122	1.11361	1.04195
Ubtf	0.392298	0.141343	0.0072641	0.0467419		0.377443	0.272964	0.314778	0.353671
Cdk6	0.311002	-1.1398	0.00727667	0.0467935		0.293026	0.223857	0.122477	0.141832
Hagh	0.131296	-0.499843	0.00730072	0.0468896		0.148902	0.0917422	0.0890834	0.160263
Slfn8	0.160799	-0.888112	0.00730021	0.0468896		0.204424	0.127463	0.0753378	0.0910529
B4galt1	0.746663	0.0737096	0.00732303	0.0469742		0.558009	0.565229	0.624319	0.365127
Epg5	0.195386	0.288836	0.00732108	0.0469742		0.208505	0.171471	0.205555	0.081066
Dnajc21	0.721099	-0.31105	0.00733456	0.0470189		0.492651	0.518551	0.405352	0.63106
Rad9b	0.02459	-1.40247	0.00736173	0.0471525		0.00245707	0.0298142	0.0124966	0.0254317
Stat4	7.73478	-0.312996	0.00736458	0.0471525		2.34006	2.45504	2.21085	2.17314
9530077C14Rik	0.0263775	2.4398	0.00739524	0.0472924		0.0123288	0.0128218	0.0811612	0.0430481
Il17ra	0.441673	-0.191347	0.00739561	0.0472924		0.417319	0.387061	0.358369	0.241787
Pip5k1c	0.223591	-0.0971226	0.00741294	0.0473737		0.211315	0.223542	0.218371	0.107054
Exoc2	0.434247	-0.114237	0.0074197	0.0473875		0.453967	0.34027	0.324712	0.26165
Unc5cl	0.0155943	-1.44269e+08	0.00742876	0.0474159		0.0330062	0.00717629	0	0.0222162
Gtf2f1	0.330179	0.248228	0.00743735	0.0474413		0.244663	0.258258	0.300042	0.344443
Pglyrp1	0.130621	1.15767	0.00744982	0.0474914		0.141829	0.0871211	0.202783	0.14698
Mif4gd	0.918887	-0.126938	0.00745925	0.0475221		0.612836	0.704899	0.682011	0.665457
Ppan	0.171237	-0.553667	0.00747286	0.0475794		0.130432	0.148508	0.110318	0.204986
Fam193b	0.285441	-1.36202	0.00748833	0.0476484		0.248007	0.259347	0.125284	0.19269
Pycard	0.0746701	0.93726	0.00749721	0.0476754		0.111055	0.0522363	0.123144	0.0395644
Armh3	0.378683	-1.48236	0.00751505	0.0476929		0.319951	0.304561	0.121345	0.219219
Mphosph9	0.333189	-0.184901	0.0075096	0.0476929		0.284637	0.275947	0.277964	0.137117
Mtpn	0.776953	0.22389	0.00750547	0.0476929		0.741494	0.549891	0.620372	0.540416
Rras2	1.01753	-0.334844	0.0075185	0.0476929		0.759917	0.697887	0.678661	0.481883
St6galnac3	1.17782	-0.373282	0.00754525	0.0478331		0.736988	0.669992	0.571778	0.448513
Trappc2l	0.156016	0.470896	0.00757809	0.0480117		0.158983	0.100828	0.150855	0.189538
Tecr	0.238722	0.78513	0.00758978	0.0480561		0.263722	0.160477	0.276539	0.233215
Sec22b	0.224752	-1.70456	0.00760843	0.0481446		0.226829	0.203438	0.0808895	0.166342
Rnf38	0.59647	-0.110762	0.00763109	0.0482583		0.477839	0.491881	0.516059	0.31154
Snx16	0.114538	-1.70806	0.00766021	0.0484127		0.0847949	0.124922	0.0349259	0.0848622
Ubxn7	0.648822	0.0291473	0.00771489	0.0487283		0.612615	0.47709	0.488574	0.36786
Psd3	0.433567	-0.469742	0.00774564	0.0488926		0.385259	0.333431	0.264082	0.185895
Cep72	0.0342322	1.9624	0.00776552	0.0489763		0.0231896	0.0299629	0.122978	0.0227768
Eif4b	0.611104	0.268632	0.00776842	0.0489763		0.600101	0.473334	0.576248	0.374652
Ugp2	0.336711	-1.17876	0.00777484	0.0489868		0.3303	0.275036	0.133761	0.213083
BC005624	0.596515	0.35741	0.0077993	0.0490199		0.447085	0.462846	0.538756	0.538116
Kat5	0.133402	0.467448	0.00780429	0.0490199		0.150213	0.0933452	0.132613	0.15868
Lsm8	0.194874	-0.356631	0.00780273	0.0490199		0.173065	0.156711	0.1302	0.22749
Tmsb10b	0.0490096	-0.575594	0.00780869	0.0490199		0.0303561	0.0356466	0.0308634	0.0850169
Tspan32	0.315664	0.687555	0.00779693	0.0490199		0.345362	0.221664	0.389032	0.282353
Ube2w	0.675912	-0.625307	0.00778899	0.0490199		0.622639	0.519808	0.42153	0.399187
Slc30a7	0.242001	-1.11551	0.00789911	0.0495271		0.237136	0.220343	0.105199	0.133372
Tkt	0.318611	0.58222	0.00789633	0.0495271		0.360385	0.234435	0.352624	0.251017
Isy1	1.999	-0.260418	0.00791232	0.0495797		1.07648	1.19103	1.00341	1.11455
Egln3	0.0258186	-1.44269e+08	0.00792888	0.0496532		0.0219652	0.0300851	0	0
Tbck	0.49528	0.169199	0.00794741	0.049739		0.377317	0.414323	0.457318	0.23355
Frg1	0.710425	-0.192865	0.00796013	0.0497581		0.50359	0.524242	0.492801	0.618415
Mbnl2	2.11489	-0.26119	0.00795998	0.0497581		1.19984	1.16982	1.06193	0.953406
D330050I16Rik	0.0175508	1.29479	0.00798174	0.0498326		0.00328933	0.0106064	0.025344	0.0376923
Ighv1-15	0.0233491	2.90371	0.00797849	0.0498326		0.00639181	0.00823962	0.0570867	0.0403013
Tob2	1.1627	0.326101	0.00800303	0.0499352		0.854866	0.64581	0.832544	0.716618
Dcn	0.0401218	-1.44269e+08	0.0080117	0.049959		0	0.0399082	0	0.013685

## Sheet: mDC
gene name	baseMean	log2FoldChange	pvalue	padj		NS.avg.Seurat	DS5.avg.Seurat	Vehicle.avg.Seurat	NET3IB.avg.Seurat
Rps27	14.7341	-0.0944976	1.20984e-07	9.90858e-05		1.83897	1.98854	2.00291	2.34149
Rps29	19.1521	-0.106595	2.47152e-07	0.000101209		2.12337	2.08933	2.37391	2.66221
Rpl38	12.5582	-0.165062	4.96178e-07	0.000135457		1.85441	1.7298	1.79841	2.31756
Rps28	14.0625	-0.0696852	1.47098e-06	0.000301183		1.7651	1.95756	2.01838	2.23541
Rpl36	12.5951	-0.141551	5.26753e-06	0.000862821		1.78045	1.88659	1.87656	2.20612
Rpl35	7.26663	0.140805	1.05949e-05	0.0014462		1.22478	1.36257	1.59787	1.75107
Rpl39	18.3666	-0.189114	1.80895e-05	0.00211647		2.04657	2.13865	2.17964	2.54368
Bcl2a1d	8.62162	1.10476	3.22677e-05	0.0033034		1.29194	1.3132	2.1691	1.71095
Camk1d	25.6756	-0.649995	4.9313e-05	0.00448748		2.59903	2.41235	2.0555	1.66535
Fth1	23.9676	-0.0689221	0.000162232	0.0132868		1.99763	2.36506	2.67867	2.29937
Cmss1	52.6755	-0.929206	0.000236655	0.0176201		3.1746	2.91992	2.49494	2.33381
Rpl37	18.6664	-0.232824	0.000271941	0.01856		2.00702	2.26329	2.30273	2.35603
Cmtr1	4.18256	-1.3268	0.000497659	0.0254739		0.753889	1.10033	0.6715	0.622864
Dnaja1	7.41627	-0.962662	0.000465752	0.0254739		1.27159	1.47102	1.08087	1.57652
Rpl17	31.9167	-0.107286	0.000487175	0.0254739		2.77921	2.64232	2.73972	2.76035
Rps25	15.0966	-0.0598817	0.000442997	0.0254739		2.02163	1.90002	2.02519	2.2021
Tmsb10	21.0996	1.00482	0.000570744	0.0274964		2.25302	1.84012	2.45474	2.34659
Nsa2	5.579	-0.141711	0.000659694	0.0284363		1.25495	1.16975	1.11961	1.53611
Rps6	14.7367	0.0319851	0.000649419	0.0284363		2.03581	1.83599	2.0385	2.30927
Jmjd1c	6.08288	0.235148	0.00098435	0.0356378		1.49766	0.975835	1.24573	0.992907
Lars2	15.4838	-1.07809	0.000947857	0.0356378		1.90166	1.75873	1.41723	1.08929
Pdia3	4.74781	0.42484	0.000915463	0.0356378		1.22711	0.816568	1.0427	0.749288
Vim	32.4179	1.49091	0.00100082	0.0356378		2.64838	2.02914	3.32801	2.38601
Rpl36a	8.16403	-0.209876	0.00117249	0.0384114		1.39459	1.45983	1.4706	1.75674
Rtn3	4.28535	-0.706643	0.00117251	0.0384114		1.13544	0.992716	0.819804	0.602667
Pkib	5.19662	2.18532	0.00124659	0.0392676		1.1413	0.418606	1.12419	0.723503
Rpl6	20.749	-0.015366	0.0013049	0.039582		2.26153	2.22696	2.48332	2.52085
Crebbp	4.32078	0.22647	0.00148666	0.0434849		1.1672	1.10178	1.18007	0.732748
Atp5e	4.31436	-0.526805	0.00167747	0.0455076		0.969912	1.06826	0.935262	1.27144
Cmip	13.4847	-0.339762	0.00166232	0.0455076		1.80009	2.14565	2.08616	1.76588
Med13	4.85553	-0.0887693	0.00194477	0.0455076		1.26323	1.14131	1.21979	0.649385
Rpl37a	19.1959	-0.0376504	0.00184985	0.0455076		2.21714	2.08571	2.3542	2.47051
Rps19	33.1244	-0.353227	0.00172495	0.0455076		2.70823	2.79619	2.68925	2.84891
Rps21	18.9353	-0.0892724	0.00185838	0.0455076		2.17028	2.14942	2.23751	2.49177
Rps26	26.7282	-0.155252	0.00194179	0.0455076		2.50509	2.48758	2.49376	2.77986

## Sheet: CD4
gene name	baseMean	log2FoldChange	pvalue	padj		NS.avg.Seurat	DS5.avg.Seurat	Vehicle.avg.Seurat	NET3IB.avg.Seurat
Cmss1	16.5413	-0.675693	2.0319e-50	1.31362e-46		3.16967	3.01592	2.66199	1.91576
Rps27	11.7954	-0.135762	5.18566e-45	1.67626e-41		2.20432	2.51203	2.43577	3.11896
Camk1d	11.1326	-0.804154	9.94198e-43	2.1425e-39		2.80216	2.65673	2.12485	1.52143
Rps29	8.59184	-0.038807	3.38461e-42	5.47038e-39		1.96474	2.12148	2.16559	2.82777
Rpl37a	12.0127	-0.0147359	5.60491e-34	7.24715e-31		2.40072	2.53411	2.53226	3.03891
Lars2	3.95315	-0.920874	9.49293e-34	1.02286e-30		1.78781	1.63694	1.19174	0.702432
Rpl38	9.2817	0.0468306	9.06091e-32	8.3684e-29		2.14815	2.25543	2.33061	2.84515
Rpl39	11.644	-0.0037538	2.77191e-30	2.24005e-27		2.31597	2.48144	2.53053	3.01239
Fau	28.7951	-0.0884675	1.54538e-28	1.1101e-25		3.34339	3.43175	3.43316	3.82829
Rps28	7.45341	-0.16196	2.28009e-28	1.47408e-25		1.81019	2.07298	2.00181	2.56011
Rpl35	3.48872	0.143539	7.21537e-27	4.24067e-24		1.1956	1.29037	1.39463	1.94625
Rpl41	11.672	-0.0228192	9.99296e-26	5.38371e-23		2.44649	2.49051	2.52937	2.95112
Rps21	13.7183	-0.164895	1.09869e-25	5.46387e-23		2.51643	2.68143	2.62053	3.10628
Rpl36	8.78009	0.131161	1.55815e-25	7.19534e-23		2.10279	2.21294	2.37148	2.68096
Rpl26	9.62284	0.0199921	3.00839e-25	1.29662e-22		2.17913	2.2706	2.35331	2.8142
B2m	20.448	0.485838	1.33396e-23	5.39003e-21		3.23476	2.97219	3.32891	3.39244
Rpl19	20.9516	0.0689495	3.27539e-23	1.24561e-20		3.0402	3.08954	3.1758	3.50113
Rpl34	15.3766	-0.0197453	4.63383e-23	1.60978e-20		2.78556	2.7823	2.81304	3.19645
Tmsb10	21.8523	0.202757	4.73099e-23	1.60978e-20		3.06803	2.99927	3.13301	3.53438
Rps24	33.6656	-0.0859896	7.95376e-23	2.57105e-20		3.43183	3.57687	3.53847	3.94818
Rpl21	17.0632	0.115356	1.3082e-22	4.0274e-20		2.78165	2.84119	2.93965	3.29855
Rpl17	20.8176	0.0852437	5.28322e-22	1.55255e-19		3.07437	3.02868	3.11485	3.49401
Rps23	15.3606	-0.0344619	8.80958e-22	2.47626e-19		2.77521	2.77322	2.8073	3.20916
Rps26	10.7756	-0.017484	1.29951e-21	3.50057e-19		2.2925	2.36804	2.40541	2.87716
Eif1	15.8468	0.0363299	1.29278e-20	3.34312e-18		2.78038	2.84529	2.91953	3.19545
Rps3a1	19.1503	0.158472	1.86424e-20	4.63551e-18		2.98012	2.95419	3.10434	3.38984
Rpl18a	17.4147	0.0289985	2.34591e-20	5.61716e-18		2.84127	2.92033	2.96105	3.28883
Rpl24	10.7511	0.00794536	2.80603e-20	6.47891e-18		2.3299	2.38112	2.48782	2.83398
Tpt1	48.7025	0.0371735	5.30173e-20	1.18192e-17		3.91918	3.99206	4.03867	4.26334
Rpl35a	13.2295	-0.174515	9.54914e-20	2.05784e-17		2.54818	2.64169	2.52399	2.99902
Rpl10	7.27216	0.352765	1.11845e-19	2.33252e-17		1.93583	1.86958	2.19019	2.49425
Rpl37	10.7091	-0.00409045	1.53054e-19	3.09217e-17		2.3025	2.40639	2.46379	2.82508
Rpl32	14.8717	0.0292347	1.26823e-17	2.48459e-15		2.64115	2.71531	2.76417	3.14378
Rps8	27.7009	-0.160181	1.4545e-17	2.76569e-15		3.32752	3.36915	3.3019	3.69285
Rpl6	13.6505	0.017644	1.67516e-17	3.09426e-15		2.59325	2.65922	2.71808	3.05425
Rpl12	12.9652	0.0581864	2.83695e-17	5.09469e-15		2.4961	2.49648	2.60429	3.03965
Rps25	6.90819	-0.031136	3.17069e-17	5.54014e-15		1.90558	1.98485	2.02303	2.40519
Gm10076	1.20449	0.447764	3.62805e-17	6.17246e-15		0.495139	0.598698	0.781043	1.07486
Pfn1	9.23614	0.624746	5.50618e-17	9.12756e-15		2.43662	2.05154	2.58407	2.58182
Rpl13	23.0778	0.0325709	6.82173e-17	1.10256e-14		3.15081	3.15339	3.1764	3.55559
Rpl15	8.37975	0.147292	9.38835e-17	1.48038e-14		2.21094	2.12131	2.27509	2.61452
Rpl5	12.5257	0.150898	1.1031e-16	1.69799e-14		2.52478	2.55809	2.74549	2.9447
Rps13	16.2211	-0.0157376	1.42183e-16	2.1377e-14		2.7846	2.86232	2.90053	3.20448
Rpl9	14.3753	0.0496753	2.00503e-16	2.94603e-14		2.68075	2.71999	2.77423	3.0823
Rpl23	20.3921	0.0580382	2.07254e-16	2.97755e-14		3.00862	3.03459	3.14212	3.43529
Rplp2	18.8857	-0.0887597	3.48509e-16	4.89807e-14		2.94477	2.9972	3.00448	3.34307
Rpl11	13.0319	0.16131	6.46777e-16	8.89662e-14		2.71494	2.59311	2.75761	2.97459
Rps9	13.7366	0.0001446	1.01333e-15	1.36483e-13		2.6787	2.6422	2.6767	3.0452
Ubb	14.0858	0.324257	1.45681e-15	1.9221e-13		2.65607	2.60597	2.84197	3.02936
H3f3b	13.1774	0.125242	1.79066e-15	2.31533e-13		2.65092	2.53759	2.69628	2.99855
Rpl30	17.9078	-0.15756	2.2838e-15	2.89506e-13		2.92974	2.95992	2.89808	3.28203
Rpsa	18.6988	0.190293	2.44796e-15	3.04348e-13		2.87621	2.89728	3.12084	3.32032
Rps10	18.0064	0.0198893	3.03503e-15	3.6336e-13		2.88375	2.91341	2.98505	3.28379
Rps3	14.4679	0.198155	2.99447e-15	3.6336e-13		2.74729	2.70585	2.90057	3.05786
Rps6	9.09958	0.120424	3.27754e-15	3.8526e-13		2.2462	2.24485	2.40275	2.63068
H2-D1	13.3881	0.501661	3.47944e-15	4.01688e-13		2.72676	2.58646	2.97177	2.91707
Rps27a	15.4418	0.0886163	4.05174e-15	4.59553e-13		2.7772	2.76447	2.85759	3.12912
Rps15a	22.5194	-0.11837	7.35359e-15	8.19671e-13		3.04971	3.19761	3.14112	3.49616
Rpl27a	13.6228	0.0397517	8.29381e-15	9.08804e-13		2.68471	2.64232	2.72121	3.03202
Cmip	5.46617	-0.206126	9.01006e-15	9.70834e-13		1.80279	1.94651	1.84619	1.09069
Rgs1	7.70514	-0.24772	1.63171e-14	1.72935e-12		1.27529	1.89492	1.75922	2.11272
Rpl13a	31.0534	-0.0767688	2.28714e-14	2.3849e-12		3.38221	3.4531	3.4402	3.77181
Rplp1	28.1742	0.0722119	2.75056e-14	2.8226e-12		3.36074	3.41346	3.48134	3.70229
Cd52	9.32734	0.476976	1.00532e-13	1.01553e-11		2.23378	2.04892	2.42456	2.61123
Fryl	6.75722	-0.742728	3.06311e-13	3.04662e-11		2.05572	2.11978	1.73236	1.45594
Tmsb4x	64.583	0.301035	4.25941e-13	4.17229e-11		4.36623	4.10913	4.37947	4.46167
Ppia	13.3446	0.237641	6.43235e-13	6.20673e-11		2.67991	2.61805	2.81327	2.96858
Pnrc1	10.9251	0.330581	7.65687e-13	7.27965e-11		2.37685	2.36034	2.66364	2.75574
Rps20	16.9428	0.00784721	1.50281e-12	1.40807e-10		2.81839	2.81588	2.84734	3.24862
Rpl14	9.35174	0.0965962	1.8942e-12	1.74943e-10		2.2024	2.27455	2.42383	2.67727
Rpl27	11.0858	-0.0585291	2.10716e-12	1.9187e-10		2.48404	2.49599	2.424	2.79804
Nsa2	3.12933	0.236577	2.41437e-12	2.1676e-10		1.22743	1.24871	1.36137	1.55989
Trac	4.94431	0.621285	2.44756e-12	2.1676e-10		1.63095	1.47212	1.94177	2.06355
Rpl7a	7.03632	0.287319	2.61099e-12	2.28109e-10		2.04031	1.97666	2.23372	2.30856
Rpl18	15.4249	0.0454848	2.71539e-12	2.34066e-10		2.78081	2.73178	2.84202	3.07907
Rps19	11.2491	-0.022087	3.36626e-12	2.86354e-10		2.38599	2.3812	2.46442	2.80818
Rps17	3.1908	-0.191499	3.54725e-12	2.97831e-10		1.25479	1.30235	1.26738	1.70044
Sh3bgrl3	4.08449	0.332802	4.48383e-12	3.71641e-10		1.59702	1.35206	1.60398	1.92245
Ptma	15.9938	0.219869	4.67136e-12	3.82283e-10		2.71893	2.74749	2.93445	3.13581
Ptprcap	1.89584	1.02442	5.34974e-12	4.32326e-10		0.982721	0.711339	1.23938	1.18687
Rpl28	8.40534	0.0561747	7.11707e-12	5.68048e-10		2.15295	2.14203	2.13599	2.46674
Rpl8	12.4474	0.154893	8.28665e-12	6.53332e-10		2.52068	2.53409	2.65758	2.8966
Fth1	17.8369	0.293595	1.41806e-11	1.10455e-09		2.6035	2.80538	3.00128	3.08679
Rps7	18.702	0.0284027	1.47361e-11	1.13415e-09		2.91942	2.93882	2.99572	3.289
Rps16	25.4244	-0.0769488	1.9044e-11	1.44847e-09		3.28879	3.27906	3.24273	3.5814
Rps4x	14.4508	0.147941	2.91587e-11	2.19199e-09		2.65895	2.71363	2.89995	2.95796
Oaz1	6.91347	0.141246	3.4357e-11	2.55308e-09		2.04939	2.01693	2.20743	2.28687
Srgn	16.0153	0.0945105	6.1791e-11	4.53953e-09		2.82716	2.68411	2.80086	3.13367
Rpl36a	5.27354	0.0164315	6.65235e-11	4.8323e-09		1.68941	1.69988	1.77138	2.11418
Skap1	7.79733	0.0296606	6.96657e-11	5.00432e-09		2.51467	1.98353	2.16584	1.78031
Rpl31	3.74277	-0.0457462	9.11203e-11	6.47355e-09		1.3703	1.4309	1.39297	1.74859
Hmgn5	0.673417	0.898121	9.29784e-11	6.53375e-09		0.367089	0.251367	0.445006	0.654181
Eef1a1	30.953	0.317792	1.25164e-10	8.70093e-09		3.49006	3.49471	3.76062	3.69128
Ly6e	5.58323	0.768447	1.76796e-10	1.21594e-08		1.66001	1.58423	2.10814	2.02462
Rpl22l1	2.5455	0.262187	1.79719e-10	1.22304e-08		1.1109	1.03291	1.18576	1.45578
Gphn	3.9417	-0.567228	1.93768e-10	1.30491e-08		1.71602	1.54218	1.26633	0.910157
Rplp0	14.4585	0.155204	2.40117e-10	1.60037e-08		2.63273	2.67478	2.81701	2.96436
Cdk8	1.86377	-0.715685	2.68824e-10	1.77342e-08		1.00279	1.02145	0.799507	0.499137
Calm2	4.16226	0.0670663	2.82519e-10	1.84494e-08		1.4241	1.46444	1.58568	1.90067
Cox7c	2.57976	0.0477072	3.48975e-10	2.25613e-08		1.06149	1.16702	1.22717	1.4867
Gapdh	4.81883	0.485506	3.74176e-10	2.3951e-08		1.62032	1.59076	2.02629	1.87813
Rsrp1	4.69066	-0.376707	4.42602e-10	2.80531e-08		1.95536	1.56485	1.39513	1.76682
Shisa5	4.11493	0.830114	4.76929e-10	2.99354e-08		1.70478	1.35724	1.89806	1.60819
Rps5	12.3567	0.139568	7.11622e-10	4.41351e-08		2.52249	2.51961	2.6504	2.84668
Selenow	2.55352	0.669104	7.16811e-10	4.41351e-08		1.16695	1.06224	1.47094	1.42673
Rps14	21.516	-0.158848	9.17284e-10	5.59457e-08		3.11661	3.20828	3.12009	3.36453
Dad1	1.82463	0.329848	1.28864e-09	7.78604e-08		0.857037	0.860868	1.01429	1.18537
Slc25a5	1.94206	0.367416	1.33113e-09	7.96831e-08		0.94605	0.862809	1.04974	1.28127
Rpl10a	7.2648	0.176825	1.40695e-09	8.34491e-08		2.04253	1.97414	2.15604	2.34202
Dnaja1	13.3693	-0.688233	1.52536e-09	8.96497e-08		2.56569	2.60135	2.25033	2.8
Rps12	16.4656	-0.0501762	1.55938e-09	9.08233e-08		2.76028	2.83177	2.83642	3.14377
Lgals1	5.22624	0.437654	2.15919e-09	1.24635e-07		1.68717	1.45233	1.71591	1.96428
Rps15	13.4211	0.00163043	2.5742e-09	1.47276e-07		2.66648	2.6811	2.71293	2.92483
Ftl1	5.29414	0.0528623	3.00491e-09	1.7041e-07		1.7594	1.5757	1.67093	2.06852
Rpl29	9.21321	0.159045	3.49036e-09	1.96219e-07		2.25153	2.22673	2.39463	2.58033
Rpl3	7.0069	0.223184	3.9079e-09	2.17798e-07		1.98455	1.99453	2.22279	2.30654
Btbd9	5.27397	-0.634883	4.79513e-09	2.64962e-07		1.57148	1.84537	1.52834	1.32764
S100a10	8.219	0.53248	5.51174e-09	3.01978e-07		2.23808	1.879	2.25801	2.42443
Dynll1	2.85698	-0.0595511	6.00032e-09	3.25984e-07		1.07982	1.19374	1.22417	1.50511
Elmo1	7.39995	-0.362584	6.27677e-09	3.38161e-07		2.33086	2.17194	1.97433	1.74208
Hivep2	9.32316	-0.954227	7.19339e-09	3.84341e-07		2.32605	2.30429	1.60409	1.67506
Cebpb	2.69791	0.900377	8.44666e-09	4.47604e-07		0.839984	0.966648	1.4649	1.28791
Coro1a	4.07186	0.561323	8.61492e-09	4.52809e-07		1.76583	1.40541	1.76046	1.67715
Eef1b2	5.63101	0.0969592	9.5808e-09	4.99515e-07		1.91239	1.7169	1.85032	2.09773
Map1lc3b	2.02174	0.304392	2.16923e-08	1.12193e-06		0.872947	0.97758	1.19234	1.18904
Bcl2a1b	3.82506	-0.144981	2.28262e-08	1.1712e-06		1.14882	1.2063	1.23206	1.63849
Rpl22	7.32078	-0.0550539	2.30585e-08	1.17381e-06		2.10267	2.04758	2.09266	2.32983
Uba52	0.690704	-0.35546	2.64553e-08	1.3362e-06		0.338573	0.42334	0.365037	0.691385
Hmgb1	4.97461	0.0986114	3.45819e-08	1.73311e-06		1.66675	1.63021	1.77187	2.07482
Ctla2a	3.98265	0.11707	3.49281e-08	1.737e-06		0.826253	1.28007	1.19998	1.59249
Crebbp	3.15373	-0.372382	4.267e-08	2.10581e-06		1.43538	1.49272	1.33084	1.00674
Rps2	13.032	0.148854	4.49116e-08	2.19965e-06		2.59017	2.5679	2.73599	2.90406
Rpl23a	15.0892	0.109134	4.94139e-08	2.39931e-06		2.80223	2.78011	2.90384	3.02399
S100a4	9.30151	0.391119	4.97305e-08	2.39931e-06		1.97544	1.89397	2.20048	2.55709
Sub1	5.84096	-0.241921	5.08459e-08	2.43495e-06		1.70482	1.80812	1.75293	2.05954
Chchd2	3.3185	0.0685875	6.70486e-08	3.18728e-06		1.40883	1.31348	1.44248	1.65382
Rpl7	9.23686	0.15827	7.66404e-08	3.61664e-06		2.28335	2.27808	2.4154	2.53521
Atp5e	2.18877	-0.187537	7.88002e-08	3.66758e-06		1.06512	1.01517	0.990094	1.36582
Ppp1r16b	4.65578	-0.112925	7.94218e-08	3.66758e-06		1.47061	1.77192	1.77128	1.36919
Rps18	9.07304	0.0142344	7.91745e-08	3.66758e-06		2.30419	2.24368	2.24121	2.53284
Calm1	11.059	0.115754	1.14515e-07	5.25065e-06		2.58312	2.4575	2.57594	2.7031
Eif4a1	3.10847	-0.184117	1.19558e-07	5.44328e-06		1.1986	1.35419	1.34801	1.53442
2410006H16Rik	1.32072	-0.373783	1.21072e-07	5.47366e-06		0.665862	0.668308	0.544545	0.890578
Arhgdib	4.54494	0.353811	1.33623e-07	5.99911e-06		1.79621	1.54526	1.79638	1.82355
Aak1	2.05813	-0.8925	1.58035e-07	7.04619e-06		1.07085	1.09411	0.710277	0.662733
mt-Co2	23.112	-0.209509	1.76015e-07	7.7941e-06		3.11743	3.24986	3.15496	3.38271
Ssh2	8.76594	-0.512902	1.97355e-07	8.6796e-06		2.24131	2.34192	1.99865	1.8319
Akap13	14.324	-0.120622	2.19177e-07	9.50994e-06		2.81522	2.84169	2.79358	2.30983
H2aj	1.15348	0.251475	2.17937e-07	9.50994e-06		0.541888	0.593754	0.727611	0.903944
Fli1	4.75612	-0.323971	2.40107e-07	1.03486e-05		1.74602	1.76364	1.62311	1.2314
Pabpc1	8.17514	0.0718726	2.41853e-07	1.03548e-05		2.20019	2.15343	2.23051	2.46297
Lncpint	8.2648	-0.493683	2.69179e-07	1.1449e-05		2.26332	2.18896	1.94087	1.66498
Ago2	2.78498	-0.421591	3.63907e-07	1.53769e-05		1.33359	1.3779	1.16845	0.898911
Capg	1.81841	0.998275	3.9613e-07	1.66297e-05		0.861138	0.659905	1.16928	1.10087
Npm1	5.82173	-0.122748	4.25539e-07	1.77491e-05		1.7809	1.86749	1.87768	2.08077
Rpl36al	2.90201	-0.0529659	4.87611e-07	2.02077e-05		1.32015	1.23485	1.23764	1.46293
Snrpg	2.31259	-0.202697	4.93138e-07	2.03066e-05		1.06395	1.1472	1.05736	1.27588
H2-K1	19.6119	0.357877	5.34464e-07	2.18691e-05		3.08694	3.03857	3.28462	3.18207
Gm11808	0.387108	0.543415	6.45616e-07	2.6251e-05		0.163434	0.216964	0.340555	0.43156
Emp3	2.14984	0.496608	7.11056e-07	2.87311e-05		1.13601	0.887355	1.12403	1.21809
Bach2	4.80573	-1.18725	7.99827e-07	3.21173e-05		1.49144	1.49231	0.932976	0.952412
Prkca	7.15267	-0.865759	8.15273e-07	3.25354e-05		1.81938	1.93255	1.43253	1.48068
Macf1	6.10566	0.00396189	8.40165e-07	3.33231e-05		2.14668	1.89951	1.94422	1.6332
Btf3	3.43304	0.14746	8.56548e-07	3.37658e-05		1.44449	1.33799	1.50839	1.68035
Selenok	2.49526	-0.000994182	9.43908e-07	3.6984e-05		1.13467	1.11922	1.15343	1.38228
Runx1	6.79122	-0.75465	1.00435e-06	3.91153e-05		1.91397	1.98511	1.5161	1.46902
Cox6c	1.97188	0.025415	1.1501e-06	4.45234e-05		0.983937	0.963044	1.02581	1.16491
Eny2	0.641773	-0.0671275	1.24253e-06	4.78153e-05		0.471501	0.315086	0.345104	0.604489
Aff3	1.23113	-1.60807	1.30327e-06	4.98558e-05		0.799032	0.474049	0.236142	0.243438
H2-Q4	0.85641	1.01944	1.33523e-06	5.07779e-05		0.455304	0.411827	0.770255	0.627549
Gas5	1.77223	-0.186624	1.43798e-06	5.43657e-05		0.823881	0.878973	0.862153	1.14896
Anp32a	2.25511	0.747144	1.45024e-06	5.45104e-05		1.10726	0.911386	1.36329	1.18147
Ets1	10.8052	-0.14228	1.56949e-06	5.86518e-05		2.53647	2.60843	2.46696	2.1318
Btg1	11.8994	0.0832002	1.90979e-06	7.09587e-05		2.2925	2.46211	2.63341	2.68827
Actb	39.0232	0.409171	1.9418e-06	7.17357e-05		3.85227	3.5328	3.86724	3.76256
Pfdn5	2.511	0.135713	1.96394e-06	7.18319e-05		1.112	1.13977	1.23778	1.39095
Ucp2	1.89306	0.89069	1.96663e-06	7.18319e-05		0.954452	0.730788	1.28428	1.09704
S100a13	1.4919	0.349287	2.08884e-06	7.58671e-05		0.878765	0.670992	0.898336	1.00231
Rack1	10.7212	0.170918	2.29039e-06	8.27226e-05		2.45826	2.36295	2.59453	2.65465
Filip1l	0.859357	0.351567	2.32585e-06	8.35367e-05		0.664717	0.525883	0.68159	0.285911
Hint1	1.47306	0.244307	2.58179e-06	9.17407e-05		0.779163	0.73014	0.89002	1.03566
Ndufb7	0.748859	0.774289	2.58265e-06	9.17407e-05		0.506704	0.344391	0.624138	0.634671
Lat	2.31182	0.4284	2.66796e-06	9.42534e-05		1.13683	0.988952	1.28704	1.30851
Jarid2	3.31166	-0.301348	2.80308e-06	9.84885e-05		1.50879	1.42068	1.25706	1.00966
Ifi203	1.89468	0.548478	2.93612e-06	0.000102606		1.09514	0.736012	0.897312	1.04741
Trbc2	6.17176	0.265043	3.03598e-06	0.000105525		1.98709	1.55173	1.8109	1.96302
Hdac4	0.503758	-0.589615	3.05884e-06	0.000105751		0.235403	0.430866	0.321826	0.134351
Rps11	15.4648	0.106124	3.29016e-06	0.000113143		2.74079	2.77481	2.92666	2.97387
Clic1	1.98375	0.619859	3.51852e-06	0.000120077		1.1261	0.83543	1.23579	1.11493
Cox4i1	3.39023	0.231039	3.52893e-06	0.000120077		1.50804	1.3231	1.52189	1.6197
Gna13	4.58713	-0.395866	3.57599e-06	0.000121041		1.47814	1.77725	1.58907	1.4419
Dhx40	2.23897	-0.501221	3.8953e-06	0.000130482		0.897623	0.749221	0.642354	0.940645
Jund	10.5291	0.651978	3.891e-06	0.000130482		2.29432	2.06462	2.4425	2.42885
Top1	3.77953	-0.080632	4.28549e-06	0.000142813		1.42355	1.34499	1.37573	1.68915
Isg15	1.29321	1.02807	4.50643e-06	0.000149405		0.408316	0.474663	0.655268	0.601622
Sik3	8.71902	-0.0476372	4.57385e-06	0.000150867		2.32077	2.24524	2.30653	1.77717
Cd3e	3.54496	0.257152	4.84319e-06	0.000158523		1.50929	1.35975	1.57324	1.68782
Ncl	7.26484	-0.135127	4.87953e-06	0.000158523		1.98057	2.08154	2.03868	2.21924
Taldo1	0.70432	0.885437	4.86066e-06	0.000158523		0.416734	0.373925	0.7056	0.57048
Vps54	4.70821	-0.101617	4.91412e-06	0.000158849		1.6382	1.65803	1.64086	1.07768
Itpkb	8.12629	-0.346198	4.96135e-06	0.000159578		2.15609	2.20246	2.02044	1.70101
Nrf1	1.01189	-0.623663	5.02348e-06	0.000160776		0.557054	0.710947	0.564089	0.370298
Gpx4	1.68867	0.294152	5.0902e-06	0.000162109		0.745416	0.824783	1.05502	1.06003
Ier2	3.76502	0.288753	5.22677e-06	0.000165642		1.31467	1.32148	1.51422	1.61561
Atf4	1.47948	-0.146217	5.63606e-06	0.000177742		0.806153	0.695498	0.670086	0.99107
Ubald2	2.06454	0.9021	5.9505e-06	0.000186747		0.704422	0.825055	1.21027	0.928889
Zc3hav1	8.80024	-0.427329	6.03898e-06	0.000188609		2.43034	2.30075	2.08713	2.00424
Hmgb2	4.51996	-0.00660765	6.49391e-06	0.000201842		1.34715	1.40312	1.35993	1.65286
Zfp831	0.681221	-0.0460633	6.68236e-06	0.000206705		0.583223	0.362751	0.381286	0.229104
Myh9	4.0539	-0.10769	6.77003e-06	0.00020842		1.81836	1.54909	1.55881	1.30323
Gpr65	0.650137	0.993111	6.93484e-06	0.000212482		0.318146	0.279498	0.49949	0.557189
Bcl2a1d	1.72515	0.250744	7.78644e-06	0.00023745		0.609178	0.702457	0.760002	1.00569
Sec61g	1.20588	0.407593	8.56521e-06	0.000259972		0.639918	0.629755	0.854607	0.901715
Krt83	0.255117	0.304667	9.43335e-06	0.000284984		0.0305488	0.16208	0.157902	0.206019
Ss18	1.92074	-0.92722	1.10242e-05	0.000331495		0.99102	1.0472	0.717008	0.770421
Foxo1	2.68604	-0.634266	1.10809e-05	0.000331657		1.1833	1.2658	1.03194	0.777643
Camk4	10.6028	0.0776899	1.11482e-05	0.000332133		2.19195	2.41004	2.55493	1.90298
Smad4	1.30386	0.406998	1.14032e-05	0.000338172		0.948841	0.683304	0.841559	0.482371
Hopx	5.19015	1.07101	1.16655e-05	0.000344372		1.3797	1.04496	1.67291	1.40473
Atp5mpl	0.899117	0.00240668	1.19298e-05	0.000350573		0.550998	0.482202	0.492065	0.754674
Rbm3	3.44029	0.28789	1.22265e-05	0.000357666		1.36771	1.33734	1.61949	1.62602
Fyn	4.89897	-0.460029	1.2338e-05	0.000359303		1.86475	1.7286	1.51239	1.35408
Cdkn1a	2.34268	-0.215457	1.26867e-05	0.000366147		0.622817	0.88787	0.79666	1.09815
Naca	4.59668	0.0428403	1.26515e-05	0.000366147		1.67446	1.58224	1.66597	1.79573
Skil	4.7465	-0.0663227	1.27429e-05	0.000366147		1.3502	1.64515	1.72278	1.72446
Tma7	1.75344	0.205977	1.32325e-05	0.000378532		0.977392	0.840732	1.0212	1.10511
Arid1b	1.53904	-0.462128	1.36388e-05	0.000388435		0.966827	0.877066	0.740473	0.52077
Abtb2	2.3819	-1.24509	1.38219e-05	0.000391923		1.04419	1.01122	0.543777	0.646413
Cops9	0.525373	0.497375	1.44538e-05	0.000407173		0.340127	0.254454	0.364287	0.526017
Ppp1r12a	5.93592	0.0904309	1.44857e-05	0.000407173		2.10735	1.93199	1.98987	1.59616
D8Ertd738e	1.86005	-0.0219011	1.49168e-05	0.000417477		0.83444	0.925944	0.982524	1.11914
Trps1	3.37444	-1.23918	1.55675e-05	0.000433811		1.03113	1.20702	0.790448	0.714014
Rftn1	0.815133	-0.722324	1.57518e-05	0.000437062		0.659294	0.535855	0.361919	0.312052
Zfp36	2.68196	0.615296	1.61655e-05	0.000446623		0.704619	0.802335	1.01371	1.25496
Elob	2.11356	0.235246	1.7114e-05	0.000470816		1.01016	1.00435	1.17994	1.23796
Use1	0.799898	0.413563	1.85529e-05	0.00050824		0.469979	0.426727	0.534434	0.648315
Rps27rt	0.284532	-0.186217	1.87209e-05	0.000510677		0.146203	0.157033	0.157863	0.384286
Fus	4.01452	-0.138427	2.00813e-05	0.000545485		1.80305	1.49406	1.51969	1.43807
Fbxl17	2.15818	-0.10364	2.17097e-05	0.000587251		1.24807	0.938258	0.928151	0.598465
Fkbp3	1.56317	0.525071	2.21213e-05	0.000595893		0.862096	0.680436	0.90342	1.00066
Atp5h	2.31703	0.0471159	2.27149e-05	0.000609345		1.05098	1.05585	1.18622	1.31772
Syf2	1.32789	-0.00651359	2.30917e-05	0.000616892		0.780486	0.673137	0.727972	0.967786
Bbln	0.393322	0.906986	2.32523e-05	0.000618626		0.287699	0.174192	0.354842	0.402356
Atp6v0c	1.21579	0.232287	2.48354e-05	0.000658037		0.619297	0.656466	0.741519	0.835076
Cyba	2.6333	0.637233	2.53938e-05	0.000668471		1.33135	1.0784	1.45695	1.2084
Dguok	0.206639	1.54355	2.5436e-05	0.000668471		0.180124	0.0709774	0.229948	0.235319
H2-T23	1.46712	0.699504	3.02974e-05	0.000789809		0.889802	0.655186	0.996652	0.941904
Pet100	0.222028	1.45336	3.02714e-05	0.000789809		0.138568	0.096465	0.288392	0.244781
Lamc1	1.95608	0.424914	3.06387e-05	0.000794066		0.655399	0.868272	1.1296	0.551173
Zeb1	8.7047	-0.0513116	3.07063e-05	0.000794066		1.85978	2.07239	2.08477	1.41048
Scml4	1.67843	-0.486785	3.17163e-05	0.000816916		0.93123	0.690602	0.520833	0.468869
Dock2	16.1495	-0.166312	3.21019e-05	0.000823567		3.07235	2.89261	2.83468	2.62627
Gtf2f2	0.724987	-1.24851	3.35205e-05	0.00085656		0.433861	0.539264	0.272764	0.285618
Gm27003	0.138484	-1.98782	3.39595e-05	0.000864364		0.0881543	0.134988	0.0454436	0.00502797
Glud1	3.5337	0.543797	3.45667e-05	0.000876368		1.55993	1.23555	1.52708	1.19191
Vim	12.436	0.820343	3.48136e-05	0.00087918		2.23561	2.01681	2.68271	2.5208
Ywhaz	5.14243	0.187453	3.6566e-05	0.000919842		1.75592	1.78979	1.92216	1.93003
Arl4a	0.615122	0.448012	3.92906e-05	0.000982061		0.284011	0.32968	0.428972	0.569427
Zswim6	5.95734	-0.371668	3.93432e-05	0.000982061		1.93991	1.94769	1.74963	1.51548
Il2rb	2.91623	-0.332207	3.96408e-05	0.000983739		1.24246	1.37141	1.28154	0.993494
Lrrc8d	2.26461	-0.309934	3.97147e-05	0.000983739		1.12772	1.10573	1.04304	0.641327
Aimp1	0.524985	0.00498041	4.0113e-05	0.000989811		0.266213	0.304895	0.313474	0.515908
Tnfrsf18	2.0307	0.780352	4.08981e-05	0.00100535		0.749858	0.846901	1.24759	1.01794
Rap1gap2	0.333752	-0.989031	4.11458e-05	0.0010076		0.359857	0.147547	0.0770393	0.121002
Ankrd44	6.77442	-0.29625	4.14095e-05	0.00101023		2.12497	2.05391	1.8211	1.64566
Fxyd5	4.50398	0.200331	4.35357e-05	0.00105811		1.68426	1.56486	1.68619	1.8943
Galnt2	1.89279	0.166424	4.40184e-05	0.00106584		0.88385	1.00903	1.12709	0.625859
Tshz1	1.54991	-0.852113	4.56362e-05	0.00110089		0.697816	0.867628	0.593368	0.515576
Utrn	4.36362	-0.280508	4.66221e-05	0.00112049		1.8416	1.55433	1.39865	1.27505
Prkce	1.55721	-0.606209	4.82554e-05	0.00115545		0.782978	0.875966	0.705692	0.454704
Dusp11	1.70329	-0.0799407	5.28936e-05	0.00126184		0.947925	0.849052	0.834488	1.09615
Uqcrfs1	0.738095	0.0356366	5.364e-05	0.00127494		0.374202	0.453757	0.520771	0.629325
Ppp1r15a	2.15093	0.240194	5.54704e-05	0.00131361		0.877605	0.790023	0.894396	1.2242
Sec62	2.84854	-0.323604	5.60378e-05	0.00132221		1.15521	1.2834	1.12638	1.4369
Sfmbt1	0.212932	-1.1478	5.63498e-05	0.00132473		0.162112	0.17433	0.0962545	0.0219025
Spsb1	0.377551	-1.80001	5.72182e-05	0.00134028		0.201836	0.321297	0.139456	0.11545
Traf5	0.244375	-3.06355	6.0165e-05	0.00140421		0.241505	0.171749	0.0282347	0.0959817
Ndufb11	1.02123	-0.0518128	6.32914e-05	0.00147187		0.545374	0.619526	0.635039	0.794163
Fnbp1	5.15521	0.069186	6.3724e-05	0.00147514		1.88723	1.77462	1.85164	1.40231
Lcp1	5.26231	0.385419	6.38887e-05	0.00147514		1.95443	1.6248	2.00827	1.73888
Cfl1	6.18635	0.367779	6.4726e-05	0.00148916		2.12263	1.87714	2.13612	1.99964
Il31ra	0.49504	-0.39296	6.5203e-05	0.00149481		0.366431	0.373637	0.336638	0.13506
Dynlrb1	0.635788	-0.232636	6.55511e-05	0.00149748		0.516997	0.326465	0.275449	0.600491
Atp5d	1.61246	0.570656	6.75811e-05	0.00153317		0.865642	0.8007	1.10007	0.953973
Ifi27l2a	2.09471	0.102482	6.76218e-05	0.00153317		1.12812	0.607966	0.615569	0.864773
Sec61b	1.60798	0.0220447	6.78247e-05	0.00153317		0.801878	0.838497	0.908565	1.08099
Gm12940	0.309653	-0.449038	6.83434e-05	0.00153417		0.347778	0.137437	0.110008	0.224155
Mtmr12	0.961912	-0.381499	6.82278e-05	0.00153417		0.663519	0.635313	0.487566	0.296243
Cox7b	1.27223	0.417094	7.04125e-05	0.00156971		0.737091	0.67393	0.870976	0.861474
Luc7l3	1.78752	-0.413737	7.02919e-05	0.00156971		1.01514	0.8716	0.775294	1.07538
ENSMUSG00000121501	1.46225	-0.143179	7.2075e-05	0.00160125		1.04438	0.676801	0.711191	0.607996
Alyref	0.935213	-0.0951294	7.47607e-05	0.00165523		0.525322	0.522523	0.549299	0.772214
Srsf7	2.87036	-0.0884683	7.56965e-05	0.00167023		1.41469	1.14394	1.22043	1.45768
Cd2	3.88779	0.65158	7.64953e-05	0.00167727		1.39701	1.40416	1.82015	1.40931
Cox8a	2.47018	0.170665	7.65342e-05	0.00167727		1.15491	1.12839	1.28968	1.3425
Psenen	0.822467	0.52146	7.72426e-05	0.00168707		0.543277	0.41762	0.677992	0.665711
Ralgapa1	3.25933	-0.533634	8.09798e-05	0.00176274		1.21723	1.42178	1.22558	1.15533
Tmem128	0.377141	0.227816	8.19095e-05	0.001777		0.200308	0.224875	0.309192	0.42894
Icos	14.2808	0.0744444	8.37448e-05	0.00181074		2.26627	2.61794	2.70323	2.44298
Phc3	0.991771	0.147203	8.61352e-05	0.00185621		0.631861	0.612729	0.715294	0.298413
Lnpep	2.99018	-0.0976611	9.0226e-05	0.00193791		1.50107	1.29779	1.28184	1.04696
Cd247	2.98698	0.265979	9.13212e-05	0.00195494		1.52554	1.06572	1.32296	0.964731
Rab8b	7.88968	-0.241738	9.20638e-05	0.00196433		2.03494	2.25889	2.12533	1.8333
Slco3a1	1.81483	0.467487	9.41838e-05	0.00199639		0.997269	0.839238	1.06879	0.636919
Tm2d2	0.321293	-0.00934779	9.40327e-05	0.00199639		0.152545	0.201308	0.236939	0.359062
Elf4	1.58939	-0.310893	9.71654e-05	0.00204617		0.98183	0.816523	0.773748	0.458717
mt-Atp6	22.9601	-0.203553	9.69532e-05	0.00204617		3.10201	3.21398	3.10232	3.30247
Atp5j2	1.2735	0.207956	9.85198e-05	0.00206796		0.703181	0.688551	0.788279	0.893142
Stk4	4.05009	-0.45289	9.93471e-05	0.00207187		1.67606	1.59943	1.38801	1.12012
Vps28	0.723774	0.894578	9.91876e-05	0.00207187		0.497968	0.373641	0.656511	0.566381
Plekhm1	0.182555	-1.34399	0.000100312	0.00208526		0.139589	0.172015	0.0789889	0.0260246
Cox6b1	1.46748	0.312983	0.000100663	0.00208585		0.818635	0.72854	0.906453	1.00274
Gng5	1.7824	0.0292002	0.000101723	0.00210108		0.867496	0.904761	0.972847	1.0971
Sh2d2a	1.60303	0.137041	0.00010371	0.0021353		0.650548	0.837374	0.910879	0.909277
Cytip	7.79797	-0.323786	0.000106634	0.00218853		1.94887	2.22825	2.07582	2.03872
Tex2	2.67224	-0.417386	0.000107959	0.00220871		1.02776	1.27014	1.12888	0.827464
Pxn	0.348702	-0.966341	0.000113059	0.00230576		0.198005	0.309308	0.186303	0.10234
Sh3kbp1	6.33657	-0.0082425	0.000114848	0.00233489		1.92563	2.02066	2.06899	1.57604
Arid5a	1.26544	-0.862482	0.000115788	0.00234662		0.728479	0.771095	0.520292	0.481758
Septin1	2.545	0.278689	0.000117207	0.00236795		1.33561	1.06166	1.22272	1.32738
Cd226	1.20663	-0.392163	0.000118467	0.00237853		0.841093	0.537693	0.443697	0.427448
Uspl1	0.405264	-0.770517	0.00011831	0.00237853		0.214371	0.338409	0.215076	0.128496
Hcst	2.48208	-0.0435493	0.000120245	0.00240675		1.068	1.03432	1.10057	1.27798
Slc9a9	4.06129	-0.288909	0.000125548	0.00250515		1.72906	1.43473	1.25738	1.32633
H2az1	6.35462	0.137256	0.000134204	0.00266963		1.63735	1.72454	1.86349	2.05616
Aff1	3.83789	-0.640871	0.00013495	0.00267623		1.4733	1.45581	1.21425	1.06933
Junb	15.1408	0.328243	0.000135578	0.00268045		2.43537	2.46736	2.73826	2.82266
Arl5a	1.37021	1.30979	0.000139006	0.00273986		0.63789	0.500001	0.939601	0.536735
Bex3	0.505153	0.609293	0.000139785	0.00274683		0.207976	0.299257	0.471827	0.419491
Fam104a	0.694582	0.0357594	0.000140225	0.00274713		0.284321	0.461716	0.519259	0.517497
Chrac1	0.504227	0.567401	0.000142071	0.00277489		0.255489	0.279458	0.420279	0.440893
Cd3d	2.64517	0.389972	0.00014254	0.00277567		1.31457	1.08824	1.41179	1.2844
Hif1a	4.40834	0.108803	0.000145792	0.00283046		1.27664	1.57228	1.73857	1.34098
Myl6	6.92673	0.0159765	0.000147831	0.00286145		2.14914	1.96208	2.07357	2.17903
Cox17	0.991497	0.294173	0.000148911	0.00287375		0.645727	0.500488	0.610932	0.743626
Prelid2	0.134514	-1.69878	0.000153518	0.00295385		0.0636664	0.134273	0.0543269	0.00662451
Cox7a2	1.1004	0.0724855	0.000154983	0.00295566		0.607879	0.61203	0.683705	0.818957
Hsp90aa1	8.08331	-0.683349	0.000154827	0.00295566		1.89844	1.96994	1.65554	2.1325
Uqcrh	3.11819	0.0307529	0.0001548	0.00295566		1.33556	1.34771	1.31501	1.48521
Mbd2	4.47051	0.205172	0.000156265	0.00297133		1.41154	1.61175	1.81248	1.63024
Gnai2	3.85686	0.375665	0.000160555	0.00303506		1.58149	1.50768	1.79203	1.64617
mt-Nd4l	1.81825	-0.359802	0.000160344	0.00303506		0.801941	0.883865	0.776909	1.0922
Pptc7	0.454704	-0.728021	0.000161054	0.00303561		0.344568	0.367653	0.269744	0.130911
Ppp1r18	0.916451	0.342221	0.000162252	0.00304931		0.640821	0.466237	0.601209	0.748349
Tmem164	0.650455	-0.693149	0.000163084	0.00305605		0.539581	0.407526	0.297105	0.228224
Smarca5	3.52343	0.187082	0.000164234	0.00306871		1.29647	1.46263	1.62722	1.49847
Myl12b	4.17558	0.364011	0.000165299	0.00307139		1.67184	1.5011	1.80558	1.62273
Rfx7	1.30583	-1.14331	0.000165718	0.00307139		0.735107	0.706034	0.397173	0.668247
Tagln2	3.30682	0.608456	0.000165803	0.00307139		1.42915	1.11732	1.40811	1.35029
Ppp1r11	0.537852	0.405898	0.000166919	0.00308324		0.297339	0.275532	0.365648	0.518686
Gadd45b	3.94714	0.560855	0.000168027	0.00309486		1.15015	0.857975	1.18289	1.23447
Arntl	1.20482	-0.668513	0.000174005	0.00319586		0.675219	0.754219	0.542645	0.381578
Odc1	9.77641	0.565282	0.00017536	0.00320572		1.54234	1.93405	2.33353	1.99508
Tgfbr2	2.42289	-0.840144	0.000175534	0.00320572		1.10152	1.17699	0.877978	0.90508
Cd37	1.69469	0.392581	0.000178515	0.00325099		0.993957	0.766319	1.01545	1.05888
Atxn1	7.94201	-0.332684	0.00018284	0.00331109		2.23488	2.16256	1.96529	1.90349
Itga4	2.36733	0.268808	0.000182678	0.00331109		1.17462	0.713196	0.801705	0.547737
Nr3c1	14.5236	-0.345218	0.000185355	0.00334727		2.4924	2.76887	2.58379	2.39509
Dennd1a	1.32433	-0.221111	0.000186934	0.00335703		0.895243	0.695354	0.68442	0.429786
Ypel3	0.938125	0.625989	0.000186856	0.00335703		0.555294	0.467388	0.741422	0.708271
Lpp	1.45899	-0.269459	0.000189463	0.00339301		0.867947	0.76385	0.710648	0.40725
Cited2	2.19545	-0.151545	0.000191015	0.00341136		0.888755	0.788722	0.752704	1.02037
Igflr1	0.412442	1.13001	0.000193458	0.00344546		0.321471	0.160542	0.346783	0.374144
Atp5l	2.12503	0.0206558	0.000205781	0.00365488		1.06038	0.994179	1.11339	1.22723
Ambra1	1.47443	-0.376646	0.000206888	0.00366139		0.979118	0.794347	0.700735	0.569713
H2ax	0.34275	-0.405698	0.000207281	0.00366139		0.15233	0.223546	0.202125	0.336728
Ralgapb	0.765337	-0.642215	0.000208722	0.0036768		0.492359	0.548138	0.374158	0.287722
Bach1	0.307904	-2.2753	0.000211351	0.00371301		0.181097	0.246593	0.0677151	0.228137
Hilpda	1.22514	0.152083	0.000216443	0.00378191		0.322098	0.44114	0.552063	0.595052
Pip4k2a	2.20251	-0.780382	0.000216191	0.00378191		1.04449	1.09404	0.741795	0.795726
Ski	2.21526	-0.163634	0.000220314	0.00383917		1.05844	1.15169	1.12913	0.743569
Hspa8	12.0065	-0.0159554	0.00022331	0.0038804		2.48552	2.49652	2.54996	2.65327
Npc2	2.14066	0.28123	0.000223881	0.0038804		1.11142	0.976343	1.15034	1.21661
Clk1	4.43335	-0.391463	0.000225521	0.00389535		1.7467	1.63251	1.42557	1.69313
Taco1	0.259908	0.0975981	0.000225948	0.00389535		0.207723	0.196998	0.153468	0.0330859
Ndufs8	0.227768	0.940964	0.000230573	0.00396451		0.185564	0.118233	0.227104	0.244293
Rnf144a	0.329595	-1.62922	0.000241737	0.00414543		0.282362	0.212104	0.0849659	0.11384
Slc10a7	0.614318	-0.495383	0.000246364	0.0042136		0.48263	0.379573	0.301229	0.184684
Atp6v1d	0.503044	0.819674	0.000247911	0.00422888		0.316224	0.241174	0.42417	0.437904
Kbtbd11	0.810179	-0.607318	0.000253843	0.00431867		0.41743	0.573515	0.440347	0.309759
Gls	4.38968	-0.473698	0.00025695	0.00432791		1.7474	1.50538	1.3448	1.55181
Pomp	0.886208	0.0566703	0.000257064	0.00432791		0.574156	0.463849	0.523468	0.715041
Rac2	3.41545	0.407405	0.00025559	0.00432791		1.50349	1.30106	1.56448	1.49925
Sos1	0.856271	-1.04383	0.000256794	0.00432791		0.595886	0.544726	0.322635	0.339772
Mif4gd	1.0958	0.486197	0.000266019	0.00446704		0.464288	0.583607	0.772341	0.700564
Sp4	1.29368	-0.946422	0.000268944	0.00450446		0.753294	0.756163	0.529709	0.507817
Hsph1	1.47013	-1.13642	0.000273633	0.00457017		0.608941	0.810693	0.460375	0.603753
Ppib	2.11606	0.382976	0.000274281	0.00457017		1.0773	0.990125	1.2365	1.15979
Ddt	0.197156	0.704106	0.000275239	0.00457435		0.219403	0.0802309	0.138589	0.191855
Ptk2b	1.70704	-0.499036	0.000281832	0.00467191		0.852987	0.953275	0.814783	0.639911
Lsp1	2.68488	0.48242	0.000282583	0.00467237		1.24693	1.0765	1.3887	1.27486
Cotl1	3.89059	0.491841	0.000285933	0.00471571		1.51792	1.45127	1.77855	1.59891
Trir	0.79595	0.306581	0.000288935	0.00475309		0.542793	0.428109	0.546883	0.656801
Ndufb1	0.955275	0.0362054	0.000296759	0.0048694		0.457438	0.555782	0.588719	0.749187
Ppm1h	1.69893	-0.160405	0.000306279	0.0050129		1.06196	0.856965	0.747553	0.564981
Src	0.16746	0.0780161	0.000307965	0.00502777		0.0652125	0.158029	0.183101	0.0479885
Tnf	0.32861	-1.08296	0.000309759	0.00504432		0.225489	0.102873	0.0681943	0.232565
Eif3f	2.83952	0.389377	0.000320195	0.00520115		1.17704	1.21934	1.51892	1.37063
Slc25a3	3.72756	0.218146	0.000321163	0.00520381		1.40522	1.43607	1.54251	1.62102
Sumo2	2.19016	0.488294	0.000323199	0.00521067		1.09532	1.03816	1.33782	1.14352
Taf10	0.863112	0.440813	0.000323051	0.00521067		0.577608	0.443756	0.619063	0.713582
Cdkal1	0.975647	-0.756399	0.000325706	0.00523803		0.702683	0.563452	0.362142	0.483912
Arhgef2	0.262282	0.477891	0.000332424	0.00531961		0.196179	0.201189	0.269798	0.0470671
Pitpnc1	5.27158	-0.0353736	0.00033194	0.00531961		1.7889	1.79547	1.78086	1.32718
Eif5	3.02883	-0.517254	0.000341976	0.00545895		1.30576	1.34787	1.11389	1.35487
Ninj1	0.339713	1.17333	0.000348325	0.0055466		0.182163	0.171541	0.368588	0.304762
Cd48	1.14232	0.140264	0.000351384	0.00558157		0.746333	0.556192	0.622462	0.792652
AW112010	3.11795	0.229415	0.000359224	0.00569212		1.32834	1.09783	1.19407	1.34937
Nedd8	0.898814	-0.141181	0.000362585	0.00573132		0.607083	0.517237	0.491424	0.702784
Tra2a	2.88896	-0.214853	0.00036475	0.00575149		1.46311	1.25458	1.14462	1.02198
Ctla2b	0.372666	0.111114	0.000384951	0.00596812		0.147437	0.22462	0.247188	0.407482
H3f3a	6.59664	0.135756	0.000383579	0.00596812		2.02834	1.98854	2.15084	2.18667
Herc4	1.30367	-0.373526	0.000383735	0.00596812		0.882194	0.71495	0.641426	0.429927
Iqgap1	6.32915	0.126085	0.000380718	0.00596812		2.09957	1.97027	2.08707	1.65155
Ndufa1	0.960597	0.44719	0.000381073	0.00596812		0.563854	0.515017	0.724324	0.751684
Tmem126a	0.220642	0.597877	0.000383355	0.00596812		0.155722	0.114021	0.192147	0.29006
Uqcr11	0.439834	0.579472	0.000384164	0.00596812		0.249914	0.257596	0.409552	0.400978
Snx18	1.78251	0.20596	0.000389391	0.00602252		0.984036	0.886894	1.07868	0.547928
Tsc22d3	1.84159	0.625866	0.000396696	0.00612085		0.988696	0.70567	0.923618	0.961469
Tmem87a	0.890663	-1.07173	0.000403316	0.00620819		0.629864	0.558915	0.30437	0.50778
Nop53	2.47855	0.317374	0.000404563	0.00621259		1.10381	1.07021	1.33166	1.24764
Spcs2	1.57218	0.679743	0.000406522	0.00622788		0.880361	0.74687	1.13427	0.844415
Plcxd2	1.29915	-0.12495	0.000419492	0.00641139		0.530595	0.65562	0.686814	0.252193
Dgka	1.07393	-0.242439	0.000423474	0.00645698		0.816877	0.519344	0.499403	0.56909
Hspd1	1.39073	-0.765983	0.000442771	0.00671961		0.603467	0.775966	0.53326	0.69562
Ubl3	3.61997	0.543125	0.000442777	0.00671961		1.25022	1.37285	1.80321	1.40085
Gm26532	0.762497	1.05056	0.000464126	0.00702257		0.529015	0.317902	0.651916	0.460586
Mef2d	1.94146	-0.0972514	0.000465999	0.00702257		1.02748	1.05267	1.02084	0.65444
Trbc1	3.15818	0.77826	0.000465656	0.00702257		0.996966	0.774243	1.04956	1.20178
Arf4	3.33427	0.364481	0.00047644	0.00716175		1.32102	1.28412	1.48962	1.58659
Erap1	0.375502	-0.398895	0.00047745	0.00716175		0.411364	0.2283	0.178924	0.20443
Arl15	2.5104	-0.363234	0.000487325	0.00728841		1.14869	1.03443	0.881651	0.607977
Ext1	2.97911	-0.388446	0.000488148	0.00728841		0.886344	1.16792	1.02014	0.755129
Actr3	3.72392	0.255947	0.000491972	0.00731452		1.74276	1.44465	1.5918	1.39673
Arap2	3.30309	-0.761339	0.00049216	0.00731452		1.24284	1.33576	0.93834	0.936079
Cxcr4	3.47072	0.0254504	0.000494795	0.0073361		1.08713	1.27767	1.38799	1.43574
Tbk1	0.732143	0.00380225	0.000495906	0.0073361		0.507903	0.505604	0.557255	0.224108
Usp16	1.05767	-0.35424	0.000497017	0.0073361		0.517448	0.598973	0.529758	0.800171
Arl6ip1	3.45224	0.318232	0.000499093	0.00734996		1.42373	1.35326	1.64543	1.48403
Srsf2	2.17024	0.171386	0.000505609	0.00742901		1.10669	0.955913	1.04097	1.21231
Usp31	0.168524	-0.319809	0.000513186	0.00752323		0.0767698	0.167953	0.150709	0.0476868
5031425E22Rik	0.913365	-0.872747	0.000514694	0.00752827		0.697283	0.52378	0.343198	0.482348
Arrb1	0.296897	-0.0365185	0.000531137	0.0077323		0.157042	0.248254	0.254162	0.0669991
Cdc25b	0.295666	0.937066	0.000532231	0.0077323		0.203708	0.195758	0.365151	0.0828116
Dock8	2.74277	-0.160519	0.00053201	0.0077323		1.37326	1.27095	1.2469	0.912001
Ms4a4b	5.08069	0.174338	0.00053493	0.00775409		1.83795	1.36056	1.3831	1.45412
Arf5	1.72016	0.251078	0.000542686	0.00784891		0.957106	0.842102	0.95779	1.06552
Sorl1	1.72266	-0.585357	0.000544075	0.00785143		0.883577	0.963996	0.752505	0.62799
Pan3	3.05321	-0.502252	0.000546962	0.00787552		1.38663	1.39981	1.231	1.07442
Ero1b	0.290363	-0.198068	0.00054926	0.00789103		0.314551	0.170479	0.18749	0.0703664
Atp5md	1.4526	-0.067424	0.000563504	0.00807392		0.64813	0.761428	0.823368	0.932441
Opa3	0.169207	-0.549652	0.000564488	0.00807392		0.120897	0.159779	0.118537	0.0157285
Tomm22	0.668502	0.19719	0.000573305	0.00816391		0.377307	0.41944	0.533131	0.567736
Vamp8	0.452294	0.240168	0.000572434	0.00816391		0.289957	0.274996	0.333883	0.425579
St6gal1	0.492763	-0.944679	0.000577305	0.00818482		0.398471	0.253119	0.154869	0.25423
Stk10	2.35003	-0.0646656	0.000576152	0.00818482		1.27742	1.12346	1.12467	0.823068
Cyth1	1.87956	-0.310292	0.000581288	0.00822325		1.07016	0.966245	0.931517	0.668627
Epb41	3.29969	-0.468569	0.000589084	0.00831535		1.20128	1.39995	1.03605	0.935919
Tomm7	1.03601	0.135871	0.000590825	0.00832176		0.620596	0.578678	0.665064	0.829855
Usp24	0.763445	-0.691239	0.00059685	0.00838834		0.526803	0.540689	0.357688	0.307976
Atp2b1	9.15648	-0.0749575	0.000602845	0.00845421		2.37996	2.22808	2.20488	1.91519
Usp7	1.03657	-0.0622903	0.000620848	0.00868784		0.698913	0.663491	0.642755	0.357682
Pglyrp1	0.30875	0.954988	0.000624238	0.00871641		0.289929	0.122251	0.234849	0.284867
Etv6	1.30039	-0.615983	0.000628863	0.00874322		0.648134	0.787551	0.540901	0.453396
Msi2	2.48622	-0.0635157	0.000627672	0.00874322		1.31341	1.14863	1.0821	0.879056
Nsd3	7.22917	-0.418805	0.000632816	0.00877931		2.13898	2.1432	1.91358	1.80791
Rnf19b	1.14613	-0.755051	0.000644498	0.00892223		0.772269	0.598563	0.41404	0.409688
Cdk19	0.752254	-0.0536229	0.000650058	0.00897997		0.612767	0.391825	0.402536	0.289418
Ass1	0.925271	0.92147	0.000654045	0.00899659		0.46906	0.463298	0.779725	0.542374
Fosl2	3.5693	-0.558242	0.000653495	0.00899659		1.27312	1.45576	1.32007	1.15974
Epc1	1.64525	-0.383909	0.000658314	0.0090361		0.996362	0.820152	0.680932	0.748349
Tnpo1	1.33776	-0.2809	0.00067081	0.0091881		0.908411	0.791237	0.698609	0.528987
Micos10	0.971545	0.176081	0.00068149	0.00931466		0.4923	0.565789	0.656416	0.740404
Itm2b	6.1271	0.397572	0.000687745	0.00938032		1.9882	1.84325	2.16088	2.06671
Prdx6	2.60234	0.465748	0.000690465	0.00939759		1.10855	1.07292	1.29408	1.22967
Prelid3b	0.165465	1.32155	0.000694306	0.00943002		0.112405	0.0888069	0.211382	0.191418
Mau2	0.700348	-0.450458	0.000721459	0.00977826		0.544264	0.501108	0.400006	0.254324
Entpd6	0.216408	1.04182	0.000732141	0.00988162		0.14651	0.145072	0.298613	0.0662084
Strap	0.544922	0.29221	0.000731602	0.00988162		0.307259	0.340281	0.444677	0.501505
Rilpl2	0.616097	0.228401	0.000735231	0.00990265		0.331805	0.287049	0.338472	0.571245
S100a11	4.00347	0.439618	0.000753377	0.0101071		1.53679	1.37531	1.68349	1.64992
Ubr2	1.91544	-0.373629	0.00075354	0.0101071		1.12296	0.980349	0.785133	0.664583
Cox16	0.942371	0.199128	0.000767672	0.0102541		0.594145	0.477061	0.607546	0.696516
Znrf2	1.39003	-0.0864108	0.000767204	0.0102541		0.977902	0.710064	0.705402	0.7594
Zfp871	0.805751	-0.353031	0.000793474	0.0105769		0.54543	0.570013	0.535341	0.312829
Ablim1	3.6386	-0.0178635	0.000809438	0.0107675		1.61678	1.42863	1.41908	1.13689
Hipk1	1.50715	-0.224291	0.000817438	0.0108516		0.929843	0.862151	0.742278	0.597766
Snhg15	0.283808	1.12362	0.000836012	0.0110754		0.10282	0.121822	0.234413	0.287526
Txnl1	0.740748	0.384701	0.000842521	0.0111388		0.4141	0.406201	0.50148	0.621406
Septin6	1.45022	0.239747	0.000844374	0.0111406		0.925754	0.777305	0.984262	0.587935
Ggnbp2	1.86497	-0.449076	0.00085105	0.011198		0.995562	1.04087	0.81479	0.713489
Mir142hg	4.23271	-0.606275	0.000852189	0.011198		1.45685	1.65308	1.31274	1.45893
Smg1	2.34409	-0.28319	0.000877084	0.0115017		1.17177	1.20839	1.07159	0.824024
Arid5b	4.37003	-0.412103	0.00087964	0.0115119		1.39715	1.522	1.33021	1.07049
Norad	0.399535	-0.0461382	0.000903385	0.0117988		0.348753	0.278921	0.315095	0.119351
Unkl	0.523572	-0.0918984	0.000908492	0.0118415		0.345495	0.373504	0.385058	0.144148
Dgcr2	0.432061	-0.825521	0.000930271	0.012101		0.274472	0.370333	0.216779	0.17868
Crip1	12.3643	0.0627597	0.000935631	0.0121463		2.22959	2.18862	2.30512	2.63143
Tomm20	1.38889	0.0306523	0.000947854	0.0122803		0.727103	0.753514	0.782654	0.910755
Trak2	0.649091	-1.05825	0.000953583	0.0123298		0.534403	0.430125	0.260698	0.32657
Farp1	0.993932	-0.761219	0.000962943	0.012426		0.545678	0.551563	0.450157	0.25719
Tnfaip8	4.02461	-0.879292	0.000965262	0.0124311		1.16726	1.41456	0.970572	1.2445
Eif4ebp2	0.912092	-0.358212	0.000983396	0.0126395		0.719267	0.58665	0.522754	0.401525
Birc6	3.71525	-0.288257	0.000993813	0.012723		1.49464	1.61694	1.51416	1.26065
Brip1os	0.181158	-1.73217	0.000995113	0.012723		0.0663489	0.161581	0.0578651	0.141514
Mrtfa	1.26926	-0.291522	0.000995796	0.012723		0.651816	0.762705	0.619878	0.453553
Nktr	2.50268	-0.375806	0.000999083	0.0127398		1.28189	1.26184	1.04394	0.898773
Ifngr1	12.0965	0.0372304	0.00101303	0.0128921		2.30285	2.61521	2.70009	2.45663
Itpk1	0.678655	-0.286833	0.00101933	0.0129469		0.45116	0.468493	0.465952	0.230914
Atp2b4	3.01295	-0.235144	0.00102294	0.0129672		1.35776	1.25292	1.35976	0.921785
Gmfg	1.62497	0.293962	0.00103148	0.0130312		0.912222	0.780649	0.870114	0.968571
Stmp1	0.591912	0.232097	0.00103202	0.0130312		0.387855	0.308218	0.372157	0.493397
Rnf157	1.05513	0.769428	0.00104448	0.013163		0.460411	0.516646	0.809342	0.332234
Cblb	6.89318	-0.408757	0.00104969	0.0132022		1.88099	1.87683	1.6923	1.40596
Mrpl43	0.260147	-0.446734	0.00105169	0.0132022		0.0918498	0.2266	0.185876	0.190874
Ubxn1	0.837321	0.392982	0.00107594	0.0134806		0.446779	0.478406	0.590255	0.670387
Srcap	0.720754	-0.802671	0.00111538	0.0139207		0.5894	0.47083	0.308372	0.343247
Wac	3.15761	0.0998277	0.00111394	0.0139207		1.33555	1.25665	1.37295	1.13513
Osbpl8	3.70834	-0.212582	0.00113443	0.0141312		1.59003	1.46131	1.36748	1.0895
Nt5c	0.748929	0.570929	0.00114383	0.0142209		0.617803	0.381583	0.579211	0.50609
Cacybp	1.10485	-0.592134	0.00115315	0.0143093		0.530396	0.702383	0.497102	0.673284
Rlf	1.1237	-0.547344	0.0011632	0.0144063		0.796953	0.631152	0.520795	0.540171
Frmd6	0.456981	-1.7774	0.00119064	0.0146899		0.315126	0.298148	0.113382	0.295696
Myl12a	2.66929	0.407179	0.0011904	0.0146899		1.18308	1.16168	1.42733	1.23751
Itm2c	0.883687	0.793301	0.00119292	0.01469		0.491184	0.476898	0.743709	0.599141
Ttc39b	2.83522	-0.545091	0.00119591	0.0146988		1.11839	1.32913	1.09098	1.02632
Actg1	24.2626	0.417897	0.00120964	0.0148393		3.20623	3.09863	3.40974	3.23816
Prkcq	1.42409	0.16817	0.00124169	0.0151931		0.948321	0.623003	0.73893	0.603981
Sertad1	0.88354	-0.190447	0.00124318	0.0151931		0.656848	0.430005	0.413829	0.611969
Dgke	0.188195	-0.74337	0.0012541	0.0152976		0.0982941	0.182765	0.124421	0.0468075
Ar	2.44721	-0.98782	0.00126299	0.0153403		0.51944	0.85707	0.560592	0.719314
Mapkapk2	1.23342	0.0564195	0.00126472	0.0153403		0.608189	0.71871	0.785001	0.487611
Peli1	6.27622	-0.406315	0.00126248	0.0153403		1.8516	1.9119	1.7797	1.59057
C2cd5	0.2567	-0.732735	0.00127585	0.0153726		0.296041	0.161299	0.110429	0.0801998
Dyrk1a	2.0346	-0.238359	0.00128248	0.0153726		1.09226	1.0322	0.929994	0.691972
Foxp1	5.04676	-0.294921	0.00128162	0.0153726		1.66057	1.66849	1.38212	1.23259
mt-Nd4	12.2123	-0.482784	0.0012813	0.0153726		2.48854	2.53361	2.27692	2.52378
Pttg1	0.8547	0.145056	0.00128402	0.0153726		0.475043	0.45149	0.538143	0.661037
Skp1	1.29192	0.0683192	0.00127901	0.0153726		0.670899	0.69343	0.798916	0.871299
Thada	2.35496	-0.832421	0.00127841	0.0153726		1.07488	0.952344	0.695035	0.732323
Eva1b	0.166492	1.19655	0.00130931	0.0156464		0.14137	0.0676488	0.149843	0.212635
Pmepa1	1.98445	-0.235589	0.00131817	0.0156654		0.789852	0.945971	0.977907	0.950471
Smad3	1.78283	-0.22706	0.00131643	0.0156654		0.957947	0.849493	0.804537	0.561928
Txn1	1.71273	0.369982	0.00131565	0.0156654		0.932298	0.798899	1.00109	1.00635
Commd10	0.229101	-0.680635	0.00132426	0.0157088		0.228088	0.146348	0.0886841	0.030746
Cux1	0.904521	-0.490634	0.00133349	0.0157894		0.637668	0.538911	0.50156	0.316873
Runx2	2.34111	-0.447508	0.00134051	0.0158435		0.971523	1.03395	0.868211	0.643609
Tubb4b	0.8943	0.120553	0.00134558	0.0158744		0.49525	0.471586	0.525934	0.650698
Ms4a6b	1.59552	0.0126821	0.00134843	0.0158791		1.03536	0.718129	0.717236	0.753652
Etfb	0.393604	0.740283	0.00136044	0.0159914		0.284075	0.192264	0.318114	0.363204
Ddi2	0.657669	-0.420904	0.00136305	0.015993		0.426624	0.510094	0.397462	0.210149
Polg2	0.481305	0.036982	0.00137067	0.0160532		0.384312	0.208979	0.222433	0.393604
Dek	2.4203	0.0110807	0.00139096	0.0162614		0.990185	1.10623	1.20476	1.2359
Dda1	0.254067	0.960557	0.00141073	0.0164331		0.147108	0.142287	0.305299	0.267324
Smurf2	1.33477	-0.471455	0.00140942	0.0164331		0.562284	0.79887	0.615873	0.642306
Cmtm7	0.895153	0.650557	0.00142033	0.0165152		0.479313	0.465628	0.649132	0.604985
Tanc2	0.301748	1.18082	0.00143053	0.0166039		0.22634	0.101659	0.215719	0.247945
Polr2a	1.96389	-0.767169	0.00143883	0.0166405		1.03235	0.937415	0.689417	0.860113
Ripor2	3.18115	-0.116789	0.00143662	0.0166405		1.51149	1.13652	1.18601	0.941344
Crbn	1.55016	0.378565	0.00144601	0.0166937		0.599277	0.799436	1.04147	0.656099
Tomm6	1.07072	0.202638	0.00144928	0.0167016		0.59331	0.631172	0.697208	0.760753
Ccny	1.01288	-0.246317	0.00145195	0.0167026		0.461391	0.690938	0.557999	0.401526
Iqgap2	4.46367	-0.373735	0.00145722	0.0167199		1.60238	1.65511	1.50072	1.26813
Tanc1	0.184325	-2.30267	0.00145862	0.0167199		0.187811	0.119968	0.025768	0.0913718
Ddx6	3.67865	-0.363334	0.0014684	0.0167367		1.60865	1.56431	1.38989	1.327
Rab6a	0.827729	-0.152138	0.0014678	0.0167367		0.415032	0.584335	0.609663	0.398984
Smarca2	1.93946	-0.641579	0.00146562	0.0167367		1.0732	0.940574	0.798792	0.721085
Stat5b	3.23568	-0.257003	0.00147045	0.0167367		1.1985	1.32838	1.2083	0.905009
Nkg7	2.14763	0.807459	0.00147869	0.0168009		0.92664	0.538388	0.736054	0.737081
Ubl5	1.62138	0.207242	0.00150222	0.0170384		0.899756	0.78439	0.976593	1.01884
Gm56906	6.35812	0.172581	0.00151516	0.017155		1.81476	1.68948	1.96437	2.01118
Cd44	6.8302	0.277772	0.00152207	0.0172031		1.64507	1.87994	1.98274	1.65798
Bcl2l1	1.37465	0.513946	0.00153167	0.0172232		0.492329	0.645449	0.917809	0.480988
Dctn4	1.15317	-0.342841	0.00153395	0.0172232		0.555635	0.752399	0.673748	0.580808
Fam13b	1.26867	-0.858389	0.0015289	0.0172232		0.779543	0.751352	0.506677	0.575074
Pde4d	3.15961	-0.30034	0.0015345	0.0172232		1.2151	1.42232	1.23377	1.02975
Myadm	0.337746	1.29967	0.0015416	0.0172728		0.216622	0.17368	0.363966	0.116617
3830406C13Rik	0.257589	1.29231	0.00154717	0.0173052		0.196282	0.148307	0.32214	0.11199
Fam120a	0.939617	-0.448393	0.00156824	0.0175066		0.629537	0.631107	0.493916	0.330835
Polr1d	1.63066	-0.140525	0.0015733	0.0175066		0.894721	0.871137	0.841538	1.01946
Prr13	1.73512	0.206208	0.00157171	0.0175066		0.940716	0.857335	1.00333	1.0982
Gpatch8	1.66905	-0.377371	0.00159786	0.0177494		0.803817	0.966593	0.842257	0.673297
Ndufa2	0.898128	0.370157	0.00161311	0.017888		0.566437	0.475325	0.609214	0.688319
Anapc10	0.143361	0.765912	0.00162063	0.0179407		0.215294	0.0698924	0.146233	0.0471033
Ghitm	1.45684	0.292637	0.00162481	0.0179563		0.776322	0.727404	0.898686	0.975273
Hikeshi	0.154812	1.24584	0.00165192	0.0182246		0.208592	0.0766378	0.190198	0.0699816
Phf21a	1.06141	0.326886	0.00166003	0.0182829		0.772659	0.50825	0.70124	0.405921
Cdk13	2.29465	-0.586102	0.00167659	0.0184339		1.17538	1.16249	0.97823	0.865776
Cnot6l	4.0827	-0.204532	0.00168306	0.0184736		1.77088	1.5776	1.47781	1.28554
Dip2b	1.95457	-0.311638	0.00169475	0.0185705		0.767318	1.04441	0.942919	0.780147
Atp5k	0.412262	0.289652	0.00171667	0.0187788		0.232378	0.255262	0.316904	0.419329
Tob1	1.19399	-0.319593	0.00172391	0.0188261		0.615467	0.592631	0.516958	0.731159
Pim2	0.28519	-2.03517	0.00172726	0.0188309		0.264012	0.196117	0.0564115	0.130953
Nol7	1.17572	0.268105	0.00174705	0.0190146		0.78957	0.560676	0.688962	0.756114
Cnn2	1.38535	0.631762	0.00175568	0.0190765		0.825482	0.654189	0.918415	0.815047
Satb1	3.35595	-1.21493	0.00177059	0.0192061		0.836619	1.1228	0.662398	0.651381
Trio	0.440323	-1.05465	0.00177548	0.0192269		0.206117	0.330389	0.177162	0.225908
Malat1	152.923	-0.217439	0.00179509	0.0194068		5.18407	5.12641	4.99785	5.13396
Phlda1	1.35292	0.240677	0.00184393	0.0199016		0.494295	0.555326	0.668415	0.790491
Ndufa13	1.50391	0.259975	0.0018661	0.0201073		0.790911	0.763163	0.910439	0.939306
N4bp1	1.78672	0.500199	0.00187733	0.0201946		0.657905	0.797928	0.999497	0.773099
Ing2	0.384691	0.616662	0.0018827	0.0202187		0.193836	0.208932	0.327354	0.349911
Arid3a	0.209239	0.28507	0.00189268	0.020264		0.0562461	0.147295	0.18753	0.183754
Isg20	0.190946	1.70296	0.00189319	0.020264		0.124757	0.0875119	0.257732	0.104184
Cramp1	0.467497	-0.55926	0.00191647	0.0204793		0.356033	0.357532	0.256641	0.144534
Ifrd1	8.91781	0.347584	0.001941	0.0207073		2.00725	1.96441	2.16387	2.35073
Aatf	0.390241	-0.242323	0.00196847	0.0209607		0.283249	0.286935	0.259667	0.104473
Myo9b	0.642603	-0.605343	0.00197124	0.0209607		0.538639	0.42598	0.324797	0.258374
Glipr2	0.612403	1.02565	0.00197546	0.020971		0.440617	0.323631	0.517476	0.358022
Mrps6	0.769227	-1.42636	0.0019921	0.021113		0.356759	0.434767	0.209597	0.423874
Tuba4a	0.843267	0.305665	0.00199877	0.021149		0.439637	0.390223	0.464166	0.666997
Pik3r5	0.823673	0.218689	0.0020129	0.0212291		0.616415	0.452246	0.51974	0.354092
Tmem179b	0.372919	0.630003	0.00201102	0.0212291		0.390409	0.188997	0.340393	0.273054
Hexb	1.02998	-0.64058	0.00201849	0.0212533		0.698851	0.641076	0.532801	0.453615
Dock10	11.486	0.321849	0.0020227	0.021263		2.57922	2.41985	2.69971	2.1894
Oga	2.35279	-0.32884	0.00202924	0.0212972		1.22027	1.20591	1.04644	0.868225
Acyp1	0.151126	1.37527	0.00204821	0.0214614		0.0986316	0.0680147	0.20881	0.170292
Taf1d	1.52101	-0.113461	0.00205291	0.0214759		0.755363	0.781553	0.755239	0.953556
BC031181	0.881989	0.303779	0.00206076	0.0215191		0.47783	0.480723	0.611071	0.695514
Ybx1	4.92065	0.244281	0.0020637	0.0215191		1.63431	1.70732	1.93679	1.78986
Atp6v1e1	0.880354	-0.0312584	0.00208678	0.0217247		0.482869	0.523896	0.53211	0.677487
Fam110a	0.596945	1.07649	0.00209822	0.0218087		0.296981	0.294414	0.572271	0.33626
Abracl	1.79344	0.377944	0.00211231	0.0218848		1.00038	0.847567	1.04119	1.00939
Tet2	1.08148	-0.372724	0.00211103	0.0218848		0.540818	0.711458	0.62159	0.442705
Mad1l1	0.223526	-1.15599	0.00212474	0.0219783		0.129806	0.210605	0.118799	0.0752744
Fam193a	1.17551	-0.694281	0.00214912	0.0221062		0.749869	0.732674	0.527141	0.564648
Ikzf1	2.97659	-0.598722	0.00215762	0.0221062		1.31849	1.27611	1.03734	0.991882
Lmnb1	3.39715	-0.0643044	0.00215727	0.0221062		1.06029	1.40147	1.42975	1.27182
Mettl3	0.148048	1.27554	0.00214688	0.0221062		0.0676634	0.0838245	0.20691	0.139371
Ndufa7	0.765824	-0.0886868	0.00214744	0.0221062		0.487996	0.454968	0.422185	0.596388
Snhg8	0.664112	-0.314031	0.00215313	0.0221062		0.404006	0.408876	0.339343	0.504157
Rnf213	0.498284	1.04048	0.00216783	0.0221757		0.453266	0.242733	0.353209	0.22036
Selenos	0.773425	0.0855128	0.00217345	0.022198		0.392019	0.438662	0.490095	0.572068
Sp110	0.507424	0.0157528	0.00220034	0.0224373		0.408877	0.271352	0.293143	0.416004
Bag1	0.979331	0.0423021	0.00221919	0.0225583		0.515101	0.545978	0.619025	0.748817
Id2	7.50452	0.497903	0.00221691	0.0225583		1.57961	1.64447	1.91957	1.76591
Arhgap17	0.863622	-0.946662	0.00226812	0.0229474		0.572701	0.577186	0.366166	0.440927
Il2rg	2.45851	0.402209	0.00226532	0.0229474		1.21266	1.02525	1.30625	1.26755
Sap18	0.828476	0.0368971	0.00226631	0.0229474		0.515705	0.421878	0.511179	0.653378
Zzef1	0.960885	-0.295096	0.00228022	0.0230338		0.618404	0.641046	0.552874	0.354551
Churc1	0.418145	0.556951	0.00228414	0.0230374		0.316115	0.22199	0.331449	0.378741
Cd69	3.77124	0.492733	0.00231613	0.0233236		1.17668	0.942163	1.21722	1.35455
Gimap8	1.01111	0.26148	0.0023448	0.0235756		0.732401	0.577229	0.673119	0.396187
Mxi1	3.26837	0.248563	0.00234873	0.0235785		1.02721	1.25885	1.42066	0.821973
Zfp407	1.10985	0.470023	0.002372	0.0237752		0.717767	0.53368	0.780237	0.403703
Ddx21	1.7158	-0.254102	0.00237917	0.0238101		0.860537	0.830096	0.765159	1.05601
Lcor	1.02698	-0.13705	0.00239121	0.0238937		0.720935	0.592737	0.590861	0.332406
Pik3cd	0.699482	-0.17961	0.00241229	0.024067		0.58611	0.425925	0.379435	0.312155
Eif3h	2.33696	0.0546108	0.00242081	0.0241149		1.10748	1.08035	1.1309	1.25756
Anapc13	0.223207	-0.427601	0.0024354	0.024175		0.129224	0.137261	0.116551	0.274063
Ddx47	0.394993	-0.173046	0.00243704	0.024175		0.216492	0.253994	0.239131	0.427914
H2az2	1.09887	-0.245756	0.00243806	0.024175		0.558318	0.628448	0.624022	0.779508
Rbm6	1.55242	-0.298289	0.00244293	0.0241861		1.00072	0.809356	0.728985	0.691895
Ankrd10	0.519892	0.028988	0.00245815	0.0242625		0.349476	0.373269	0.405421	0.163942
Mrpl52	0.70163	0.313225	0.00245656	0.0242625		0.419141	0.350147	0.519369	0.594831
Fabp5	0.57568	0.0622618	0.00247439	0.0243485		0.210336	0.260894	0.282981	0.456174
Tex30	0.496516	0.223812	0.00247083	0.0243485		0.213712	0.303779	0.351648	0.440099
Mapkap1	0.677627	0.807796	0.00250132	0.024576		0.51658	0.330916	0.555121	0.32935
Crem	8.60379	-0.132229	0.00252478	0.0247689		1.91422	2.1337	2.11294	2.10098
Ptar1	0.269276	-1.14792	0.002534	0.0247841		0.212142	0.231746	0.108341	0.0861291
Samd8	0.30855	-1.21716	0.00253101	0.0247841		0.243419	0.235203	0.113978	0.108502
Snrpe	1.20745	-0.443522	0.00254509	0.024855		0.703926	0.712958	0.577571	0.809993
Sipa1l1	4.58518	-0.384121	0.00254961	0.0248616		1.4138	1.61661	1.47844	1.17047
Psmg2	0.179407	0.869123	0.00257318	0.0250536		0.16736	0.0727954	0.137865	0.20082
Glipr1	0.784637	0.40678	0.00258903	0.02517		0.435445	0.426267	0.558199	0.615141
Acat1	0.467499	1.01614	0.00263254	0.0254573		0.343559	0.23335	0.489744	0.334402
Anks3	0.175914	-2.0146	0.00263145	0.0254573		0.0818411	0.169346	0.0466992	0.081913
Pde7a	3.7037	-0.536055	0.00262816	0.0254573		1.33181	1.43793	1.11238	0.974503
Tmem131l	0.761611	-0.951427	0.00263433	0.0254573		0.588665	0.474241	0.274117	0.353641
Zfr	1.83324	-0.0273838	0.00264466	0.025519		0.925867	0.971484	1.01754	0.63002
Exosc1	0.211909	-0.768487	0.00266125	0.0256069		0.0841651	0.187538	0.143597	0.0845169
Snrpb	1.19685	-0.248813	0.00266169	0.0256069		0.72869	0.68594	0.670111	0.852783
Zdhhc21	0.415978	0.237151	0.0026675	0.0256246		0.351963	0.263143	0.350742	0.109998
Foxn3	2.86625	-0.0756773	0.00268	0.0257066		1.28054	1.24811	1.15758	0.91971
Ergic1	0.437508	1.04015	0.00269728	0.0258339		0.23822	0.262903	0.449362	0.216976
Dnajb6	4.53746	-0.3349	0.00272776	0.0260873		1.64837	1.61423	1.45796	1.7084
Abr	0.588686	-0.749744	0.00274011	0.0261666		0.300635	0.412949	0.291223	0.229992
Mettl23	0.624172	0.126382	0.0027476	0.0261995		0.378907	0.374379	0.361855	0.550506
Snrpf	1.21731	-0.23078	0.00279633	0.0266249		0.709193	0.683508	0.670917	0.847469
Srebf2	0.752239	-0.0439059	0.002813	0.0267442		0.519386	0.497771	0.499585	0.262497
Ndufs5	0.390893	0.445377	0.00283908	0.0269525		0.328692	0.208754	0.281756	0.358833
Entrep3	0.29451	0.332428	0.00285247	0.027025		0.262581	0.152018	0.183363	0.305691
Numa1	1.10134	-0.310518	0.00285508	0.027025		0.786029	0.693928	0.566093	0.495157
Kdm3a	0.786515	-0.782091	0.00286367	0.0270667		0.619772	0.466109	0.324136	0.389148
Ube3c	0.839672	-0.102594	0.00289954	0.0273657		0.404137	0.550863	0.598746	0.354207
Gcnt2	0.140335	-1.24616	0.00293396	0.0276502		0.0356526	0.123767	0.070678	0.0262221
Nup153	1.69917	-0.750568	0.0029474	0.0277364		0.902209	0.938565	0.67029	0.729215
Ric8b	0.393231	-0.947373	0.00295329	0.0277515		0.283532	0.305885	0.19362	0.143971
Mdh1	1.27074	0.646944	0.00297344	0.0278836		0.619337	0.587741	0.864895	0.743901
Tug1	0.393454	-0.971875	0.00297597	0.0278836		0.314465	0.328072	0.184902	0.136749
Hsd17b10	0.23207	0.834751	0.003009	0.0281523		0.148345	0.133143	0.197856	0.253008
Gtf2h5	0.492712	0.234595	0.0030353	0.0283573		0.250049	0.306413	0.367329	0.450619
Gnptab	0.687334	-0.445734	0.00304245	0.028383		0.392415	0.433203	0.384258	0.163334
Cpd	0.970556	0.293765	0.00305273	0.0284379		0.372846	0.531806	0.671475	0.510448
Arpc3	4.85163	-0.0249366	0.00307951	0.0286461		1.56433	1.6936	1.77726	1.68717
Prmt9	0.190622	0.664127	0.00308546	0.0286602		0.137949	0.140519	0.23105	0.0401209
Acadl	0.577957	0.760759	0.00310751	0.0288236		0.406424	0.255214	0.480234	0.439752
Card11	0.881262	-0.253477	0.00311757	0.0288342		0.54365	0.544856	0.495759	0.285624
Mppe1	0.332931	0.323231	0.00311717	0.0288342		0.297565	0.162237	0.227199	0.302478
Atp6v1g1	0.518134	0.715811	0.00316428	0.0291411		0.343956	0.287724	0.488795	0.423586
Srrd	0.172136	0.256306	0.00316088	0.0291411		0.0686841	0.119789	0.14862	0.184739
Tarsl2	0.243796	-0.735978	0.00316252	0.0291411		0.0876424	0.210105	0.139936	0.144316
Hnrnph1	1.84974	-0.48743	0.00317893	0.029209		1.12102	0.91749	0.761482	0.919717
Osbpl2	0.207113	0.649482	0.00318068	0.029209		0.10488	0.161595	0.279069	0.101552
Csnk1a1	2.53241	0.0223058	0.00319217	0.0292729		1.39002	1.1564	1.16748	1.10754
Eif2ak3	1.31843	-1.05398	0.00319686	0.0292744		0.594799	0.721735	0.454183	0.661892
Naa10	0.234221	0.901048	0.003237	0.0296		0.182185	0.122224	0.246305	0.26327
Cox20	0.385213	0.342413	0.00326496	0.0297295		0.306264	0.198923	0.277905	0.38782
Gpr55	0.49714	1.28302	0.00326078	0.0297295		0.165306	0.205147	0.41573	0.326343
Zfp62	0.471286	-0.407319	0.00325688	0.0297295		0.193355	0.367896	0.26973	0.30031
Phf20	0.463655	-0.753369	0.00328451	0.0298655		0.432596	0.278664	0.191132	0.203437
Psmb8	1.80123	0.258256	0.00332204	0.0301643		1.02794	0.835979	0.99918	1.01598
Arhgap26	2.90125	-0.425662	0.00332762	0.0301726		1.26459	1.25049	0.966731	0.936141
Cxcl10	0.360727	1.83749	0.00334394	0.0302781		0.0839812	0.108044	0.255964	0.140299
D130040H23Rik	0.144249	1.82515	0.00337285	0.0304972		0.158786	0.0525974	0.150415	0.0480609
Lsm8	0.648399	0.417178	0.00343613	0.0310259		0.329803	0.365272	0.48177	0.472778
Gstp1	0.149966	1.04249	0.00344599	0.03107		0.0616234	0.0869677	0.183456	0.165286
mt-Co1	37.5958	-0.0494861	0.00345062	0.03107		3.672	3.75014	3.74264	3.77142
Ppp4r2	1.24343	-0.753134	0.00345895	0.0311017		0.686998	0.772487	0.56714	0.731293
Mrpl51	0.207177	-0.770471	0.00349208	0.031356		0.138896	0.136009	0.0890551	0.23595
Supt4a	1.11463	0.0562339	0.00349953	0.0313793		0.55934	0.656158	0.716309	0.771278
Kansl1	4.53905	-0.0868641	0.00350772	0.0314092		1.58059	1.69313	1.71159	1.3759
Stx8	0.671385	-0.148793	0.00351655	0.0314447		0.56958	0.352813	0.370506	0.246751
Hnrnpk	2.33282	0.296708	0.00353791	0.0315568		1.07194	1.09204	1.34987	1.20472
Sgk1	0.481963	0.00701952	0.00353885	0.0315568		0.334298	0.192519	0.168693	0.308132
Hnrnpc	2.20106	-0.369212	0.00357145	0.0317306		1.27906	1.06581	0.97834	1.05133
Naa16	0.568176	-0.0740179	0.00357306	0.0317306		0.323113	0.432842	0.477261	0.226136
Parp8	1.43395	-1.5643	0.00357207	0.0317306		0.586963	0.642164	0.336428	0.412494
Lrig1	1.12147	-0.809344	0.00360268	0.0319497		0.587373	0.644981	0.413018	0.317309
Dennd5a	1.12071	-0.0984003	0.00362147	0.0320724		0.516395	0.630037	0.737412	0.430938
Abhd2	0.924788	-0.470216	0.00363355	0.0321353		0.675534	0.539985	0.456154	0.384312
S100a6	11.4215	0.563781	0.00369216	0.032609		2.14158	2.02773	2.42109	2.31857
Esd	0.477807	0.361297	0.00370071	0.0326399		0.308236	0.283513	0.358016	0.4189
Sec24b	0.834357	-0.268974	0.00371564	0.0327173		0.507837	0.584142	0.494536	0.335974
Tmem14c	0.524455	0.278934	0.0037196	0.0327173		0.365543	0.323049	0.402644	0.441543
Mien1	0.443022	0.713083	0.00372643	0.0327328		0.231868	0.280164	0.479738	0.333634
Lin9	0.174225	-1.09877	0.00373363	0.0327516		0.124579	0.166567	0.0838745	0.0372429
Sgms1	1.79787	0.118326	0.00375699	0.0328673		1.04406	0.792072	0.930207	0.639581
Tax1bp1	4.88838	-0.156542	0.00375282	0.0328673		1.69775	1.79928	1.804	1.73038
Cd3g	3.84867	0.341047	0.0037633	0.032878		1.52593	1.41495	1.69643	1.609
Psmg4	0.202999	0.546349	0.00378426	0.0330165		0.165018	0.111074	0.167281	0.234362
Ano6	0.807639	0.0738765	0.0037924	0.033043		0.523687	0.508585	0.527611	0.234641
Atp5c1	1.33462	0.433757	0.0038492	0.0334174		0.764443	0.652649	0.920149	0.880478
Traf1	2.74759	0.700021	0.00384971	0.0334174		1.15974	0.849421	1.17752	0.903905
Zbtb20	3.4424	-0.323886	0.00385089	0.0334174		1.45114	1.19919	1.15283	1.1118
Tuba1a	1.03173	0.524203	0.00386149	0.0334645		0.610219	0.510577	0.67729	0.713768
Ndufa6	1.14088	-0.0186006	0.00387649	0.0335147		0.606585	0.639282	0.661414	0.833522
Ndufaf8	0.20043	-0.281237	0.00387765	0.0335147		0.0772508	0.136942	0.134165	0.231019
Ifi35	0.318384	1.06791	0.00390106	0.033672		0.276414	0.152191	0.334078	0.264881
Trak1	0.358734	-0.328441	0.00392236	0.0338107		0.304577	0.277601	0.255763	0.112062
Cbll1	0.462434	-0.374871	0.00393531	0.0338741		0.185551	0.341292	0.280181	0.328562
Ddx5	14.0333	0.109656	0.00394019	0.0338741		2.80247	2.68895	2.83388	2.84695
Hsp90ab1	13.491	-0.170348	0.00397586	0.0341354		2.52348	2.65062	2.58539	2.68438
Irf2bpl	0.937509	-0.153585	0.00399734	0.0342102		0.491543	0.630894	0.593012	0.39618
Kansl3	0.404884	-1.36952	0.00400045	0.0342102		0.278726	0.319469	0.141043	0.243435
Ssh1	0.203587	0.2405	0.00399329	0.0342102		0.184785	0.164221	0.191286	0.046589
1700016P03Rik	0.285882	-1.04131	0.0040281	0.0344011		0.10874	0.223182	0.12979	0.104523
Cdk6	1.92821	0.197015	0.00406414	0.0346175		0.931042	0.886367	1.01357	0.551824
Epsti1	2.02555	0.189766	0.0040631	0.0346175		1.06797	0.742222	0.806071	0.806796
Klhl21	0.208597	-0.804736	0.0040792	0.0347		0.109344	0.197789	0.13976	0.0879156
Nlrc5	1.58031	-0.635922	0.00409511	0.0347896		0.958383	0.829312	0.526467	0.682038
Stx4a	0.414167	0.109118	0.0041092	0.0348635		0.245623	0.249686	0.220256	0.397018
Srpk2	1.62675	-0.77167	0.00411872	0.0348984		0.912506	0.814112	0.533075	0.738785
Cox5b	1.07692	0.192682	0.00414232	0.034955		0.648272	0.571001	0.656829	0.791047
Dars	0.355756	0.81614	0.00414822	0.034955		0.355733	0.170142	0.333235	0.253352
Klhl20	0.172625	-1.69184	0.00414788	0.034955		0.140809	0.148246	0.0704065	0.0495555
Prkdc	0.361582	0.0855263	0.00415242	0.034955		0.242957	0.265895	0.292614	0.105599
Uqcrq	0.828906	0.315269	0.0041463	0.034955		0.473088	0.497795	0.587137	0.615958
mt-Atp8	0.913847	-0.511274	0.00417705	0.0351166		0.491703	0.555737	0.441169	0.619715
Psmb3	1.41255	0.119145	0.00425004	0.0356375		0.890345	0.73161	0.818638	0.946512
Timm17b	0.210045	0.750776	0.00424748	0.0356375		0.143668	0.108863	0.190219	0.269329
Manf	0.810602	-0.0612181	0.00425756	0.0356451		0.40345	0.516198	0.599387	0.623691
Rex1bd	0.281826	0.919258	0.00426198	0.0356451		0.243866	0.142143	0.300459	0.258367
Tle5	1.99851	0.415028	0.00429635	0.0358862		1.06861	0.96315	1.23709	1.14835
Emg1	0.693124	-0.110586	0.00432841	0.0360267		0.450851	0.406418	0.427	0.598732
Lsm3	0.226771	0.0576751	0.00432034	0.0360267		0.109296	0.157304	0.168584	0.253633
Mfsd6	1.01967	-0.674985	0.00432989	0.0360267		0.492333	0.625125	0.426477	0.303443
1700017B05Rik	0.287406	0.291385	0.00433948	0.03606		0.164134	0.214292	0.284542	0.0585492
Mat2a	1.9218	-0.326471	0.00434681	0.0360747		1.09912	0.876878	0.768909	0.897454
Sipa1l2	0.281754	0.275482	0.00446072	0.0369725		0.118893	0.204236	0.268012	0.098314
Coa8	0.204608	-0.780436	0.0044988	0.0371928		0.16381	0.118131	0.0765534	0.235078
Eif3k	1.44483	0.248103	0.0044983	0.0371928		0.829371	0.74007	0.877134	0.936727
Heatr1	0.213205	-0.665334	0.00451109	0.0372467		0.156916	0.191796	0.106299	0.055792
Tcf7	1.33438	-0.640454	0.00453646	0.0374085		0.777842	0.592899	0.411956	0.666681
Zmiz1	1.43312	-0.554088	0.00454248	0.0374104		0.780205	0.844199	0.647911	0.555991
Pigx	0.216555	1.29962	0.00455395	0.0374571		0.215588	0.10003	0.243231	0.153868
Dusp1	4.10826	0.771366	0.0045669	0.0375159		1.16643	1.0134	1.44014	1.36865
Cdc42	5.01126	0.228214	0.00460166	0.0377534		1.85965	1.71083	1.93449	1.90401
Sit1	0.214729	1.49293	0.00460902	0.0377659		0.155086	0.100337	0.259772	0.172155
Hectd4	0.512499	-0.0969049	0.0046209	0.0377675		0.391939	0.361418	0.378259	0.15628
Tnfrsf13b	0.146143	1.88134	0.004617	0.0377675		0.117207	0.0607211	0.207188	0.0775772
Cnot1	1.50285	-0.265865	0.00466261	0.0380293		0.83121	0.903318	0.823351	0.597003
Zmat2	0.452284	-0.469995	0.00466469	0.0380293		0.287192	0.290165	0.23726	0.400769
Ahnak	11.1925	0.115829	0.00475234	0.0386075		2.6114	2.40745	2.5035	2.26976
Brk1	0.50615	0.418025	0.00475354	0.0386075		0.305558	0.297823	0.446991	0.455512
Tpm3	4.07172	0.0532631	0.00474639	0.0386075		1.67818	1.53548	1.66563	1.7191
Lamtor1	0.431541	-0.739029	0.0048088	0.0390074		0.284068	0.279847	0.204279	0.361259
Cd82	1.55986	0.524598	0.00483062	0.0390605		0.899466	0.802193	1.11414	0.740804
Gm33989	0.172644	-0.876111	0.00483347	0.0390605		0.153554	0.149869	0.0974726	0.0524842
Micu1	0.580381	-0.927991	0.00482321	0.0390605		0.420108	0.357899	0.230091	0.191131
Ptbp1	1.12455	0.301881	0.00484467	0.0391021		0.577502	0.617486	0.768067	0.806976
Mindy3	1.03778	0.0916514	0.00486181	0.0391762		0.735397	0.496948	0.577429	0.439498
Rgs3	0.250992	0.270074	0.00486597	0.0391762		0.280986	0.135052	0.168072	0.118976
Sat1	1.36352	-0.376572	0.00487343	0.0391875		0.605726	0.689414	0.673472	0.80874
Cd2ap	0.493483	-0.296643	0.00489935	0.039347		0.214543	0.315039	0.321962	0.371949
Clcn3	1.30772	-0.133484	0.00496748	0.0395989		0.715892	0.740162	0.76791	0.455402
Fam53b	0.27481	0.671099	0.00495779	0.0395989		0.161033	0.203246	0.300155	0.103976
Gm2682	3.80293	-0.187293	0.00496702	0.0395989		1.4288	1.0514	0.89815	0.904577
Ltb4r1	0.31222	1.25277	0.00495353	0.0395989		0.161203	0.166642	0.377228	0.116662
Polr1f	0.692225	-0.218814	0.0049529	0.0395989		0.372434	0.440375	0.412333	0.515337
Psmd4	0.861168	0.521173	0.00494272	0.0395989		0.564623	0.45732	0.664172	0.661831
Pdcl3	0.206938	1.31604	0.00497624	0.0396199		0.148956	0.116949	0.28605	0.150878
Atp11a	0.179097	-0.762817	0.0049897	0.0396783		0.150427	0.157188	0.104605	0.0336776
Cbl	1.03995	-0.0794093	0.00503786	0.0397193		0.66927	0.65935	0.666549	0.350283
Ccnt2	0.628765	-0.245957	0.00502005	0.0397193		0.453025	0.453732	0.413626	0.228541
Micu2	0.648532	0.741778	0.00501875	0.0397193		0.356772	0.372399	0.654508	0.338334
Ndufa3	0.628918	0.217273	0.00501864	0.0397193		0.416365	0.371236	0.403153	0.495495
Rnf145	1.04534	-0.752787	0.00503194	0.0397193		0.638241	0.645417	0.470841	0.428844
Serf2	4.49086	0.03203	0.00503027	0.0397193		1.70786	1.648	1.70498	1.78531
Zfp292	1.74917	0.164055	0.00503481	0.0397193		1.03167	0.908817	0.965584	0.626048
Ddb2	0.389697	-1.04689	0.0050475	0.0397467		0.342265	0.271227	0.151326	0.236336
Tnfrsf4	2.4221	0.89445	0.00505443	0.0397529		0.772494	0.720973	1.18132	1.01571
Igf1r	0.510165	-1.1816	0.00508796	0.039968		0.163292	0.264243	0.163321	0.0688784
Cnnm4	0.183397	-1.18476	0.00510189	0.0399985		0.0842485	0.156943	0.076921	0.162122
Mier1	3.57874	0.101229	0.00510421	0.0399985		1.2627	1.37169	1.55436	1.32791
Scand1	0.62281	0.745217	0.00511824	0.0400598		0.380639	0.348691	0.633417	0.432017
Spty2d1	1.6858	0.293614	0.00512548	0.040068		1.02388	0.704706	0.86762	0.687526
Map3k14	1.31476	-0.541224	0.00513744	0.040113		0.641673	0.78894	0.626469	0.512903
Elovl6	0.352613	0.933218	0.00516904	0.0403111		0.192378	0.186468	0.298645	0.0389788
Abhd17a	0.361943	0.979533	0.00518808	0.0404107		0.246458	0.21255	0.386203	0.304395
Anp32b	2.05922	0.500714	0.00521231	0.0405019		0.999374	0.895826	1.18901	1.07153
Pdcd1lg2	0.583149	0.437278	0.00520999	0.0405019		0.344961	0.295373	0.37583	0.498109
Rock2	2.02657	-0.502699	0.0052611	0.0408319		0.82694	1.02539	0.824261	0.877464
Septin9	0.91552	0.422963	0.00529092	0.0410141		0.735078	0.471391	0.684181	0.46453
Leprotl1	1.81909	0.569306	0.00532491	0.0411532		1.021	0.868582	1.22341	0.877406
Nkrf	0.138934	-2.21953	0.00532795	0.0411532		0.0506752	0.131846	0.0275402	0.0892856
Rabgap1l	5.83731	-0.168279	0.00531586	0.0411532		1.9566	1.75938	1.65059	1.53927
Atp5j	1.17737	0.3134	0.00534758	0.0412555		0.759559	0.605875	0.755174	0.789654
Map4k3	0.20201	-2.27337	0.00538633	0.0415049		0.115063	0.155764	0.0395872	0.0742467
Celf2	5.40343	0.0796745	0.00540209	0.0415768		1.84092	1.77055	1.85208	1.4241
Raet1e	0.517278	0.218605	0.00542651	0.0417135		0.38806	0.2045	0.245055	0.332317
Sugt1	1.10874	0.273798	0.00543275	0.0417135		0.584464	0.572649	0.699732	0.733371
Fam117a	0.411502	-0.79054	0.00548586	0.0419221		0.336664	0.296623	0.157237	0.14035
Nek7	2.17115	-0.0117763	0.00547654	0.0419221		1.15811	1.04695	1.05996	0.755135
Ptpn18	2.62618	0.233156	0.00548148	0.0419221		1.19378	1.14117	1.31517	1.26563
Rora	12.8365	-0.0183086	0.00546653	0.0419221		2.41985	2.58602	2.67049	2.28137
Ap2a2	0.303442	-0.149235	0.00549348	0.0419307		0.18128	0.256693	0.250087	0.0827562
Lrba	2.63053	-0.406263	0.00550636	0.0419762		1.31251	1.17953	1.01363	1.07961
Mpdu1	0.193234	0.97673	0.00551242	0.0419762		0.200778	0.0868175	0.18907	0.186972
Arhgef3	1.36271	-0.272728	0.00553157	0.0420725		0.88078	0.587833	0.53428	0.551879
Slc38a2	3.44073	-0.333208	0.00554238	0.0421051		1.38994	1.29708	1.12941	1.3862
Usp4	0.468545	0.245542	0.00556205	0.042205		0.283382	0.33363	0.422636	0.181179
Bicdl1	0.381715	-0.927189	0.00557258	0.0422353		0.225345	0.311571	0.154254	0.141743
Ncoa2	3.23867	-0.15456	0.00558989	0.0423169		1.53057	1.34241	1.26983	1.11384
Helz	1.23714	-0.0415818	0.00562998	0.0425351		0.863822	0.691539	0.700364	0.525736
Naa25	0.144255	-1.55776	0.00563846	0.0425351		0.15382	0.119713	0.0459261	0.0536214
Pkp3	0.504308	0.858074	0.00563804	0.0425351		0.363782	0.246816	0.453297	0.386517
Eef1d	1.40836	0.173536	0.00565572	0.0426156		0.748011	0.764043	0.912842	0.888484
Zhx2	2.25954	-0.206283	0.00568357	0.0427757		0.846896	1.0527	1.05336	0.747781
Fmr1	1.20374	-0.633681	0.00573342	0.0430007		0.759735	0.640719	0.447131	0.700655
Mbnl1	15.6982	-0.072085	0.00572475	0.0430007		3.05434	2.87063	2.81693	2.7412
Plp2	0.458758	0.377463	0.00573334	0.0430007		0.241613	0.267863	0.384751	0.392719
Dstyk	0.185405	-1.35046	0.00578004	0.0433001		0.0533402	0.159682	0.0770115	0.0845102
Spn	0.792284	-0.29944	0.00583198	0.0436386		0.630633	0.503587	0.468554	0.306208
Pop4	0.215052	-0.0841297	0.00584598	0.0436928		0.0704996	0.180454	0.165274	0.111613
Cab39	1.82679	0.0555666	0.00585866	0.043737		1.10591	0.91593	1.02577	0.730113
Flii	0.488594	0.494073	0.00593726	0.0442726		0.384358	0.332702	0.508945	0.202852
Eif2s2	1.6008	-0.297333	0.00600189	0.044703		0.780584	0.852878	0.755803	0.922137
Dlg1	1.33954	-0.464545	0.00602202	0.0448014		0.915169	0.707641	0.61536	0.612851
Mrps16	0.35657	0.227277	0.00610581	0.0453544		0.368363	0.192305	0.269932	0.189635
Sympk	0.222029	-0.910858	0.00611039	0.0453544		0.101399	0.2001	0.13271	0.0918754
Lgals3	1.32647	1.01299	0.00612491	0.04541		0.57006	0.421105	0.767581	0.695883
Glrx	1.88109	0.408345	0.00616114	0.0456263		0.662016	0.808766	1.08478	0.913115
Cox7a2l	1.69835	0.0467665	0.00622531	0.045696		0.89661	0.831125	0.89146	1.00952
Dusp4	0.748075	1.1103	0.00618483	0.045696		0.394495	0.333845	0.637052	0.382742
Hlf	1.27725	0.125249	0.00619538	0.045696		0.309433	0.539382	0.603416	0.50175
Hspa5	7.50639	0.000539202	0.0061908	0.045696		2.05522	1.99836	1.97763	2.13944
Morc3	0.568418	-0.0657417	0.00622709	0.045696		0.4543	0.376678	0.391343	0.181502
Oat	0.400442	-0.262655	0.00622671	0.045696		0.167272	0.2821	0.255213	0.304948
Rars	0.388554	-0.758885	0.00621743	0.045696		0.212855	0.270339	0.178585	0.314344
Strn3	1.68628	-0.620892	0.00621563	0.045696		0.940212	0.857545	0.69149	0.713426
Clint1	4.39647	-0.462191	0.00625384	0.0458403		1.72587	1.65286	1.37776	1.4452
Trmt112	0.846747	0.216109	0.00627202	0.0459214		0.601942	0.470199	0.52022	0.61593
Eif3j1	0.941936	-0.402396	0.00630919	0.0461413		0.562898	0.549767	0.45573	0.661868
Sptbn1	1.39919	-0.0628259	0.00631642	0.046142		0.935179	0.694679	0.733499	0.596028
Abraxas2	0.217798	-1.19656	0.00635146	0.0463456		0.105566	0.206902	0.0971979	0.108967
Adcy7	0.517547	0.00748688	0.00636903	0.0464214		0.492227	0.27252	0.264602	0.336885
Neb	1.40859	1.69567	0.0063779	0.0464337		0.47521	0.346698	0.799514	0.528989
Tspan14	1.29598	-0.648959	0.00640934	0.0465703		0.653996	0.764947	0.572721	0.556958
Uso1	0.602535	-0.419567	0.00641107	0.0465703		0.48042	0.419854	0.37048	0.232672
Adgre5	2.20731	0.31931	0.00644133	0.0467376		1.21414	0.870682	1.08339	0.830527
Crlf2	0.400943	0.861505	0.00647293	0.0469142		0.228565	0.23363	0.401588	0.314656
Ube2a	0.629273	0.144635	0.00649798	0.0470431		0.421262	0.366837	0.43419	0.543276
Cdr2	0.330368	-1.54947	0.0065554	0.0474056		0.192633	0.264049	0.117739	0.14963
Rbm42	0.763515	-0.419177	0.00656394	0.0474144		0.438173	0.495141	0.441205	0.581276
Rnasek	0.713972	0.692169	0.00657394	0.0474336		0.450156	0.392096	0.607649	0.531334
Kif21b	0.536651	0.140362	0.00660059	0.0475728		0.471337	0.336395	0.388724	0.207802
Psmd8	0.649558	0.276666	0.00664837	0.0478638		0.416722	0.371537	0.484808	0.541875
Slc25a51	0.34455	-0.000858347	0.00669002	0.0481101		0.194731	0.279196	0.283066	0.100688
Rapgef1	0.642431	-0.117612	0.00670931	0.0481952		0.548588	0.411805	0.393743	0.239717
Ctps2	0.745276	0.00372751	0.00672282	0.0482386		0.3445	0.46683	0.514874	0.339319
Cep120	1.60707	0.197589	0.00675463	0.0484132		0.773778	0.846968	0.970508	0.566084
Sun1	0.238319	-0.382203	0.0067923	0.0486292		0.208518	0.194325	0.180698	0.0487477
Higd1a	0.671351	0.619022	0.00683271	0.0488469		0.416076	0.340113	0.583937	0.518975
Serinc1	1.57778	0.201232	0.0068378	0.0488469		0.811834	0.913118	1.02742	0.693932
Atp5g2	1.72787	0.267726	0.0068459	0.0488507		0.918447	0.854523	1.00188	1.11636
Cir1	0.728332	-0.442111	0.00688654	0.0490849		0.34117	0.482467	0.406601	0.505858
Tspo	1.89814	0.175605	0.0068939	0.0490849		0.985544	0.90641	1.08164	1.14017
Rb1cc1	3.31188	-0.510227	0.00690657	0.049121		1.3738	1.43945	1.22484	1.27296
Ibtk	0.459503	-0.530053	0.00697347	0.0494879		0.331858	0.330943	0.233314	0.14442
Patj	0.157948	0.0853901	0.0069666	0.0494879		0.201053	0.0758804	0.0887068	0.0664899
Chmp5	0.357414	0.684978	0.00699853	0.0496113		0.289477	0.198275	0.343374	0.316101

## Sheet: CD8
Row.names	baseMean	log2FoldChange	pvalue	padj		NS.avg.Seurat	DS5.avg.Seurat	Vehicle.avg.Seurat	NET3IB.avg.Seurat
Rps29	22.4496	-0.000815285	4.89049e-67	2.24376e-63		2.88318	3.11919	3.11527	3.7614
Rps27	24.2691	-0.0467925	1.49552e-60	3.43071e-57		2.98237	3.21397	3.05419	3.81952
Tmsb10	30.482	0.382074	9.81526e-47	1.50108e-43		3.46043	3.33729	3.58339	3.95893
Rpl35	8.60937	0.300632	3.26301e-46	3.74267e-43		2.00361	2.11858	2.29001	2.82934
Camk1d	11.1689	-0.560961	4.83293e-45	4.4347e-42		2.78086	2.66259	2.26338	1.3771
Rpl38	15.692	0.108899	1.38425e-43	1.05849e-40		2.57847	2.80389	2.87422	3.30814
Rps28	18.9204	-0.105705	5.26329e-41	3.44971e-38		2.7722	2.99675	2.81383	3.48838
Rps21	28.0951	0.009543	1.15637e-39	6.63181e-37		3.22834	3.38487	3.37411	3.82872
Rpl39	24.399	0.0203153	1.00678e-38	5.13235e-36		3.06736	3.20433	3.22398	3.71719
Cmss1	19.7322	-0.650654	4.70815e-37	2.1601e-34		3.25238	3.22741	2.74577	2.23665
Rplp2	40.5079	-0.0104424	1.83712e-36	7.66246e-34		3.64312	3.7711	3.74659	4.12939
Rps24	82.5005	0.130907	2.98405e-35	1.1409e-32		4.33207	4.46148	4.50936	4.83146
Rpl21	36.0964	0.15044	5.52218e-35	1.9489e-32		3.56316	3.60453	3.68689	4.03638
Rps26	27.0853	-0.0113514	2.50116e-33	8.19665e-31		3.22547	3.3524	3.31529	3.75975
Rpl36	15.6317	0.1286	1.93671e-32	5.92374e-30		2.67773	2.7747	2.78414	3.24466
Lars2	4.72351	-0.868525	2.49996e-32	7.16863e-30		1.9279	1.86321	1.2697	0.716736
Fau	40.2028	0.0619683	3.45727e-32	9.33055e-30		3.70168	3.74239	3.74189	4.10428
Rpl10	15.2536	0.391696	7.47944e-32	1.90643e-29		2.73204	2.68731	2.91074	3.20921
Rps23	29.9309	-0.0121325	5.77542e-31	1.39461e-28		3.42187	3.40576	3.27119	3.85213
Rpl17	42.4417	0.182165	4.96585e-30	1.13917e-27		3.73707	3.73744	3.84733	4.16347
Rpl37a	21.2489	-0.00833228	5.42964e-30	1.18625e-27		2.9635	3.08676	3.0537	3.5251
Rps25	14.1691	-0.0231307	1.11075e-28	2.31641e-26		2.65419	2.68311	2.60808	3.12779
Rpl12	32.8766	0.205601	8.15796e-28	1.62734e-25		3.48964	3.49397	3.59175	3.92377
Rpl13	53.7443	0.116291	8.59505e-28	1.64309e-25		4.00213	3.98073	4.03507	4.38638
Rplp1	70.3665	0.0204162	7.23904e-27	1.32851e-24		4.21918	4.30533	4.2621	4.64347
Rpl6	26.6051	0.128181	7.98747e-27	1.40948e-24		3.29183	3.31339	3.3843	3.69778
Rpl13a	48.4977	0.172388	8.48445e-26	1.44173e-23		3.9259	3.90813	3.97206	4.25331
Rps19	29.2531	-0.0460771	1.07175e-25	1.75615e-23		3.39228	3.39678	3.27353	3.79135
Rpl41	19.9274	-0.171875	1.17616e-25	1.86076e-23		2.96111	3.08465	2.87765	3.39305
Rpl23	47.3152	0.0511683	5.83771e-25	8.9278e-23		3.86466	3.91097	3.90785	4.23104
Rps16	55.9716	0.0173046	3.62158e-24	5.35993e-22		4.0432	4.07992	4.05789	4.38508
Ptma	18.9207	0.187983	4.34258e-24	6.22618e-22		2.79611	2.9557	3.05097	3.3633
Rpl32	31.4193	0.0638739	5.72651e-24	7.91272e-22		3.44734	3.45651	3.40064	3.84976
Rpl34	26.1009	0.0154614	5.86383e-24	7.91272e-22		3.28388	3.30472	3.31567	3.65516
Rpl27a	26.75	0.159364	6.73104e-24	8.82343e-22		3.29307	3.30807	3.40439	3.68599
Rpl24	16.6176	0.094923	8.00963e-24	1.02078e-21		2.81444	2.84988	2.92248	3.22107
Rpl5	30.4004	0.236877	1.39764e-23	1.73307e-21		3.44944	3.39665	3.55882	3.79219
Rpl35a	31.9079	-0.00514616	1.6202e-23	1.95617e-21		3.46392	3.54172	3.50336	3.81518
Rps8	68.5983	-0.0326113	2.40123e-23	2.82483e-21		4.22439	4.27994	4.21588	4.59209
Tmsb4x	28.8082	0.460012	5.38961e-23	6.18188e-21		3.70177	3.22593	3.45403	3.57747
Rps6	19.6033	0.0824316	1.53294e-22	1.7154e-20		3.00734	2.99436	3.07934	3.37873
Rpl18a	31.1359	0.197397	2.24007e-22	2.3901e-20		3.4704	3.45978	3.56907	3.80216
Rpl9	29.0418	0.19703	2.20446e-22	2.3901e-20		3.41428	3.36953	3.49725	3.7489
Rpl19	36.6507	0.18212	2.82645e-22	2.94722e-20		3.68266	3.61532	3.72679	3.95404
Rps3a1	41.9905	0.208312	4.53604e-22	4.62474e-20		3.76955	3.75822	3.88669	4.08392
Rpl26	19.2876	0.00442262	5.24424e-22	5.23056e-20		3.01817	2.97192	2.97418	3.36684
Rpl8	27.3068	0.163935	1.14927e-21	1.12189e-19		3.3177	3.3517	3.38064	3.66872
Rpl14	17.7295	0.102362	2.24512e-21	2.14596e-19		2.88912	2.90114	2.8641	3.30931
Dnaja1	10.9632	-0.198225	5.23641e-21	4.90299e-19		2.14498	2.47881	2.24041	2.76319
Rpl22	14.4557	-0.0542484	5.69308e-21	5.22397e-19		2.68472	2.75149	2.69464	3.07663
Ftl1	6.75207	0.398585	6.69636e-21	6.0241e-19		1.77831	1.86842	2.16545	2.40849
Rpl36a	14.1515	-0.00732792	1.22364e-20	1.07963e-18		2.59661	2.70622	2.55235	3.08707
Rps4x	31.7411	0.261959	1.35502e-20	1.17299e-18		3.49513	3.4823	3.64193	3.80709
Rps13	29.089	0.155722	1.45788e-20	1.23866e-18		3.3996	3.42896	3.52323	3.70804
Rps15a	48.9406	-0.0463712	2.4779e-20	2.06702e-18		3.92612	3.93579	3.78653	4.23803
Rps9	27.4679	0.0860725	3.09461e-20	2.53537e-18		3.36292	3.3702	3.41494	3.66663
Rps27a	34.1139	0.0458369	3.77584e-20	3.03922e-18		3.54721	3.59902	3.58313	3.87347
Tpt1	93.6266	0.108153	4.00337e-20	3.16681e-18		4.57624	4.60886	4.64344	4.83586
Rpsa	37.1466	0.13484	4.15057e-20	3.2276e-18		3.62018	3.62442	3.68908	3.97596
Eif1	18.9008	0.119885	5.1489e-20	3.93719e-18		2.91807	3.01145	3.01597	3.2594
Rpl28	19.8326	0.0603981	9.80781e-20	7.37676e-18		3.04906	3.01954	3.05106	3.35316
Rpl30	35.3737	0.0295168	1.2553e-19	9.28922e-18		3.55924	3.65312	3.60782	3.90393
H3f3b	10.2191	0.564767	1.3265e-19	9.66025e-18		2.31142	2.1953	2.59799	2.71675
Rps5	25.301	0.267997	1.53592e-19	1.10106e-17		3.22465	3.22713	3.40515	3.59551
Rpl31	9.25631	0.0219585	1.78857e-19	1.26245e-17		2.23921	2.32816	2.21652	2.64525
Rps3	29.8527	0.176725	2.84119e-19	1.97506e-17		3.43625	3.40498	3.51212	3.74523
Rps15	26.434	0.0830236	3.19079e-19	2.18498e-17		3.35759	3.29857	3.33069	3.62407
Rplp0	32.0617	0.209182	4.14264e-19	2.79506e-17		3.50215	3.46332	3.63143	3.83017
Ubb	10.9905	0.439626	5.35677e-19	3.56186e-17		2.46397	2.29405	2.64607	2.80614
Rps10	36.6911	0.106834	7.42793e-19	4.86848e-17		3.60124	3.61061	3.68253	3.96571
Rps18	21.7083	0.0332765	2.07291e-18	1.33951e-16		3.14225	3.10593	3.0401	3.44388
Eef1b2	14.2759	0.0821872	3.24704e-18	2.06909e-16		2.69441	2.65147	2.76646	3.05632
Hsp90aa1	7.13928	-0.395253	4.13802e-18	2.60072e-16		1.61414	1.98524	1.75326	2.34759
Srgn	11.8716	0.222524	5.39604e-18	3.34554e-16		2.25756	2.46164	2.58263	2.90039
B2m	16.2051	0.415621	8.75923e-18	5.35831e-16		2.97465	2.71286	3.03902	3.11439
Rpl11	22.2586	0.0965833	1.45296e-17	8.7713e-16		3.1764	3.14569	3.21697	3.44881
Hsp90ab1	15.0016	0.178267	1.62943e-17	9.70887e-16		2.59607	2.66686	2.83711	3.08764
Rpl37	20.3183	0.0112983	2.17876e-17	1.28156e-15		2.98039	3.09978	3.04468	3.34537
Gm10076	2.00323	0.362091	2.3387e-17	1.34124e-15		0.733544	0.948598	1.1342	1.3408
Rps20	48.1095	-0.0247471	2.31584e-17	1.34124e-15		3.88531	3.92287	3.85067	4.21334
Rps7	44.9594	0.0754555	4.32477e-17	2.44963e-15		3.8586	3.84452	3.76426	4.11838
Ssh2	17.3686	-0.273975	1.38188e-16	7.73178e-15		3.08725	3.06813	2.90745	2.33212
Rpl29	13.3411	0.136288	1.48822e-16	8.22646e-15		2.66608	2.60076	2.72656	2.98968
Hspa8	11.1781	0.208669	4.87968e-16	2.66524e-14		2.30845	2.42412	2.56253	2.76734
Foxp1	14.8003	-0.239717	7.56502e-16	4.0541e-14		3.12783	2.77048	2.57846	2.35202
Rpl18	28.905	0.0905346	7.59923e-16	4.0541e-14		3.3912	3.43653	3.4677	3.67596
Rpl3	15.4786	0.024384	7.9971e-16	4.21732e-14		2.82524	2.79877	2.74691	3.09023
Pfn1	3.56575	0.827276	1.5494e-15	8.07802e-14		1.63983	1.20196	1.66612	1.69269
Rps17	8.3557	0.0927089	2.92901e-15	1.50992e-13		2.2001	2.14586	2.1848	2.55036
Bach2	21.821	-0.422697	3.7555e-15	1.91447e-13		3.30071	3.29903	2.9025	2.51276
Gphn	4.58399	-0.932949	4.38649e-15	2.21156e-13		1.82042	1.79181	1.19545	1.00468
Dynll1	3.79881	-0.0034176	4.94562e-15	2.46636e-13		1.30189	1.35739	1.46816	1.89016
Rpl7	17.5764	0.143243	5.27266e-15	2.60118e-13		2.94398	2.87033	3.00907	3.20616
Rpl15	17.8778	0.141426	5.3368e-15	2.60481e-13		2.98184	2.92523	2.91529	3.2226
Rps12	30.6235	-0.100333	4.00866e-14	1.93597e-12		3.42031	3.42283	3.3116	3.75793
H2-D1	7.51308	0.536686	1.12581e-13	5.38044e-12		2.21676	2.00265	2.34413	2.36181
Rpl7a	11.2539	0.295633	1.17688e-13	5.56652e-12		2.52336	2.40425	2.64316	2.78486
Rpl10a	17.0298	0.0795112	1.49587e-13	7.00314e-12		2.92317	2.86984	2.83857	3.185
Rpl27	15.6737	-0.013274	1.68161e-13	7.79317e-12		2.834	2.82168	2.76926	3.08467
Hspa5	6.76252	0.476367	2.13372e-13	9.7895e-12		1.84125	1.74986	2.10774	2.31087
Ncl	9.51507	0.25672	3.26336e-13	1.48241e-11		2.25021	2.26423	2.44857	2.59629
Skap1	8.12699	0.190699	5.0318e-13	2.26332e-11		2.58708	1.94056	2.075	1.87683
Rack1	21.112	0.128583	1.05841e-12	4.71453e-11		3.12314	3.09455	3.16338	3.33547
Fos	2.47087	1.66602	1.96749e-12	8.67967e-11		0.673157	0.757858	1.46393	1.32805
Rps14	38.4291	-0.00200056	2.17517e-12	9.50445e-11		3.73907	3.73207	3.67951	3.91841
Eef1a1	52.8159	0.311573	2.39213e-12	1.03539e-10		4.03521	4.03931	4.22514	4.18475
Btbd9	5.51408	-0.368915	4.06152e-12	1.74152e-10		1.60889	1.93564	1.77783	1.17303
Ppm1h	5.66395	-0.157595	6.32294e-12	2.68608e-10		2.08695	1.75292	1.54628	1.19197
Gas5	3.83401	-0.0891257	1.53966e-11	6.48068e-10		1.45494	1.44447	1.35316	1.85099
Rpl23a	28.9989	0.118565	2.04314e-11	8.44496e-10		3.47179	3.41769	3.47686	3.63084
Themis	4.38053	0.829882	2.03647e-11	8.44496e-10		1.96658	1.25292	1.68635	1.29725
Gadd45b	0.970187	0.585843	5.78276e-11	2.36887e-09		0.198201	0.254298	0.285802	0.722201
Calm1	9.30875	0.264851	8.50632e-11	3.45372e-09		2.15199	2.26634	2.5133	2.48141
Aff3	5.425	0.253873	1.00097e-10	4.02848e-09		2.12429	1.6696	1.85696	1.25102
Ppia	13.2878	0.339196	1.23156e-10	4.9134e-09		2.7448	2.59551	2.77775	2.87647
Rpl22l1	5.05109	0.320316	1.33715e-10	5.28865e-09		1.67926	1.65331	1.89235	2.01075
Shisa5	3.49514	0.715981	2.3003e-10	9.02032e-09		1.74053	1.18489	1.6613	1.52062
Snhg8	1.25724	0.49649	2.59728e-10	1.00986e-08		0.585647	0.6133	0.807394	1.052
Ablim1	8.70759	-0.428113	3.58221e-10	1.38111e-08		2.30906	2.39246	2.03138	1.70352
Pnrc1	14.5106	0.31055	5.78444e-10	2.21158e-08		2.66075	2.66064	2.92517	2.91366
Calm2	4.1083	0.0248733	1.11082e-09	4.21192e-08		1.32771	1.49123	1.59529	1.77341
Cfl1	4.05396	0.422541	1.19297e-09	4.44988e-08		1.79381	1.39141	1.57318	1.74451
Tcf7	3.58748	0.293472	1.18784e-09	4.44988e-08		1.78241	1.24211	1.40838	1.46382
Pabpc1	11.5723	0.15855	1.38298e-09	5.11702e-08		2.46426	2.58941	2.70838	2.68655
Junb	8.95933	0.376746	1.59107e-09	5.83987e-08		1.96063	2.12386	2.40097	2.46661
Septin1	1.64376	0.571072	1.63132e-09	5.94008e-08		1.08411	0.676714	0.91005	1.06008
Rpl4	10.8138	0.123063	1.83487e-09	6.62866e-08		2.50928	2.37757	2.57996	2.68331
Hcst	1.45252	0.235902	2.11802e-09	7.59177e-08		0.714636	0.673697	0.771518	1.1319
Atp5md	0.875197	0.0170959	2.18526e-09	7.77207e-08		0.483785	0.434994	0.439045	0.855334
Tubb4b	1.0637	1.13347	3.0022e-09	1.05955e-07		0.551557	0.499415	0.983548	0.828847
Naca	7.71546	0.163928	3.04257e-09	1.06559e-07		2.11689	2.08964	2.25628	2.41003
Fth1	13.2156	0.347146	3.78291e-09	1.30496e-07		2.4844	2.62685	2.75725	2.80331
Ifrd1	6.02494	0.179035	3.76012e-09	1.30496e-07		1.53715	1.7874	1.7703	2.03736
Rbm38	0.653974	0.490744	5.02698e-09	1.72118e-07		0.323022	0.341907	0.490267	0.683996
Snrpd1	0.754008	0.619196	5.58178e-09	1.89698e-07		0.330896	0.422799	0.675897	0.726925
Crip1	2.29941	0.620065	6.48191e-09	2.17974e-07		0.874501	0.719728	0.850433	1.28399
Dnajb1	1.29257	-0.609197	6.55633e-09	2.17974e-07		0.498477	0.703685	0.526594	0.895477
H2-T23	0.878674	0.680743	6.52682e-09	2.17974e-07		0.743005	0.37865	0.61019	0.704161
Chchd2	3.38074	0.24092	8.08728e-09	2.66938e-07		1.33574	1.357	1.54287	1.57551
Fryl	4.79442	-0.246627	1.04124e-08	3.41231e-07		1.92946	1.70894	1.51773	1.21954
Zc3hav1	9.78433	-0.560484	1.34924e-08	4.3903e-07		2.47594	2.51188	2.03005	1.93588
Rps11	24.9414	-0.0554706	1.54269e-08	4.98439e-07		3.2985	3.2278	3.24911	3.46261
Rps2	27.2986	-0.0468922	1.6315e-08	5.23448e-07		3.3939	3.37213	3.33511	3.54756
Nsa2	5.42459	-0.437589	1.73796e-08	5.53733e-07		1.73712	1.7976	1.59103	2.00389
Actb	15.264	0.264393	1.92406e-08	6.088e-07		2.87056	2.58802	2.65606	2.91654
Maml2	5.49184	0.129508	2.01248e-08	6.32416e-07		2.09108	1.51335	1.75741	1.11545
Npm1	12.4964	0.142269	2.51147e-08	7.78556e-07		2.58655	2.54985	2.63619	2.79124
Sub1	5.3055	0.0415624	2.49511e-08	7.78556e-07		1.65411	1.81801	1.8298	1.92719
Hmgb1	3.92694	0.238406	2.56649e-08	7.90271e-07		1.57347	1.44712	1.59505	1.763
Gapdh	2.67109	0.472924	2.71885e-08	8.31605e-07		1.09384	1.09715	1.45253	1.41587
Cd69	2.15426	1.30726	2.88296e-08	8.75961e-07		0.538907	0.587696	0.97236	1.18292
Eif4a1	4.14183	0.198611	3.24272e-08	9.78791e-07		1.39013	1.60764	1.76699	1.70386
Map1lc3b	2.5462	0.236821	3.50916e-08	1.05229e-06		1.00101	1.15253	1.31446	1.37657
Snhg1	1.17239	0.122352	3.59223e-08	1.0702e-06		0.516077	0.59453	0.603186	0.926782
Zhx2	3.74338	-0.374141	3.77483e-08	1.11735e-06		1.55806	1.52293	1.35707	0.852587
Lncpint	7.45789	-0.260468	4.11176e-08	1.20928e-06		2.25044	2.16269	1.94579	1.47531
Ddx5	15.8165	0.33122	4.14759e-08	1.21205e-06		2.80261	2.79906	3.07157	2.96147
Tra2b	2.78776	-0.2405	4.72219e-08	1.37123e-06		1.13666	1.24452	1.17197	1.4481
Elovl6	1.15186	-1.53685	5.91705e-08	1.70739e-06		0.564244	0.662899	0.314006	0.126689
Ext1	4.67638	-0.805891	9.29582e-08	2.66558e-06		1.42342	1.69156	1.32864	0.919486
Anp32a	1.13857	0.570326	9.4725e-08	2.69442e-06		0.893611	0.46004	0.648108	0.816023
Tuba1a	1.97837	0.30648	9.51387e-08	2.69442e-06		0.877212	0.862915	1.07014	1.26268
mt-Atp6	27.9819	-0.0105412	9.62323e-08	2.70867e-06		3.37857	3.42704	3.4503	3.53637
Zfas1	1.19742	0.0932019	9.82761e-08	2.74933e-06		0.615909	0.585769	0.636723	0.896047
Cdk8	2.39946	-0.634027	1.19122e-07	3.31231e-06		1.17097	1.20958	1.0849	0.620281
Hdac4	1.40748	-0.959351	1.27443e-07	3.52234e-06		0.740349	0.908775	0.562661	0.424148
Snrpf	1.56738	-0.532345	1.29529e-07	3.55856e-06		0.77948	0.838256	0.645459	1.10608
Ankrd11	7.65964	-0.541305	1.97966e-07	5.40637e-06		2.15735	2.27289	1.90899	1.908
Slco3a1	1.21129	-0.282085	2.05841e-07	5.58817e-06		0.977919	0.551455	0.475598	0.515136
H3f3a	7.358	0.372044	2.09493e-07	5.65385e-06		2.14748	2.04594	2.26504	2.26663
Grap2	15.2868	-0.154115	2.23474e-07	5.99589e-06		2.81791	2.77682	2.65996	2.09502
Dusp1	1.02247	1.32301	2.45466e-07	6.54765e-06		0.439842	0.439519	0.9905	0.699377
Taf1d	2.092	-0.329777	2.79588e-07	7.41475e-06		0.835441	0.986641	0.923688	1.28842
Oaz1	5.73587	-0.0706146	2.93994e-07	7.75198e-06		1.85744	1.89036	1.81158	2.0648
Cd3d	2.73243	0.403406	2.96701e-07	7.77865e-06		1.48287	1.08864	1.30265	1.31219
Dapl1	0.610926	0.612438	3.71533e-07	9.6852e-06		0.529072	0.15546	0.229066	0.422734
Satb1	26.0238	-0.453116	4.00163e-07	1.03726e-05		3.36922	3.39732	2.99537	2.8185
Trac	2.31577	0.818492	4.26888e-07	1.10032e-05		1.17197	0.822281	1.3213	1.26669
Srsf2	2.51746	-0.193551	4.33632e-07	1.11145e-05		1.04671	1.15268	1.03129	1.41716
Ier2	3.46802	0.22765	4.60527e-07	1.17383e-05		1.22043	1.33532	1.54659	1.60619
Ago2	2.19373	-0.529604	5.12132e-07	1.29816e-05		1.12972	1.21616	0.928913	0.707883
Prkca	13.8458	-0.275391	5.2067e-07	1.31255e-05		2.51706	2.77265	2.60604	2.00165
Rasa3	2.27725	0.471655	5.40131e-07	1.35417e-05		1.32949	0.950232	1.18248	0.769341
Mrtfa	1.56012	-0.076008	5.57666e-07	1.39053e-05		0.984925	0.820843	0.884811	0.396439
Bltp1	7.73418	-0.0316398	5.81952e-07	1.44324e-05		1.86269	2.23801	2.22804	1.93299
Jund	5.16016	0.874527	6.33476e-07	1.56257e-05		1.86219	1.46894	2.09571	1.83065
Hnrnpa2b1	8.9456	0.120275	6.63472e-07	1.62781e-05		2.22786	2.25813	2.37512	2.44553
Itpr2	2.4644	0.108379	6.97555e-07	1.70233e-05		1.36995	1.15746	1.25326	0.704412
H2az1	4.71363	0.0397509	7.47352e-07	1.81421e-05		1.37203	1.674	1.64856	1.76868
Ets1	10.6866	0.1623	8.01726e-07	1.93596e-05		2.60737	2.49776	2.63113	2.02735
Skp1	1.72916	-0.211017	8.36784e-07	2.01003e-05		0.710828	0.912166	0.878727	1.02837
Cmip	3.28319	-0.454368	9.755e-07	2.33104e-05		1.44649	1.47298	1.18803	0.906516
Wdr89	0.531617	-1.20596	1.12119e-06	2.66529e-05		0.370097	0.30752	0.156692	0.54401
Stat3	4.78344	-1.03445	1.14026e-06	2.69665e-05		1.58956	1.72115	1.2113	1.14709
Nr4a1	2.03079	1.0616	1.60504e-06	3.76444e-05		0.736801	0.822126	1.28025	1.01844
Zfp36l2	2.53808	0.576688	1.60817e-06	3.76444e-05		0.847846	1.02214	1.42998	1.22343
Cd52	2.59509	0.602339	1.64209e-06	3.82432e-05		1.28542	0.953187	1.22832	1.35669
Rapgef4	0.645831	0.380274	1.6849e-06	3.9042e-05		0.676029	0.275907	0.309227	0.236753
Tgfbr2	4.11032	-0.171276	1.7227e-06	3.97174e-05		1.58171	1.65933	1.57748	1.00603
Etv6	1.0713	0.169311	1.82461e-06	4.18565e-05		0.590738	0.641557	0.471306	0.182027
Taco1	0.350254	-0.15213	1.88271e-06	4.29746e-05		0.277739	0.279946	0.230837	0.0234458
Pecam1	0.81118	0.510281	1.90264e-06	4.32143e-05		0.777894	0.328886	0.521119	0.372294
Sh3kbp1	3.24984	0.209816	1.94588e-06	4.39788e-05		1.67023	1.28294	1.36005	1.07685
Map3k3	1.31574	-0.921617	1.96685e-06	4.42349e-05		0.763961	0.82414	0.551185	0.370113
Sipa1l1	3.22825	-0.679905	2.27574e-06	5.09321e-05		1.3707	1.43878	1.12783	0.837303
Lrba	1.57309	-0.965345	2.3343e-06	5.19893e-05		1.02493	0.813596	0.47257	0.517954
Ppp1r15a	2.20615	0.334991	2.47226e-06	5.47958e-05		0.836968	0.895725	1.14545	1.30185
Rbm3	2.65646	0.302325	2.55118e-06	5.62732e-05		1.05518	1.14301	1.48224	1.40493
mt-Co2	24.4121	-0.0461652	2.64533e-06	5.77942e-05		3.21282	3.30107	3.25991	3.39323
Ucp2	0.722155	1.50378	2.63391e-06	5.77942e-05		0.605603	0.320208	0.722316	0.434938
Tanc1	0.462583	-0.138907	2.66284e-06	5.7901e-05		0.505345	0.238495	0.217407	0.126985
Tob1	1.43699	0.603986	3.24772e-06	7.02855e-05		0.644599	0.691153	0.90004	0.954302
Dek	2.39203	0.183107	3.26314e-06	7.02878e-05		1.01992	1.00945	1.25938	1.37706
B4galnt1	0.445803	1.63303	3.73642e-06	8.0106e-05		0.42342	0.169773	0.553741	0.26133
Vim	1.32853	1.66802	3.84906e-06	8.21372e-05		0.537519	0.50658	0.740116	0.726032
Mbnl1	19.0156	-0.224708	3.96194e-06	8.38106e-05		3.23279	3.09051	2.97098	2.80282
Ramp3	1.62735	0.450403	3.96402e-06	8.38106e-05		0.513528	0.866982	1.11977	0.69413
Abl2	0.907404	-1.12109	4.05448e-06	8.53301e-05		0.561373	0.625791	0.337883	0.221725
Hnrnpab	2.85551	0.208324	4.94389e-06	0.000103573		1.17722	1.25589	1.39489	1.41091
Atf4	1.27445	-0.168032	5.03989e-06	0.000105105		0.686622	0.616	0.535156	0.988179
Klf3	3.47749	-0.170322	5.42375e-06	0.000112598		1.721	1.3303	1.2054	1.27694
Arhgdib	3.19216	0.617434	5.49995e-06	0.000113156		1.60555	1.17686	1.56967	1.389
Sh3bgrl3	1.33166	0.696822	5.48891e-06	0.000113156		0.940298	0.547954	0.858305	0.875702
Arid5b	4.09522	-0.624834	5.73539e-06	0.000117473		1.2921	1.52449	1.27437	0.87453
Spred2	0.719411	-0.398603	6.26176e-06	0.000127684		0.613428	0.466244	0.359659	0.17744
Gpx1	1.21289	0.415483	7.53903e-06	0.000152375		0.489258	0.627578	0.554149	0.856589
Hivep2	8.68712	-0.313129	7.50727e-06	0.000152375		2.19216	2.31583	2.10175	1.75135
Rac2	1.93827	0.515867	7.95859e-06	0.000160149		1.13246	0.850143	1.06701	1.17717
Snu13	1.19851	0.152971	8.36291e-06	0.00016755		0.591337	0.672872	0.735007	0.839226
Btg1	11.0392	0.449583	9.20623e-06	0.000183644		2.62934	2.34166	2.66523	2.53136
Elmo1	5.81138	-0.290702	9.70017e-06	0.00019266		2.0599	1.94958	1.71731	1.4908
Cnn2	0.644226	0.952914	1.03424e-05	0.000203653		0.599604	0.282528	0.589567	0.363728
Sptbn1	2.51906	-0.570767	1.0301e-05	0.000203653		1.26606	1.24132	0.974913	0.71703
Id2	0.655004	-0.555609	1.07146e-05	0.000210078		0.309502	0.315427	0.241114	0.6078
Cacybp	1.17333	-0.62981	1.11886e-05	0.000218439		0.509937	0.651595	0.555993	0.801364
Itga4	1.74453	-0.219283	1.21306e-05	0.000235828		1.16959	0.702161	0.740132	0.707111
Btf3	3.75042	0.141773	1.32358e-05	0.000256226		1.55044	1.47472	1.54292	1.70352
Ier5	1.00717	0.688892	1.33808e-05	0.000257946		0.495707	0.458985	0.709372	0.782706
Crlf3	4.36354	0.381932	1.36628e-05	0.000262281		1.85219	1.47855	1.71137	1.21906
Hsph1	1.36696	-0.353669	1.44503e-05	0.000276242		0.434993	0.674381	0.565377	0.787725
Ing3	0.839126	-0.139242	1.46256e-05	0.000277282		0.392021	0.477002	0.476278	0.710373
Zfp36	0.836375	0.97267	1.45786e-05	0.000277282		0.285912	0.389208	0.601404	0.649467
Sntb1	4.04308	0.014809	1.49493e-05	0.000282252		1.70802	1.13876	1.32635	1.13876
Slc25a5	1.91806	0.549814	1.5254e-05	0.000286826		0.913456	0.918445	1.25199	1.16393
Tmem50a	1.15058	0.710909	1.53385e-05	0.000287236		0.736232	0.52563	0.849287	0.858458
Actg1	14.469	0.06523	1.6265e-05	0.00030335		2.44958	2.74796	2.77943	2.633
Alyref	0.734571	0.0992569	1.66308e-05	0.000308916		0.330302	0.428569	0.477561	0.65507
Mif	1.02387	0.496124	1.68447e-05	0.000311627		0.69542	0.480692	0.639803	0.788795
Abracl	1.51192	0.736667	1.70079e-05	0.000313382		0.810448	0.703923	1.04395	1.01006
Tuba4a	1.04463	-0.264304	1.8187e-05	0.000333767		0.466517	0.562478	0.548756	0.81388
Eif4g2	5.47655	0.0415841	1.9121e-05	0.000349511		1.75168	1.9595	1.97613	1.64755
Tom1l2	0.623497	-1.61309	1.98863e-05	0.000362057		0.511197	0.414224	0.15938	0.149249
Bzw1	3.24846	-0.205565	2.16848e-05	0.00039324		1.24834	1.38826	1.37221	1.54153
Gatad2b	1.71738	-0.441893	2.183e-05	0.000394314		0.989328	1.00715	0.784983	0.52883
Gm16083	0.298932	-1.11732	2.25224e-05	0.000405226		0.276091	0.197328	0.101917	0
Manf	0.875448	0.547714	2.30993e-05	0.000413982		0.411639	0.503715	0.733112	0.655144
Arhgef18	1.80674	-0.605293	2.34718e-05	0.000419022		1.12812	0.902779	0.655475	0.59832
mt-Nd4l	2.32693	0.145539	2.40732e-05	0.000428092		1.0372	0.971946	1.23772	1.32853
Trbc2	6.47071	0.16996	2.45337e-05	0.000434597		2.12183	1.64544	1.74079	1.97826
Cox4i1	3.38178	0.172978	2.57896e-05	0.000453879		1.49016	1.31823	1.4045	1.63405
Fxyd5	3.40186	0.645297	2.582e-05	0.000453879		1.61557	1.27892	1.62178	1.45475
Ramp1	0.240513	1.83906	2.81274e-05	0.000492551		0.294723	0.0778804	0.255753	0.174952
St8sia1	1.4337	0.570232	2.93536e-05	0.00051207		0.926018	0.647727	0.912737	0.342246
Gm47283	4.85509	0.0480283	3.10057e-05	0.000538841		1.51047	1.2567	1.36075	1.9075
Cdk13	2.28935	-0.358868	3.23204e-05	0.00055957		1.18741	1.20326	1.05742	0.747651
Ifi27l2a	1.1828	0.468865	3.27189e-05	0.00056434		0.921662	0.454383	0.496865	0.562699
Dnajb4	0.496612	0.0598722	3.44446e-05	0.000589672		0.242841	0.249854	0.283972	0.510281
Hmgb2	2.31962	0.24438	3.43556e-05	0.000589672		1.0484	0.959909	1.13967	1.34033
Cebpb	0.853986	0.772479	3.62082e-05	0.000617247		0.342169	0.472241	0.54417	0.568738
Pitpnc1	5.4834	-0.0574829	3.63244e-05	0.000617247		2.05398	1.75491	1.74626	1.37938
Retreg1	2.84104	-0.22764	3.68773e-05	0.000624329		1.34108	1.25172	1.16818	0.761966
Ptges3	1.9597	-0.416914	3.73235e-05	0.00062956		0.866237	1.03587	0.982052	1.04484
Dennd1a	1.34762	-0.837768	3.76002e-05	0.000630387		0.94158	0.712112	0.475288	0.462027
Hbp1	1.45048	0.841527	3.76473e-05	0.000630387		0.995655	0.678863	1.08251	0.682789
Dlg1	1.25505	-0.9595	3.87964e-05	0.000647264		0.93425	0.707488	0.409064	0.454757
Igf1r	2.03052	-1.28946	3.93912e-05	0.000654807		0.796703	0.960837	0.540146	0.387859
Kif1b	3.98185	-0.576005	4.07358e-05	0.000674713		1.60957	1.58389	1.26838	1.20828
Marchf3	3.3545	-0.31101	4.1107e-05	0.000678413		1.06887	1.42598	1.17221	0.815472
Nfkbia	4.80413	0.462597	4.16351e-05	0.000684666		1.35718	1.12561	1.36088	1.71448
Cox7c	2.156	-0.0854908	4.28786e-05	0.000702597		1.02456	1.01575	1.00221	1.27485
Tsc22d3	2.34719	0.267732	4.46341e-05	0.000728759		1.10291	1.00208	1.26215	1.30231
mt-Nd1	14.6346	-0.0767904	4.52085e-05	0.00073552		2.65739	2.77594	2.7367	2.8861
Fam107b	7.0662	0.365069	4.57618e-05	0.000741891		1.87596	2.08241	2.37033	1.95647
Prr14	0.42724	-0.9243	4.84112e-05	0.000781589		0.362244	0.345617	0.227682	0.102907
Rbm39	11.0046	-0.025798	4.85512e-05	0.000781589		2.47762	2.52592	2.52679	2.59135
Tagln2	1.4968	0.714612	4.99146e-05	0.000800728		0.808074	0.653372	0.807414	0.932481
Scml4	3.99733	0.241769	5.01261e-05	0.00080132		1.64572	1.42021	1.62361	0.988419
Hnrnph1	2.37143	-0.546933	5.05563e-05	0.000804387		1.15522	1.11953	0.826236	1.34601
Trps1	3.83161	-1.12947	5.06687e-05	0.000804387		0.836822	1.29784	0.778575	0.78398
Eif2s2	2.06795	-0.233857	5.20572e-05	0.000823581		0.867518	1.02406	0.951455	1.09256
Cux1	2.14253	-0.5467	5.32205e-05	0.000839091		1.10466	1.04408	0.837275	0.569007
Sec62	3.09853	0.0344797	5.43076e-05	0.000853299		1.20195	1.3243	1.40794	1.45649
Zdhhc20	2.0207	-0.519594	5.54373e-05	0.000868076		1.20377	0.990876	0.874831	0.691748
Dip2b	6.58613	-0.146984	5.58677e-05	0.000869326		1.95417	2.06021	2.08177	1.55612
Klf2	5.16208	0.666474	5.58961e-05	0.000869326		1.60721	1.66089	2.04816	1.73141
Scand1	0.476036	0.25777	6.3326e-05	0.000981553		0.353726	0.225007	0.290921	0.501749
Tpm4	2.7804	-0.369787	6.3643e-05	0.000983145		1.04672	1.35591	1.24907	1.04231
Plaa	0.557111	-1.0646	6.51763e-05	0.00100345		0.274793	0.440727	0.248764	0.244686
Pacs1	1.1374	-0.84487	6.56878e-05	0.00100794		0.53595	0.715829	0.475898	0.389846
Lamtor2	0.414914	1.10634	6.61109e-05	0.00101106		0.333163	0.178061	0.380765	0.433265
Galnt1	0.71324	-0.209843	6.69882e-05	0.00102107		0.585245	0.45897	0.444073	0.183126
Tnrc6b	5.59948	-0.133189	7.00182e-05	0.00106372		2.04939	1.87758	1.78131	1.55077
Utrn	7.62823	0.195123	7.08375e-05	0.00107262		2.32624	2.14874	2.26583	1.82829
Grk6	0.949975	-0.233277	7.44116e-05	0.00112047		0.762982	0.57543	0.567007	0.277866
H2-K1	12.2529	0.214137	7.44863e-05	0.00112047		2.63893	2.58946	2.69089	2.69002
Gps2	0.727853	0.078257	7.54576e-05	0.00113137		0.378427	0.440236	0.485342	0.648862
Pdcd4	4.28044	0.0911	7.62609e-05	0.00113969		1.62995	1.47208	1.49202	1.807
Ncoa2	3.20954	-0.59339	8.26173e-05	0.00123068		1.53319	1.3593	1.03071	0.971048
Eif3j1	1.13291	0.80326	8.49757e-05	0.00126171		0.654558	0.557771	0.865543	0.770928
Atp6v0c	1.15798	0.0676928	9.46253e-05	0.00140045		0.597569	0.633462	0.662254	0.869459
Atp5g2	2.17901	0.113187	9.67755e-05	0.00142767		1.13589	0.958452	1.0123	1.27687
Mfsd6	1.29325	-0.773203	0.000100288	0.00147475		0.579802	0.792611	0.530961	0.409046
Mcmbp	0.956121	-0.402383	0.000102835	0.00150738		0.666426	0.633333	0.532404	0.269499
Coro1a	2.56284	0.575583	0.000103468	0.00151182		1.36825	1.06744	1.30575	1.22249
Stat2	0.263389	-0.785891	0.000105804	0.00154104		0.240211	0.206853	0.154737	0.0213494
Dusp2	1.34147	0.79391	0.000107047	0.00155421		0.561178	0.531428	0.944872	0.850282
Rasgrp1	0.660694	1.02524	0.000107805	0.00156028		0.586142	0.266255	0.53267	0.388184
mt-Co1	42.7551	0.0770105	0.000110377	0.00159248		3.79479	3.88575	3.92308	3.8665
Ccr7	5.17337	0.743412	0.000111166	0.00159884		1.65944	1.57018	2.11363	1.66734
Rnf125	2.39315	0.0512627	0.000116003	0.00166319		1.0433	1.2075	1.22372	0.721807
Cds2	0.341189	-0.16206	0.000119786	0.00171159		0.400747	0.192097	0.192647	0.138973
Ifi213	0.575859	-0.887788	0.000120125	0.00171159		0.563599	0.334408	0.149523	0.221708
Cyfip2	2.01648	-0.558059	0.000120688	0.00171429		1.13513	1.04117	0.859491	0.674574
Camk4	8.67543	-0.0168522	0.00012157	0.00172149		2.25641	2.14256	2.0214	1.64746
Insr	0.526189	-0.635944	0.000124809	0.00176192		0.510254	0.321254	0.250585	0.141224
Rgs1	0.632933	0.733713	0.00012571	0.00176379		0.260444	0.306652	0.474002	0.551043
Sbno2	0.427078	-0.00846169	0.000125656	0.00176379		0.343573	0.319745	0.311016	0.0713167
Pmepa1	3.03223	-0.0814953	0.00013055	0.00182611		1.08133	1.32644	1.31575	1.29809
Prdx6	4.38896	0.0805419	0.000134693	0.00187833		1.51821	1.6031	1.70171	1.67291
Arf4	2.46802	0.278324	0.000139391	0.00193795		0.986376	1.03126	1.24684	1.33447
Cox7b	1.00142	-0.26181	0.000141737	0.00195282		0.653099	0.523647	0.439524	0.80627
Ifi203	0.900619	0.761401	0.000141301	0.00195282		0.727807	0.370284	0.593044	0.573436
Snhg15	0.273128	-0.513595	0.000141452	0.00195282		0.0969666	0.162388	0.122356	0.34022
Cblb	11.9345	-0.00572035	0.000142466	0.00195465		2.60684	2.47849	2.51007	1.93109
Il17ra	0.941443	-1.14965	0.000142722	0.00195465		0.699519	0.609406	0.359499	0.392362
Ldha	2.25214	-0.3945	0.000154806	0.00211383		0.917465	1.1042	0.995112	1.16202
Kmt5b	1.19568	0.142544	0.0001554	0.00211565		0.928259	0.603754	0.634374	0.495955
Nsun6	0.425079	0.927622	0.000157823	0.00214228		0.253317	0.188503	0.350941	0.449233
Fkbp3	0.932701	-0.131185	0.000160085	0.00216657		0.667572	0.460651	0.456773	0.67839
Limd2	1.52886	0.874519	0.000161474	0.00217895		0.995431	0.67425	1.07021	0.852691
Npm3	0.452733	0.462952	0.000165601	0.00222809		0.421433	0.211847	0.292807	0.393058
Ctss	1.0386	0.865359	0.000168537	0.00226096		0.761879	0.497657	0.648435	0.420188
Tnfaip3	4.88947	0.185792	0.000170343	0.00227852		1.51721	1.73116	1.87384	1.58312
Pfdn5	2.72831	0.178341	0.000172543	0.00230125		1.21671	1.14428	1.34523	1.44855
H2-Q7	2.90184	0.566861	0.000173149	0.00230262		1.52572	1.14453	1.53536	1.19833
Spsb1	0.65105	-0.341108	0.000185764	0.00246326		0.390737	0.477103	0.434573	0.161759
Mef2d	2.50934	-0.553733	0.00018735	0.00247712		1.21587	1.29158	1.00208	0.920956
Psmb8	0.634789	0.745635	0.000190966	0.00251768		0.565409	0.283987	0.436526	0.429584
Csrnp1	0.500332	0.51317	0.000194941	0.00256272		0.177281	0.316365	0.456287	0.372723
Calr	1.92732	0.538191	0.000199933	0.00262084		0.899877	0.885729	1.17356	1.09645
Msi2	1.99869	-0.268485	0.000202465	0.00264357		1.23311	1.00102	0.961844	0.658742
Snrpb	1.07142	0.340315	0.00020282	0.00264357		0.549689	0.586256	0.719364	0.776657
Mllt3	5.08783	-0.720155	0.000204078	0.00265243		1.82179	1.6689	1.39509	1.2454
Rapgef6	8.21732	-0.175697	0.000208606	0.00270363		2.26413	2.27838	2.10251	1.84006
Morf4l1	3.00603	0.210412	0.00021587	0.00278989		1.33274	1.27509	1.44899	1.47471
Mrpl54	0.321302	1.73697	0.000221001	0.00284818		0.195778	0.140286	0.485636	0.238348
Stxbp3	1.02506	-0.242833	0.000246171	0.00316367		0.735171	0.632302	0.554313	0.307102
Slbp	1.19363	-0.0870269	0.000246954	0.00316488		0.60388	0.690258	0.648343	0.838607
ENSMUSG00000121501	1.9228	-0.0839329	0.000256616	0.00327954		1.21665	0.906508	0.855151	0.806976
Cd3e	3.04515	0.0182009	0.000258045	0.00328864		1.48779	1.21745	1.2189	1.44911
Aig1	1.30945	-1.02037	0.000261593	0.00332462		0.541768	0.800561	0.458791	0.380074
Slamf6	1.49159	0.819641	0.000266095	0.0033725		0.959371	0.592652	0.768207	0.580253
Ints7	0.39007	-0.774427	0.000268778	0.00339711		0.394506	0.259183	0.159924	0.110334
Egr1	0.752718	0.715505	0.000271763	0.00342541		0.320537	0.310294	0.425567	0.579184
Selenow	1.9998	0.124046	0.000279596	0.00351449		1.21889	0.906389	0.995675	1.10872
Smg6	1.8704	-0.624485	0.000285636	0.0035806		1.05579	0.956617	0.726034	0.547069
Myh9	3.95668	0.14851	0.000293904	0.0036742		1.75236	1.54848	1.65538	1.24461
Jpt1	1.70593	-0.000784318	0.000296468	0.00367621		0.754448	0.860488	0.989162	0.944265
Klf10	0.364222	-0.59951	0.000294899	0.00367621		0.134035	0.293997	0.223591	0.288378
Prkcb	1.56366	-0.105692	0.00029608	0.00367621		1.06046	0.767746	0.74423	0.61212
Nme2	3.49911	0.207666	0.000298261	0.00368847		1.46827	1.36992	1.45948	1.61851
D8Ertd738e	1.58434	-0.166061	0.00030087	0.00371072		0.771591	0.842057	0.71891	1.00055
Ptk2b	1.29424	-0.912559	0.00030181	0.00371234		0.86802	0.7204	0.464364	0.417057
Macf1	6.10829	0.149898	0.0003054	0.00374646		2.16649	1.85047	2.03722	1.73564
Zmym2	1.21804	-1.15883	0.000307564	0.00376294		0.724186	0.760932	0.453331	0.432853
Cited2	1.33714	-0.0224725	0.00031671	0.00386454		0.661353	0.592471	0.575048	0.888703
Fbxo38	0.638046	0.744241	0.000319753	0.00387079		0.488816	0.365137	0.65942	0.195351
Lat	1.37548	0.833407	0.000318639	0.00387079		0.873653	0.660594	1.05419	0.859085
Ptpn18	2.43424	0.0018024	0.000318934	0.00387079		1.20589	1.11102	1.0904	1.29227
Snhg3	0.583844	0.23606	0.000323477	0.00390556		0.28759	0.354746	0.434762	0.502797
Spcs1	0.501265	0.753334	0.000341018	0.00410654		0.403951	0.246159	0.332732	0.474119
Sh2d1a	0.528637	-1.08677	0.000343651	0.00412741		0.497061	0.263234	0.152125	0.338169
Nop53	2.81163	-0.00886634	0.000350666	0.00420067		1.18461	1.29625	1.304	1.33077
Ube2h	4.3755	0.0332995	0.000357531	0.00427175		1.82576	1.60336	1.57341	1.22353
Celf1	2.33179	-0.521469	0.000358554	0.00427284		1.15977	1.21816	0.985174	0.816868
Map3k5	1.58553	-1.06498	0.000364327	0.0043304		0.816178	0.86479	0.534722	0.480835
Tnfrsf18	0.704276	0.967787	0.00036892	0.00437365		0.31205	0.399884	0.743243	0.493321
Uso1	0.589515	-0.482476	0.000371381	0.00439148		0.578877	0.32176	0.276246	0.280154
Phf21a	1.10576	0.309704	0.00039115	0.00461336		0.889669	0.508674	0.623047	0.392003
H1f2	0.3218	1.0987	0.000394226	0.00463772		0.233012	0.22278	0.457302	0.0972316
Btg3	0.908828	-0.530925	0.000403501	0.0047264		0.408084	0.559495	0.394173	0.688508
Znrf3	5.79521	-0.286786	0.000403825	0.0047264		1.76009	1.97632	1.73368	1.47832
Fbxw11	0.68516	-1.45887	0.000414245	0.00483602		0.409018	0.507574	0.199084	0.222199
Ripor2	3.14613	0.251091	0.000418029	0.00486781		1.52801	1.22622	1.41084	0.975372
Capza2	1.24716	0.847487	0.000425484	0.00494208		0.703785	0.584584	1.02869	0.817639
Il6st	0.966479	0.289307	0.000434303	0.00503177		0.723914	0.525069	0.582665	0.310856
Atp10d	1.40611	-0.950156	0.000439436	0.00507841		0.869534	0.722061	0.483846	0.447415
Itpk1	0.600397	-0.36296	0.000441113	0.00508499		0.344931	0.450139	0.344926	0.144231
Psme1	1.80003	0.446274	0.000443613	0.00510099		1.02328	0.792277	1.04805	1.09578
Atp5j	0.81776	0.336939	0.000453044	0.00519641		0.619871	0.392637	0.487041	0.63156
Gm11808	0.560727	0.636283	0.000461117	0.00527583		0.3411	0.315264	0.487134	0.545414
Edf1	0.799422	0.815698	0.000469156	0.00533169		0.471672	0.400345	0.712513	0.60911
Fosb	0.701742	0.872369	0.000469486	0.00533169		0.310307	0.220918	0.506259	0.586382
Rsrp1	4.66793	-0.375006	0.000469129	0.00533169		1.78001	1.64116	1.44955	1.6997
Neb	0.309038	-0.833163	0.000471934	0.00534625		0.0484205	0.245515	0.176845	0.143491
Rap1gds1	1.62979	-0.200057	0.00047338	0.00534943		0.746117	0.923106	0.899517	0.544123
Csnk1g3	1.0531	-0.81478	0.000475006	0.00535462		0.827924	0.584012	0.35334	0.513073
Arf6	0.665559	-1.02989	0.000487878	0.00548623		0.315495	0.436323	0.29874	0.47475
Nap1l1	2.57838	0.133661	0.000492305	0.00552248		1.18289	1.1165	1.23706	1.36067
Hspd1	1.73867	-0.0637548	0.0004975	0.00556714		0.756372	0.887095	0.921912	1.02929
Zfp869	0.425916	1.36177	0.000500799	0.00559042		0.298803	0.251956	0.592833	0.205185
Lgals1	0.25809	1.66029	0.000506002	0.0056348		0.233575	0.102851	0.213772	0.251045
Selenok	2.29467	0.247705	0.000508874	0.00565306		1.00939	1.10359	1.21224	1.20885
Stat5b	5.0981	-0.44978	0.000512692	0.00567954		1.82943	1.7687	1.51766	1.32542
Thy1	1.02058	0.624992	0.000513734	0.00567954		0.619277	0.468997	0.673628	0.708671
2410006H16Rik	1.60352	-0.415548	0.000518812	0.00571839		0.811484	0.785694	0.625205	1.00797
Samhd1	2.66182	0.344067	0.00051974	0.00571839		1.36026	1.05695	1.33171	0.872624
Itm2b	2.99856	0.398306	0.000529863	0.00581582		1.51096	1.18797	1.39102	1.33122
Dusp11	1.60534	-0.161635	0.000539498	0.00590743		0.73953	0.884141	0.811096	0.901817
Cks2	0.4982	-0.575536	0.000544126	0.00594393		0.208011	0.28094	0.236788	0.425727
Med13l	1.9185	-0.0779703	0.000554824	0.00604639		1.04823	1.00794	1.10545	0.621391
Prdx1	2.53117	-0.0580811	0.000556951	0.00605519		1.14162	1.17117	1.10446	1.30375
Tomm7	1.0622	0.15977	0.000558794	0.00606087		0.647372	0.51718	0.562941	0.755803
Gm2a	0.335345	1.43935	0.00058399	0.00631922		0.299062	0.150785	0.313853	0.329973
Aven	0.936982	-0.0809509	0.000587125	0.00633818		0.739864	0.426822	0.47034	0.345308
Atp5e	2.14892	0.198175	0.000590097	0.00635532		1.10637	0.988275	1.12729	1.19555
Tma7	1.46911	0.263859	0.000594562	0.00638841		0.81843	0.747948	0.871297	0.960558
Pcgf5	2.63884	-0.107136	0.000609402	0.00653256		1.23378	1.17513	1.12394	0.722128
Rab6a	0.847919	-0.924545	0.000610844	0.00653275		0.406351	0.589064	0.346606	0.528186
Cd3g	2.3924	0.368928	0.000621951	0.00663608		1.36643	0.993094	1.17726	1.14613
H2aj	0.98402	0.428877	0.000623662	0.00663889		0.565512	0.506378	0.687072	0.76983
Ywhaz	3.87134	0.19305	0.000625313	0.00664106		1.4678	1.57194	1.6219	1.56635
Jun	0.6567	1.16941	0.000635968	0.00671364		0.256452	0.263688	0.487711	0.496204
Mpc2	0.766937	-0.412801	0.000636393	0.00671364		0.525918	0.407228	0.330754	0.613052
Tagap	0.585517	1.53313	0.000636538	0.00671364		0.34931	0.249203	0.642961	0.402045
Zswim6	6.20321	-0.358091	0.000639004	0.00672419		1.9129	2.0094	1.73321	1.60968
Ccz1	0.424443	0.444141	0.000651657	0.00684165		0.151447	0.313128	0.425493	0.239642
Psma5	0.479963	-0.534696	0.000677197	0.00707877		0.215032	0.337661	0.23291	0.415459
Zeb1	20.669	-0.0830212	0.000677328	0.00707877		3.119	3.10211	3.06814	2.64106
S100a10	1.25286	0.735664	0.000693103	0.00722717		0.885101	0.566517	0.766011	0.717015
Eef1g	4.07948	-0.270024	0.000701377	0.00729687		1.65525	1.50992	1.36064	1.69181
Dgat1	0.974449	-0.64134	0.000708515	0.00735232		0.538662	0.611083	0.433374	0.243028
Lmo4	0.652392	0.459287	0.000709913	0.00735232		0.352722	0.349793	0.492474	0.445386
Epsti1	1.52856	-0.182984	0.000714151	0.00737957		0.984619	0.576469	0.62532	0.723797
Sun2	0.569421	-0.970749	0.000717043	0.00739279		0.512401	0.403464	0.23969	0.192349
Fermt3	0.309698	0.589573	0.000720642	0.00741324		0.352074	0.118039	0.218776	0.265071
Agps	0.963973	-1.07996	0.00073458	0.00753972		0.601604	0.632807	0.293778	0.339883
Eef1d	2.2066	0.119852	0.000759504	0.00777814		1.16215	0.966187	1.12897	1.22936
Il7r	6.9764	0.44306	0.000765368	0.00782073		2.10104	1.83531	2.12025	2.02654
Nedd4l	0.887541	-0.380015	0.000772991	0.00788107		0.570997	0.568093	0.437993	0.226414
Daam1	0.436309	-0.614441	0.000789108	0.0080098		0.249269	0.325722	0.261806	0.102251
Lmtk2	0.593903	-0.663283	0.000788722	0.0080098		0.375379	0.450884	0.318912	0.192928
Cox6c	1.36018	0.443702	0.000790855	0.0080098		0.799316	0.677249	0.856519	0.882574
Slfn2	1.36308	0.779366	0.000805498	0.00812225		0.800851	0.576125	0.909203	0.826215
Znrf1	1.47629	-0.67357	0.000805056	0.00812225		0.968185	0.78563	0.587573	0.596745
Rfwd3	0.322812	0.0756367	0.000811168	0.00816149		0.298869	0.231684	0.243214	0.0511671
Cd247	4.11051	0.0698539	0.000814555	0.00817763		1.78672	1.51331	1.60778	1.22439
Myl6	4.37871	0.444288	0.000824787	0.00826228		1.68141	1.54798	1.84128	1.72077
Ccm2	1.88823	-0.151099	0.000832282	0.00831919		0.922157	1.02338	0.980742	0.590618
Hacd2	0.474962	-1.14381	0.000837699	0.00835514		0.251443	0.391596	0.205234	0.173234
Cwc15	0.942783	-0.0170288	0.000842186	0.00838167		0.502731	0.548025	0.551065	0.732183
Stk10	1.37284	-0.972301	0.000844985	0.00839133		0.721378	0.840777	0.53791	0.591379
Btg2	4.22103	0.662822	0.00084843	0.00840733		1.55565	1.45854	1.90794	1.61556
Ide	0.355657	-0.366784	0.000855861	0.00846269		0.376473	0.238832	0.185654	0.100523
Pkn1	0.553823	0.792895	0.000859861	0.00848397		0.53138	0.303152	0.522042	0.236383
H2-Q4	0.709543	0.954366	0.000876461	0.00862561		0.455428	0.359947	0.670968	0.55693
Ube3c	0.913126	-0.711938	0.000877977	0.00862561		0.543108	0.62382	0.386486	0.260312
Sec61b	1.84866	0.334829	0.000885763	0.00868351		1.02788	0.838279	0.99079	1.11926
Psmd6	0.303238	0.9336	0.000889929	0.00870575		0.153797	0.168693	0.365591	0.305706
Hmgn5	0.622287	-0.0533297	0.000894447	0.00873132		0.349698	0.292947	0.244772	0.576424
Kdm3b	0.576447	-0.623831	0.000900798	0.00875606		0.476017	0.393528	0.326231	0.157612
Map1lc3a	0.323988	0.78885	0.00090025	0.00875606		0.18193	0.18882	0.341848	0.329602
Gramd3	13.4243	-0.120596	0.000926062	0.0089826		2.77146	2.74703	2.69821	2.30546
Atp5mpl	1.0603	0.237304	0.000934857	0.00902973		0.658123	0.543058	0.654557	0.810196
Gigyf2	1.09951	-0.549764	0.00093446	0.00902973		0.726959	0.687245	0.53123	0.358837
Snrpg	3.17519	-0.141149	0.000939304	0.00905363		1.30518	1.31884	1.28288	1.53803
Rnf145	2.0358	-0.22541	0.000963726	0.00925135		1.17198	1.02196	0.901581	0.675392
Sgms1	1.42891	0.443268	0.00096385	0.00925135		0.847518	0.651966	0.830938	0.338481
Lsp1	0.971246	0.383713	0.000967639	0.00926833		0.812611	0.447414	0.493438	0.664809
Ubr5	1.89611	-0.178373	0.00100066	0.00956463		1.17915	0.986894	0.835185	0.694121
Naa50	0.378923	1.36409	0.00101796	0.00970978		0.258446	0.21144	0.566245	0.260387
Ext2	0.248483	-0.0579317	0.00102518	0.00975833		0.303857	0.147134	0.135777	0.0810857
Arl4a	0.566696	0.153308	0.00102799	0.00976488		0.264323	0.326903	0.355288	0.443496
Mrps16	0.244498	1.66398	0.00103399	0.00980156		0.229601	0.101395	0.336851	0.216244
Pip4k2a	4.61241	-0.289818	0.00103672	0.00980715		1.69694	1.71694	1.55279	1.27858
mt-Cytb	14.5462	0.0838417	0.00103947	0.00981291		2.7425	2.67867	2.80339	2.87036
Snx18	1.01525	-0.169639	0.0010419	0.00981572		0.530868	0.654194	0.613773	0.326087
Epc1	2.22735	0.0700561	0.00111157	0.0104506		1.19844	0.949176	0.981252	0.938667
Osbpl9	2.98303	-0.384238	0.00112644	0.0105687		1.36023	1.30829	1.09181	0.917638
Raly	0.984607	-0.128335	0.00113843	0.0106595		0.471425	0.636839	0.61321	0.622379
Prkce	0.984221	-0.550068	0.00114363	0.0106863		0.479019	0.600465	0.441155	0.231763
Itgb7	0.741828	0.151052	0.00115663	0.0107858		0.6881	0.388357	0.40671	0.389799
Macroh2a1	1.38645	0.500055	0.00119736	0.011143		1.01614	0.669676	0.901047	0.628829
Sidt2	1.20718	-0.0751985	0.00120795	0.0112188		0.714389	0.786449	0.729963	0.447779
Kcnq1ot1	0.749652	0.0964129	0.00130297	0.012044		0.572075	0.322964	0.356299	0.217489
Serbp1	4.6259	-0.00327583	0.00130265	0.012044		1.81561	1.64536	1.66288	1.75552
Thada	4.24251	-0.336207	0.00130468	0.012044		1.69019	1.55565	1.41802	1.15682
Zfp36l1	2.92295	0.484732	0.00134264	0.0123695		1.14769	1.01369	1.31089	1.33443
Gm20186	3.08998	0.79437	0.00134562	0.0123722		1.28969	1.13873	1.60567	1.26939
Ndufb11	0.922565	0.576644	0.00135044	0.012375		0.5562	0.469234	0.734013	0.726047
Sesn3	3.13686	-0.698596	0.00135133	0.012375		1.41878	1.34521	1.06148	1.06637
Spint2	0.369028	-0.0931796	0.00136153	0.0124436		0.395659	0.176722	0.218293	0.291085
Elob	1.21445	0.359453	0.00138972	0.012676		0.735207	0.655831	0.808673	0.870641
Hspe1	2.03664	0.0342731	0.00139871	0.0127327		0.977454	0.92406	0.96185	1.16253
Rnf213	0.587223	0.221857	0.001405	0.0127646		0.500359	0.269766	0.343894	0.335993
Trp53	1.09577	0.424178	0.00140931	0.0127785		0.705081	0.501019	0.731632	0.782226
Fyn	4.8888	-0.194221	0.00143561	0.0129913		1.74968	1.71851	1.55008	1.20711
Cops9	0.433468	0.0974603	0.00146217	0.0132056		0.313438	0.231538	0.287145	0.429998
Fosl2	4.10323	-0.0869869	0.00147234	0.0132713		1.41007	1.67424	1.61571	1.31624
Pnn	1.91652	-0.243176	0.00149411	0.0134411		0.832708	1.00523	0.888876	1.03853
Mbp	0.956929	1.07384	0.00150075	0.0134744		0.675136	0.499989	0.62216	0.407023
Sirt1	1.25756	0.285869	0.00151457	0.0135719		0.710392	0.546982	0.63147	0.863278
Ubxn2a	0.609045	0.816855	0.00152792	0.0136649		0.257989	0.366751	0.615891	0.331597
Sri	0.949515	0.394247	0.00155616	0.0138904		0.761243	0.462852	0.613721	0.589127
Camsap2	1.5228	0.215953	0.00156087	0.0139054		0.819356	0.846192	0.930599	0.550325
Plaur	0.777939	-0.13546	0.00156886	0.0139495		0.265152	0.487786	0.394083	0.540702
Camk2d	1.4298	-1.09196	0.00158573	0.0140722		0.856512	0.716922	0.400549	0.474252
Chmp2a	0.373058	0.811964	0.00159391	0.0141175		0.148402	0.236801	0.369731	0.335096
Itch	1.65341	0.225541	0.00161371	0.0142653		1.04679	0.849282	0.92024	0.559047
Tet3	1.04504	-0.654439	0.00162567	0.0143434		0.64503	0.689779	0.48619	0.378374
Ap2b1	1.31829	-0.129638	0.00162997	0.0143538		0.805407	0.767564	0.72551	0.42258
Rapgef1	0.614018	-0.678329	0.0016394	0.0144091		0.474963	0.423482	0.326901	0.194922
Il31ra	0.49685	0.267956	0.00166636	0.0146181		0.392755	0.338212	0.455804	0.135588
Gmfg	1.3479	0.439073	0.00166957	0.0146183		0.946917	0.653066	0.899006	0.778098
Trib2	1.13748	-0.714417	0.00167973	0.0146792		0.582018	0.653837	0.547498	0.304865
Fli1	2.41885	-0.330175	0.00169722	0.0147713		1.09369	1.1674	1.10404	0.776381
Gpbp1l1	1.08812	0.27584	0.00169711	0.0147713		0.873693	0.572448	0.662542	0.5262
Mob2	0.46982	0.187949	0.00169992	0.0147713		0.472326	0.276167	0.349716	0.195243
Ctla2a	0.425554	0.622244	0.00171097	0.0148283		0.138886	0.236605	0.297388	0.343087
Rbm6	2.31638	-0.317241	0.00171295	0.0148283		1.20948	1.14709	1.02454	0.775733
Pias1	1.87073	-0.447996	0.0017276	0.014927		1.12557	0.981827	0.721625	0.663662
Inpp5a	0.792921	-0.609021	0.00175046	0.0150961		0.400694	0.545484	0.422479	0.241201
Pde4d	3.12243	-0.390078	0.00175495	0.0151064		1.28253	1.41308	1.16862	1.0887
Lrig1	1.04734	-0.39961	0.00177487	0.0152493		0.614031	0.593808	0.543708	0.266208
Adipor1	0.689443	0.155894	0.00179527	0.0153844		0.452009	0.49184	0.573342	0.219437
Ndufa2	0.738472	0.607343	0.0017973	0.0153844		0.478195	0.373342	0.620583	0.605304
Rnft1	0.382039	-1.03505	0.0018098	0.0154412		0.199588	0.273045	0.105565	0.37314
Zfp407	0.855676	-0.357917	0.00181067	0.0154412		0.662367	0.48147	0.384599	0.329874
Rprd2	1.04925	-0.632994	0.00182225	0.0155111		0.669557	0.686969	0.477253	0.380474
Zdhhc18	0.83829	-0.943145	0.00182981	0.0155466		0.538035	0.589408	0.369434	0.328014
Cst3	0.484377	1.69712	0.00184538	0.0156499		0.342935	0.189768	0.456173	0.248002
Tcof1	0.450129	0.768466	0.00186669	0.0158014		0.427421	0.270809	0.396969	0.154864
Faah	0.55685	-1.26842	0.00187979	0.015883		0.489572	0.346447	0.166829	0.260774
Ubxn4	1.68862	-0.187713	0.00188691	0.0159138		0.765041	0.934491	0.904568	0.845913
Bola2	0.497599	0.0383504	0.00190089	0.0159442		0.327421	0.26727	0.296005	0.50504
Pcna	1.58589	0.120234	0.00190441	0.0159442		0.741618	0.856068	0.99518	0.939351
Runx3	1.28477	-0.510911	0.00189461	0.0159442		0.612218	0.758953	0.604726	0.463022
Ubap2	1.39773	-0.247503	0.00190129	0.0159442		0.666096	0.854083	0.826621	0.600662
Clint1	4.72152	0.345701	0.00191685	0.0159513		1.88477	1.6014	1.83513	1.42233
Srsf5	2.15883	0.215703	0.00190937	0.0159513		0.964496	1.07363	1.20565	1.14165
Tcp1	1.31062	0.1721	0.00191261	0.0159513		0.687822	0.712912	0.775744	0.893666
Yipf5	0.410142	0.00950268	0.00191916	0.0159513		0.155551	0.300771	0.343468	0.289815
Gna13	2.2406	-0.603044	0.00192637	0.0159641		0.997979	1.13687	1.02471	0.846664
Klf7	1.19349	0.175482	0.00192766	0.0159641		0.91354	0.55663	0.635863	0.477474
Ola1	0.409383	0.186894	0.00193873	0.015998		0.446768	0.225986	0.258411	0.199097
Pakap.1	0.839731	0.487408	0.00193622	0.015998		0.457523	0.463411	0.594183	0.158855
Btbd7	1.48881	-0.683231	0.00196689	0.0162013		0.981928	0.811353	0.551911	0.574288
Pbxip1	0.408221	-0.890563	0.0019746	0.0162356		0.43466	0.218452	0.137007	0.226697
Tspan5	0.785875	-0.735898	0.00198191	0.0162665		0.433587	0.503768	0.35686	0.173161
Epb41l4aos	0.397809	0.253364	0.00201152	0.0164801		0.238323	0.22716	0.245976	0.400544
Tnpo1	1.32562	-0.404887	0.00203607	0.0166515		0.865561	0.786009	0.652168	0.506264
Cdk2ap2	1.19531	0.231685	0.00205291	0.0167593		0.657939	0.60671	0.771152	0.828713
Rrad	0.602355	0.774352	0.00207808	0.0169347		0.33165	0.2687	0.550711	0.478468
Xylt1	0.838282	0.36569	0.00210248	0.0171032		0.369172	0.490367	0.52931	0.310205
Rbbp7	1.06684	-0.145775	0.00211762	0.0171958		0.502722	0.635201	0.623975	0.729104
Tmtc2	0.294695	0.0358268	0.00212331	0.0172116		0.320444	0.176325	0.182331	0.0647817
Zfand5	1.18225	0.298443	0.00213204	0.0172519		0.661486	0.560786	0.721232	0.824524
Use1	1.15053	-0.276785	0.00214568	0.0173316		0.660263	0.646279	0.592136	0.837799
Ltb	0.808668	0.727559	0.00215059	0.0173408		0.524583	0.344842	0.524337	0.645516
Hmgcs1	0.328379	1.13353	0.00215452	0.017342		0.151216	0.187517	0.340262	0.283032
Rpl36al	3.99205	0.0528929	0.00217072	0.0174418		1.58483	1.48815	1.44813	1.69101
Sfpq	5.88263	0.0145838	0.00219223	0.0175839		1.77994	1.93963	2.08392	1.88435
Adgre5	1.51339	0.978721	0.00221497	0.017721		0.887767	0.642334	1.12833	0.742269
Auh	0.335125	0.226555	0.00222848	0.017721		0.30438	0.222151	0.227083	0.0743321
Clic1	0.682416	0.489581	0.00221971	0.017721		0.608207	0.321123	0.464746	0.458271
Gfod1	1.04911	-0.286275	0.0022304	0.017721		0.52915	0.665958	0.556616	0.295096
Ldlrad4	2.93823	0.339935	0.00223251	0.017721		1.35256	1.11478	1.15701	0.78682
Yrdc	0.336871	0.837938	0.00222288	0.017721		0.192832	0.191623	0.354457	0.348443
G3bp2	1.88524	-0.129678	0.00224487	0.0177883		0.817368	1.01544	0.974993	0.974792
Arpp19	1.23973	-0.478513	0.00227075	0.0179007		0.619799	0.754705	0.556106	0.780618
Nsd3	9.06284	-0.182122	0.00226373	0.0179007		2.43325	2.30212	2.10757	1.94487
Ubn1	3.08945	-0.220774	0.00227068	0.0179007		1.21362	1.41661	1.37939	1.29825
Gimap6	7.31612	0.425876	0.00227947	0.0179079		2.04191	1.9685	2.33604	2.11104
Gng5	1.85977	0.0232161	0.00227779	0.0179079		0.879916	0.954704	1.00879	1.08302
Mgat5	1.66682	-0.620578	0.00232899	0.0182656		0.827239	0.878667	0.726501	0.477246
Jmjd1c	2.11223	-0.479801	0.00233626	0.0182914		0.928747	1.08777	0.932777	0.757593
Dock2	12.1417	0.173985	0.00234175	0.0183031		2.76831	2.51824	2.68516	2.26537
Nmnat2	0.327127	-4.3541	0.00235213	0.018353		0.174884	0.239087	0.0206384	0.16662
Nktr	1.99298	-0.535487	0.00238737	0.0185964		1.19867	1.03091	0.765848	0.814407
Leng1	0.270357	0.830764	0.0024001	0.0186639		0.134916	0.151568	0.271872	0.283494
Plk3	0.32209	-0.111796	0.0024047	0.018668		0.167484	0.152767	0.127203	0.324199
Gm26740	9.03004	-0.481366	0.00243245	0.0188515		2.36821	2.20034	1.94753	1.92341
Mknk2	1.22445	0.0982242	0.00243781	0.0188612		0.602561	0.73806	0.723305	0.751524
Nasp	2.52554	-0.225726	0.00244563	0.0188898		1.03683	1.1272	1.06565	1.25593
Ddx21	1.97681	0.142742	0.00250847	0.0193426		0.773363	1.00496	1.14059	0.996352
Hnrnpa3	3.17139	0.433199	0.00252601	0.0194452		1.47255	1.24875	1.58434	1.43909
Gm20559	0.359131	0.268551	0.00254619	0.0195677		0.385732	0.210995	0.297503	0.11721
Bud31	0.728431	0.014329	0.00257292	0.0196415		0.375569	0.447346	0.48549	0.550993
Gm2682	6.91563	0.220055	0.00256074	0.0196415		2.19306	1.75738	1.97424	1.76045
Ift80	0.665712	0.983855	0.00257102	0.0196415		0.553936	0.310874	0.593798	0.303409
Itpr1	1.95579	-0.316554	0.00256842	0.0196415		0.968053	0.972246	0.984624	0.646874
Drap1	0.634823	0.483918	0.00261104	0.0198825		0.409611	0.341598	0.518681	0.53727
Kbtbd11	0.720608	-0.0683242	0.00261315	0.0198825		0.365715	0.502094	0.502203	0.258523
Galnt10	0.71795	-0.243448	0.00270689	0.0205616		0.637153	0.404184	0.357831	0.364164
Filip1l	1.12826	0.345797	0.0027284	0.0206566		0.820605	0.631656	0.815808	0.449292
Prkcq	1.87314	0.358734	0.00272718	0.0206566		1.14743	0.78263	1.12796	0.733157
Dusp5	2.44712	0.0192925	0.00277289	0.0208742		0.910289	1.12062	1.17475	1.11769
Fto	1.07133	-0.360611	0.00277266	0.0208742		0.844348	0.602456	0.526869	0.414318
Trappc9	0.623757	-0.988656	0.00277442	0.0208742		0.460996	0.394838	0.230208	0.177393
Tspo	0.786006	0.321843	0.00277534	0.0208742		0.664407	0.406025	0.559947	0.565535
Uqcc1	0.253374	-0.21659	0.00279933	0.0210202		0.26419	0.164314	0.190413	0.0523898
Phf20l1	5.22869	-0.370363	0.00280861	0.0210554		1.97669	1.76751	1.6128	1.47174
Ppib	1.33605	-0.210642	0.0028163	0.0210786		0.80948	0.676937	0.625803	0.944373
Nop58	1.53322	-0.354824	0.00283014	0.0211477		0.716275	0.783482	0.703712	0.983988
Lnpep	2.46586	-0.598566	0.00283804	0.0211723		1.25429	1.20901	0.967165	0.890105
Tmem160	0.292434	1.06798	0.00285265	0.0212467		0.272748	0.124428	0.257597	0.269781
Cnot6	1.77462	-0.255442	0.00290841	0.0216066		0.929805	1.00591	0.933417	0.660178
Rere	1.08582	-0.998586	0.00291039	0.0216066		0.65933	0.655388	0.44288	0.372384
Mark2	0.920013	0.207823	0.00293185	0.0216957		0.751674	0.493768	0.621317	0.421572
Ralgapa1	3.44663	0.0210385	0.00292792	0.0216957		1.29051	1.43429	1.42354	1.10106
Zc3h15	1.76494	-0.117123	0.00301666	0.0222874		0.807718	0.996446	0.93543	0.777895
Cep97	0.643199	-0.303796	0.00302643	0.0223236		0.558881	0.353778	0.290134	0.255553
Tceal9	0.316593	-1.06476	0.00312483	0.0230124		0.118622	0.231374	0.129619	0.243889
Clta	2.17463	0.42961	0.00313039	0.0230164		1.11787	0.963188	1.18702	1.21348
Parp4	0.620799	-0.717798	0.00315146	0.0230604		0.498665	0.403975	0.244296	0.214906
Susd6	2.33901	-0.0684075	0.00314585	0.0230604		1.2662	1.09426	1.1202	0.753833
Vps29	0.316784	0.104018	0.00315044	0.0230604		0.351707	0.155686	0.14324	0.231439
Dync1i2	0.877278	-0.333187	0.00322653	0.0235722		0.57712	0.58718	0.503095	0.250652
Senp5	0.390697	0.196891	0.00324336	0.0236575		0.32781	0.26519	0.304054	0.0830475
Lpcat3	0.358383	-1.19927	0.00325124	0.0236773		0.30191	0.254115	0.141383	0.069684
Rab40c	0.354144	-1.51029	0.0033019	0.0240081		0.230336	0.288544	0.124024	0.0839098
Ano6	1.03781	-0.216953	0.00332469	0.0240181		0.652253	0.624324	0.580909	0.293098
Epb41	7.24415	-0.00324364	0.00332067	0.0240181		2.03494	2.06782	2.0757	1.5024
Frs2	0.546628	-0.632668	0.00331905	0.0240181		0.420627	0.382756	0.267405	0.14226
Gdi2	2.57034	0.0335323	0.00332365	0.0240181		1.39305	1.13291	1.17671	0.899082
Lsm6	0.297881	0.508487	0.00332945	0.0240181		0.349181	0.142057	0.181892	0.220943
Irf1	1.34231	-0.153063	0.00335871	0.0241911		0.785963	0.566471	0.607103	0.825981
Sap18	0.720149	-0.201786	0.00336549	0.024202		0.370478	0.434037	0.403712	0.587062
Lef1	14.12	-0.294002	0.00340047	0.0244152		2.79727	2.70635	2.48254	2.30967
Kras	3.74143	0.175346	0.00341066	0.0244182		1.64824	1.45608	1.5782	1.19256
Slc9a9	2.01603	-0.016087	0.00341152	0.0244182		1.24688	0.869626	0.866952	0.694717
Vps28	0.425635	0.405271	0.00342556	0.0244805		0.378897	0.197874	0.264385	0.381568
Eya3	1.46368	0.238511	0.00343456	0.0245066		0.596603	0.737604	0.819662	0.364399
Sh2d2a	1.28933	0.826841	0.00344458	0.0245399		0.632735	0.654759	1.03165	0.680773
Emp3	0.530002	0.813065	0.00345008	0.024541		0.368249	0.268151	0.421573	0.47402
Vbp1	0.424855	0.53062	0.00346223	0.0245894		0.240028	0.250145	0.377849	0.423789
Rabgap1l	1.62842	-0.245783	0.00350011	0.0248199		1.02499	0.762084	0.628077	0.65981
Gpsm3	0.367822	0.483983	0.00362879	0.0255903		0.302817	0.166834	0.23486	0.333456
Phc3	0.669699	-0.468226	0.00362155	0.0255903		0.536801	0.426232	0.399708	0.218261
Ppp1r14b	0.441105	0.413159	0.00361628	0.0255903		0.379534	0.202363	0.272806	0.409403
Rpa1	1.07549	-0.0328939	0.00363575	0.0255903		0.719761	0.652506	0.713744	0.349809
Socs1	0.463325	-0.45325	0.00363664	0.0255903		0.24923	0.30027	0.229717	0.41338
Tprgl	0.605843	0.880815	0.00367094	0.0257922		0.453195	0.31402	0.581026	0.485495
Il2rg	1.49151	0.355569	0.00369622	0.0259301		0.97758	0.691165	0.907935	0.932624
Fbxl20	0.824126	0.250141	0.00370873	0.0259385		0.633708	0.455524	0.560441	0.275717
Slc43a2	0.52689	-0.179619	0.00370656	0.0259385		0.492344	0.316445	0.285579	0.175389
Fasl	0.234658	1.12287	0.00373808	0.026104		0.0706796	0.148855	0.355491	0.144585
Supt16	0.952393	0.401005	0.00374655	0.0261234		0.501876	0.521565	0.749873	0.718037
Trim12c	0.282082	0.430981	0.00377898	0.0263095		0.300759	0.155644	0.176911	0.0869631
Crtc3	0.701945	-0.175406	0.00380333	0.0264389		0.392535	0.501607	0.420316	0.24106
Galnt7	0.515024	-0.0855214	0.00381503	0.0264801		0.485303	0.2631	0.249319	0.280105
Wasf2	3.1742	0.0468904	0.0038249	0.0265085		1.54176	1.33822	1.47818	1.01269
Slc1a5	0.76064	1.09806	0.00386095	0.026718		0.473184	0.410776	0.650446	0.397695
Gpr132	3.63287	0.335821	0.00389923	0.0269017		1.54745	1.46977	1.71025	1.2199
Smad4	2.41911	-0.187841	0.00389631	0.0269017		1.23113	1.20012	1.07936	0.7878
Ddx17	1.21591	-0.135729	0.00392536	0.0270414		0.89922	0.69663	0.742564	0.513429
Snx29	0.344	-1.64529	0.00393455	0.0270641		0.32026	0.238055	0.0960431	0.140929
Ltv1	0.372686	0.172102	0.0039472	0.0271104		0.169028	0.23491	0.284402	0.365117
Gtf2b	0.731863	0.469463	0.00396173	0.0271695		0.435884	0.382916	0.501119	0.586317
Selenot	0.776551	-0.870153	0.00402771	0.0275808		0.593331	0.512599	0.323174	0.325596
Ep400	2.53567	-0.655949	0.00403568	0.0275942		1.23212	1.21488	0.997967	0.892577
Tsc22d2	3.18518	-0.602308	0.0040962	0.0279663		1.24624	1.19944	0.88762	1.41305
Tex2	1.54498	-0.701886	0.00413635	0.0281985		0.934209	0.862637	0.590965	0.538264
Ikbke	0.367087	-0.120033	0.00425575	0.0289694		0.394514	0.21083	0.213201	0.164052
Crebbp	3.62094	-0.490797	0.00430668	0.0292726		1.5994	1.55894	1.26895	1.28722
Phkb	0.303423	-0.933946	0.00433246	0.0294043		0.305543	0.186917	0.0936574	0.118804
Pced1b	1.81395	-0.242514	0.00434719	0.0294607		0.931439	0.990042	0.882535	0.631025
Csnk1d	0.806889	0.192977	0.004398	0.0297611		0.468863	0.559651	0.610144	0.379378
Atp5d	1.1331	0.106671	0.00449152	0.0303457		0.688892	0.617879	0.668222	0.809431
Cnn3	0.294535	-1.82989	0.0044995	0.0303457		0.25744	0.197634	0.0709449	0.0609953
St6gal1	0.863144	0.448537	0.00451084	0.0303457		0.753403	0.428946	0.566666	0.483135
Ubac2	1.48863	-0.605168	0.00450955	0.0303457		0.996723	0.756246	0.606215	0.632497
Uqcrh	3.64616	0.0436719	0.00451841	0.0303521		1.56521	1.44043	1.44496	1.62391
Slc3a2	0.941644	0.690212	0.00459151	0.030798		0.437613	0.550689	0.65616	0.545363
Ccnt2	0.684692	0.644566	0.00461273	0.0308952		0.482349	0.436651	0.679799	0.237363
Hexb	1.16396	-0.742767	0.0046273	0.0309087		0.774854	0.720081	0.461648	0.515624
Map3k14	1.40565	-0.517932	0.00462822	0.0309087		0.797442	0.833029	0.646109	0.565898
Kdm6b	2.88784	0.149395	0.00463951	0.030939		1.02826	1.03279	1.26521	1.25497
Jmy	3.95244	0.132823	0.00468047	0.0311218		1.4157	1.58157	1.73382	1.35146
Ufm1	0.280904	0.841906	0.00467457	0.0311218		0.142383	0.178949	0.330852	0.274508
Adrm1	0.291146	1.54933	0.00470571	0.0312443		0.243548	0.146485	0.476134	0.187444
1810041H14Rik	0.359784	0.0520232	0.00473279	0.0313787		0.0999843	0.211049	0.300322	0.255988
Klhl6	1.14448	0.142525	0.00476955	0.0315312		0.823432	0.554517	0.642573	0.448776
Srsf7	3.28797	0.0429237	0.00476301	0.0315312		1.34122	1.35952	1.47962	1.48271
Ctps2	1.52712	-0.153329	0.00482201	0.0318322		0.859994	0.792824	0.812282	0.41809
Cdk11b	3.45502	-0.00691609	0.0048379	0.0318912		1.24173	1.30322	1.35506	1.47514
Hace1	0.479602	-2.09448	0.00487608	0.0320968		0.341772	0.337783	0.106671	0.234988
Nfatc3	1.89923	-0.512675	0.00489103	0.0321387		1.16543	0.903834	0.744893	0.801864
Rtn3	2.3442	0.203309	0.00489645	0.0321387		1.27082	0.92	0.989347	0.773734
Trim30a	0.707226	0.228424	0.00491938	0.0322431		0.631499	0.359682	0.409294	0.330047
Hspa1b	0.263379	-0.455434	0.00496393	0.0324886		0.0410838	0.10014	0.137693	0.234303
Polr2b	0.450774	-0.11188	0.00501659	0.0327865		0.201037	0.36415	0.303214	0.241473
Klk8	0.587145	0.104812	0.00504827	0.0328531		0.264576	0.362222	0.370425	0.507681
Prkch	7.49266	0.00999764	0.00504824	0.0328531		2.16662	2.13929	2.13881	1.68319
Stk4	4.06235	-0.060281	0.0050382	0.0328531		1.74532	1.53592	1.51819	1.30079
Cript	0.810037	0.335034	0.00507436	0.0329295		0.47799	0.469545	0.602665	0.634471
Phf14	0.791928	0.0524832	0.00507132	0.0329295		0.623166	0.378384	0.38314	0.530185
Itpkb	5.72492	-0.0450059	0.00509198	0.0329972		1.95354	1.83189	1.89266	1.44549
Ubl5	1.17136	0.0129448	0.00512342	0.0331541		0.697571	0.613699	0.686528	0.83136
Elf4	0.689129	-0.932181	0.00523434	0.0335503		0.341729	0.48774	0.298955	0.237274
Gch1	2.6035	0.638367	0.00521612	0.0335503		1.10273	1.10304	1.44151	1.04583
Kmt2a	2.82001	0.243782	0.00521753	0.0335503		1.20399	1.31024	1.44318	0.962702
N4bp2l1	0.537392	-1.49545	0.00521124	0.0335503		0.316546	0.398867	0.193579	0.268637
Sell	2.41545	0.0168141	0.00523584	0.0335503		1.38972	1.0736	1.13621	0.951067
Snrpc	0.475694	-0.286443	0.00522382	0.0335503		0.245072	0.317577	0.28521	0.433236
Zcchc9	0.331503	0.694291	0.00523351	0.0335503		0.164519	0.209236	0.299966	0.302583
Actn1	2.01836	-0.0988936	0.00524505	0.0335625		1.17226	0.997044	0.958626	0.770274
Senp7	0.624254	-0.773869	0.00525688	0.0335913		0.516575	0.331954	0.208899	0.372813
Wdr20	0.606774	-0.125751	0.00527184	0.0336401		0.426188	0.417951	0.438362	0.167828
Fam193a	1.48579	-0.029551	0.00534756	0.033936		1.05724	0.775785	0.747884	0.569867
Fgd3	0.524629	-0.487849	0.00533232	0.033936		0.388436	0.375483	0.326464	0.155181
Sumo2	1.61451	0.510287	0.00533428	0.033936		0.967084	0.75891	1.07384	0.99619
Tbc1d5	0.955505	0.320656	0.0053478	0.033936		0.740149	0.399672	0.470309	0.477941
Efr3a	1.41355	0.0104684	0.00540025	0.0342215		0.878872	0.782998	0.854276	0.515377
Nmi	0.297667	-1.06756	0.0054877	0.0347277		0.35063	0.154072	0.111242	0.166602
Eif3k	1.88865	0.0208974	0.00555503	0.0350154		0.913944	0.925806	1.0114	1.14816
Galnt6	1.54628	0.450442	0.00557895	0.0350154		0.987027	0.784642	1.01533	0.589808
Pip5k1a	0.712047	-0.337078	0.00556684	0.0350154		0.612215	0.442528	0.311696	0.307472
Sec24b	0.880729	-0.250071	0.00554651	0.0350154		0.519367	0.607095	0.48841	0.333783
Son	4.14068	-0.243579	0.00557424	0.0350154		1.61847	1.61929	1.52449	1.67154
Tomm20	1.42495	0.318606	0.00555641	0.0350154		0.813684	0.747734	0.910694	0.938828
Pak1	2.25189	-0.858777	0.00558891	0.0350299		0.645395	0.952748	0.709716	0.784719
Bnip3l	1.73215	0.588407	0.00563374	0.035235		1.07139	0.854982	1.17623	0.748058
Sfr1	1.29604	0.477051	0.00563698	0.035235		0.650658	0.657074	0.935092	0.787728
Smyd3	2.73737	-0.806501	0.00564747	0.0352525		1.23795	1.19645	0.920266	0.93214
Cox7a2l	3.6648	0.0697029	0.0057127	0.0356112		1.5201	1.44521	1.5047	1.62055
Atp8b4	2.65925	-0.0797608	0.00572488	0.035622		1.25705	1.14085	1.02591	0.831672
Cycs	0.625072	0.790026	0.00572996	0.035622		0.410548	0.360819	0.578188	0.48735
Cetn2	0.307216	0.132203	0.00575123	0.0356401		0.232504	0.147584	0.155826	0.312513
Ezr	4.10295	0.0889546	0.00575616	0.0356401		1.42629	1.55243	1.67326	1.41612
Sik1	1.65973	0.033434	0.0057448	0.0356401		0.776583	0.86157	0.948416	0.954959
Timm23	0.832351	0.733974	0.00577268	0.0356595		0.489037	0.500767	0.766136	0.457121
Tmc6	0.2831	0.0291311	0.00578209	0.0356595		0.298053	0.17266	0.19794	0.0879914
Vps37b	21.7381	-0.133961	0.00578262	0.0356595		3.19294	3.27403	3.1697	2.87521
Marchf5	0.430883	0.0773634	0.00581254	0.0357303		0.206864	0.318957	0.374524	0.304224
Patj	2.70476	-0.0716923	0.005809	0.0357303		1.39739	1.17059	1.15043	0.969061
Ssr4	0.774375	0.59539	0.00581747	0.0357303		0.500328	0.35453	0.60133	0.546379
Ddb2	0.678792	-0.296187	0.00582574	0.0357333		0.597779	0.36249	0.296775	0.380799
Fam120b	0.50896	-0.315006	0.00586808	0.0359449		0.401463	0.309472	0.377522	0.144784
Arhgap15	35.4932	0.0533159	0.0058991	0.0360867		3.7446	3.68795	3.69438	3.32947
Chd3	1.60784	0.598274	0.00591677	0.0361467		1.03894	0.678686	1.02075	0.761464
Ptbp1	1.35044	0.0825266	0.0059262	0.0361561		0.605635	0.753755	0.833231	0.77564
Atp6v1d	0.665167	0.344791	0.0059774	0.0363391		0.452789	0.303977	0.451368	0.559898
Cd47	1.93328	0.336948	0.00597995	0.0363391		1.19795	0.800261	1.05008	0.874003
Gm2000	0.60588	-0.315452	0.00597231	0.0363391		0.319691	0.338692	0.348583	0.495299
Dag1	0.471785	-1.05794	0.00600639	0.0364515		0.322064	0.342867	0.192612	0.126863
Nop56	2.08407	-0.158308	0.00605005	0.036668		0.962722	1.01677	1.06454	1.12173
Mga	0.904887	0.2192	0.00607441	0.0367185		0.615471	0.511526	0.677828	0.25374
Zmynd11	1.26603	-0.469183	0.00607112	0.0367185		0.902337	0.720944	0.581503	0.521469
Arap2	4.24622	0.0744065	0.00610555	0.0368582		1.67121	1.58108	1.63597	1.11777
4933406I18Rik	0.490417	-0.183797	0.0061367	0.0369653		0.475239	0.215411	0.228597	0.230983
Adar	0.33732	0.257342	0.00614659	0.0369653		0.311142	0.236367	0.294361	0.0921086
Nampt	0.437255	-1.00776	0.00614746	0.0369653		0.389871	0.242394	0.124689	0.263931
Ttll5	0.267201	0.131833	0.00616255	0.0370076		0.301157	0.142258	0.148058	0.0873083
Vps54	0.497719	0.0964048	0.00620043	0.0371864		0.382902	0.349991	0.436835	0.152353
Mrpl33	0.610532	0.892473	0.00626079	0.0374994		0.422448	0.307014	0.528896	0.479066
Prkar1a	1.90574	0.263207	0.00637096	0.0381095		0.942694	0.980223	1.10317	1.04537
Odc1	2.46804	-0.0494988	0.00638869	0.0381658		0.664188	0.90111	0.975284	1.04441
Sytl2	0.291981	0.298218	0.00643751	0.0384074		0.276916	0.158575	0.26194	0.0343375
Polr1d	1.46258	-0.299018	0.00647209	0.0385135		0.741215	0.84269	0.67999	0.890342
Tubb2a	1.61505	0.664086	0.00647032	0.0385135		0.766954	0.559968	0.804447	0.900842
Atp8a1	1.55774	-0.434356	0.00658367	0.0391268		0.937304	0.825214	0.688088	0.542825
Rbms1	2.10377	-0.490375	0.00667661	0.0396278		1.09865	1.06888	0.916695	0.772916
Gm15472	0.719322	0.611795	0.00669942	0.0396787		0.511028	0.435612	0.652566	0.264583
Sp100	1.68352	0.123409	0.00670249	0.0396787		1.13254	0.800629	0.885784	0.76094
Thoc7	0.722424	-0.368491	0.00671475	0.0397001		0.387932	0.419004	0.338787	0.576553
Rnf220	0.305178	-2.81115	0.0067718	0.0399859		0.216018	0.221277	0.0360334	0.198458
Abtb3	1.26751	0.582485	0.00681371	0.0401816		0.629069	0.627434	0.819915	0.305475
Man1b1	0.336703	-2.21538	0.00689	0.0405794		0.226609	0.268678	0.0612683	0.155486
Itk	14.7009	0.0291652	0.00692336	0.0407235		2.87147	2.83315	2.78596	2.46162
Aff1	5.54961	-0.108757	0.00695289	0.0407405		1.92222	1.73613	1.65661	1.32217
Cpsf6	1.18839	-0.405761	0.00694561	0.0407405		0.697214	0.735199	0.62653	0.442497
Pabpn1	1.31095	0.273496	0.00693928	0.0407405		0.809211	0.659609	0.788617	0.830366
1810037I17Rik	0.76925	-0.259455	0.00698984	0.0407682		0.456527	0.440801	0.396492	0.623556
Cirbp	0.480836	1.2299	0.0069793	0.0407682		0.331809	0.26163	0.549426	0.335583
Pdpr	0.354203	-0.199299	0.00698985	0.0407682		0.317072	0.259291	0.232589	0.086931
Stat5a	1.66245	-0.477828	0.00699314	0.0407682		0.866935	0.919549	0.681644	0.583869
Gm56906	6.9478	0.519883	0.00702859	0.040871		1.99938	1.87196	2.12344	2.04473
Zbtb11	1.2434	-1.06837	0.00702165	0.040871		0.715854	0.7256	0.41186	0.514592
Fam172a	2.6638	-0.639372	0.0070423	0.0408989		1.37584	1.09692	0.824824	0.931329
Evl	0.940999	0.286584	0.00708187	0.041034		0.769398	0.463927	0.608164	0.552898
Zbtb20	6.09277	-0.045549	0.00708346	0.041034		2.0866	1.84881	1.8551	1.55296
Atp11c	1.55209	-0.550264	0.00713497	0.0412803		0.938925	0.793545	0.607535	0.556915
Hs6st1	0.311712	-0.771325	0.00715436	0.0413233		0.149438	0.264808	0.189158	0.174677
Pum2	1.95777	0.0797315	0.00716042	0.0413233		1.10642	1.02701	1.11045	0.725043
Fnbp1	2.0431	-0.0691955	0.00722249	0.0416291		0.92664	1.09914	1.10013	0.771127
Ndufc2	0.342854	1.22249	0.00723588	0.041654		0.248558	0.16809	0.373901	0.291568
Dyrk1a	1.76063	0.0610139	0.00729464	0.0419396		1.05263	0.923916	1.06655	0.730865
Nol7	1.09589	-0.453426	0.00735954	0.0422598		0.62029	0.596811	0.477184	0.732604
Pik3cd	1.09601	-0.0759266	0.00741049	0.0424992		0.819248	0.608479	0.623955	0.45151
Stmn1	0.769605	0.76267	0.00742348	0.0425205		0.350165	0.383446	0.614768	0.525136
Eps15	1.13432	-0.779556	0.00750586	0.0429387		0.784949	0.670079	0.408911	0.489139
Nars	0.750535	0.0677468	0.00751629	0.0429449		0.404275	0.454645	0.563084	0.599442
Cd5	0.431383	1.05713	0.00753004	0.0429699		0.408313	0.200421	0.44307	0.177269
Atp5h	1.79166	0.434671	0.00758591	0.043235		1.03883	0.843232	1.09109	1.0478
Tcf20	2.61799	-0.428222	0.00770434	0.0438555		1.34888	1.19769	0.989804	0.900419
Mycbp2	4.59255	-0.127891	0.00776673	0.0441558		1.78229	1.72509	1.69284	1.35973
Gimap5	0.804892	0.434989	0.00780222	0.0441832		0.401628	0.460947	0.605583	0.558846
Ppp1ca	0.888128	0.37559	0.00778118	0.0441832		0.650976	0.456816	0.543917	0.585352
Ssbp1	0.32016	0.0234006	0.0078008	0.0441832		0.234232	0.17489	0.193286	0.347899
Tnfrsf1b	1.34703	-0.165012	0.00781006	0.0441832		0.64449	0.77214	0.854166	0.47654
Arhgap31	1.99585	0.0548607	0.0079697	0.0449201		1.04536	0.918022	0.91763	0.5784
Eif4g3	1.32248	-0.305398	0.00796729	0.0449201		0.940234	0.718042	0.622368	0.531016
Stat1	1.53868	0.180198	0.0079686	0.0449201		0.965174	0.666016	0.721048	0.604567
Kdm5a	2.23273	-0.129546	0.00798083	0.0449277		1.20757	1.13554	1.13789	0.765187
Pik3r5	0.513257	0.665581	0.00805275	0.0452562		0.462679	0.253087	0.365616	0.328167
Safb	1.16002	0.313128	0.00805893	0.0452562		0.791994	0.675714	0.837932	0.491946
Irf9	0.368667	-0.142872	0.00810822	0.0454218		0.357826	0.244378	0.212645	0.0977121
Lyar	0.483305	-0.7001	0.00810132	0.0454218		0.194894	0.358863	0.278332	0.257536
Ranbp9	1.47157	-0.321221	0.00812744	0.045474		0.89115	0.814584	0.728091	0.543206
Ubp1	0.812697	-0.786803	0.00815515	0.0455735		0.57474	0.556055	0.357467	0.345794
Cpeb2	0.784816	-1.30402	0.00817363	0.0456212		0.411125	0.516765	0.243874	0.479054
Wdr26	2.94758	-0.162565	0.00823605	0.0459137		1.45358	1.31436	1.20998	0.982917
Camta1	0.356457	-1.93018	0.00846554	0.0471358		0.270183	0.269409	0.100197	0.172833
Cdkn1a	0.379139	1.41309	0.00850126	0.0472773		0.0937792	0.219969	0.314062	0.174057
Cyba	0.796201	0.536946	0.00852222	0.0473365		0.635523	0.373272	0.447186	0.53287
Dync1li1	0.74005	-0.654035	0.00862106	0.0475974		0.531232	0.536984	0.372011	0.302504
L3mbtl3	0.398752	1.02469	0.00860274	0.0475974		0.381806	0.156438	0.396944	0.194108
Pex13	0.270663	0.61101	0.00859669	0.0475974		0.164774	0.204768	0.298951	0.0709182
Rcc2	0.496799	-0.221387	0.00861793	0.0475974		0.24248	0.353315	0.32406	0.369786
Sec61g	1.07681	0.446356	0.00858841	0.0475974		0.632344	0.596268	0.728705	0.732827
Fnta	0.392679	0.00323647	0.00871697	0.0480285		0.226133	0.290671	0.335621	0.10386
Mapk9	0.614134	-0.600964	0.00872008	0.0480285		0.470493	0.417144	0.308996	0.176717
Kdm2b	4.36778	-0.199399	0.00875267	0.0481502		1.65318	1.67513	1.5256	1.22286
Stx8	0.474667	-0.572325	0.00880547	0.0483826		0.399664	0.281273	0.177271	0.126351
Cd8a	0.446895	0.566572	0.00882751	0.0484457		0.362792	0.205976	0.24209	0.329209
Ifngr2	2.68911	0.720727	0.00884931	0.0485073		1.22159	1.10281	1.58095	1.05604
Hint1	1.20905	0.237395	0.00886267	0.0485226		0.780196	0.604897	0.722852	0.833736
Chd2	6.92177	-0.140587	0.00899017	0.0491035		2.03152	2.03441	2.02394	1.6519
Gm36220	0.283446	-0.41074	0.00898029	0.0491035		0.154809	0.178901	0.140969	0.298428
Cnbp	4.20966	0.18392	0.00904929	0.0493441		1.58285	1.61347	1.86536	1.5319
Sin3b	0.822299	-0.351903	0.00905574	0.0493441		0.398317	0.558305	0.515297	0.404492
Itga6	1.60664	-0.555521	0.00907885	0.0494114		0.860806	0.82972	0.63604	0.485062
Tmem87a	0.977189	-0.082109	0.00909693	0.0494511		0.703511	0.595817	0.598148	0.349016
Kpna1	1.82688	0.0380632	0.00912877	0.0495655		0.794511	0.954172	1.03062	0.794825
Add1	0.941418	-0.0434728	0.00922852	0.0499298		0.761863	0.517794	0.555843	0.427283
Ndufa6	1.59057	-0.300561	0.00921471	0.0499298		0.84851	0.843268	0.719582	0.971792
Ppp1r16b	1.89758	-0.244377	0.00921864	0.0499298		0.87438	1.01638	0.929397	0.668311

## Sheet: cDC1
Row.names	baseMean	log2FoldChange	pvalue	padj		NS.avg.Seurat	DS5.avg.Seurat	Vehicle.avg.Seurat	NET3IB.avg.Seurat
Rps29	36.7989	-0.0389131	2.02302e-66	1.46042e-62		2.54529	2.78201	2.79626	3.31626
Rpl35	14.5639	0.214974	8.21511e-58	2.96524e-54		1.68251	1.9182	2.07101	2.42913
Rps28	34.506	-0.053909	1.69365e-46	4.07548e-43		2.49886	2.78795	2.77363	3.12379
Rps27	24.6863	-0.018625	1.48953e-44	2.68823e-41		2.12908	2.42054	2.46183	2.87537
Rpl39	39.4758	-0.0590086	7.11259e-41	1.02692e-37		2.61734	2.89838	2.90049	3.25657
Rpl38	26.6619	0.00425644	8.03699e-40	9.66984e-37		2.26544	2.49289	2.54534	2.87988
Lars2	8.9915	-0.609791	1.16817e-39	1.20471e-36		1.68538	1.54919	1.3155	0.687457
Rps21	40.5913	-0.0705284	1.16125e-31	1.04789e-28		2.71498	2.91945	2.8795	3.20681
Rps26	49.3801	-0.204386	2.73975e-30	2.19758e-27		2.91307	3.09401	2.99634	3.40543
Rpl35a	54.192	-0.157416	3.13085e-29	2.26016e-26		3.04526	3.2537	3.18716	3.41773
Rpl37a	32.9304	-0.0939196	3.86536e-27	2.53673e-24		2.5581	2.70642	2.6845	2.99915
Tmsb10	79.9042	0.315862	5.54036e-27	3.33299e-24		3.34275	3.2826	3.60665	3.96021
Camk1d	45.2358	0.0110249	9.36218e-27	5.19889e-24		3.19532	2.84798	2.92687	2.44765
Rplp2	52.1374	-0.0424543	1.1012e-26	5.67824e-24		2.99352	3.19239	3.18692	3.36169
Rpl41	38.5274	-0.248439	2.79022e-26	1.34284e-23		2.72436	2.90307	2.75926	3.11656
Gm10076	4.09988	0.38947	4.65324e-26	2.09948e-23		0.765746	0.89826	1.09706	1.30256
Rpl36	26.7929	-0.13274	1.07871e-25	4.58072e-23		2.29519	2.49943	2.48522	2.80304
Rpl21	53.3849	-0.0720601	1.16275e-25	4.66329e-23		2.97976	3.13917	3.13441	3.46745
Cmss1	34.5628	-0.352469	4.4797e-25	1.70205e-22		2.86103	2.71554	2.59139	2.06949
Rps24	91.9901	-0.182939	3.5705e-24	1.28877e-21		3.52124	3.72554	3.65272	3.93578
Rps23	50.0469	0.0153074	3.13879e-23	1.07899e-20		3.00927	3.0873	3.13079	3.35312
Crip1	64.4931	0.360381	1.0284e-22	3.37454e-20		3.12982	3.14079	3.44239	3.67873
Rps25	30.3361	-0.014422	2.13172e-22	6.69083e-20		2.48248	2.62753	2.68433	2.85177
Rpl37	45.2556	-0.160505	3.34502e-22	1.00615e-19		2.7988	3.02842	2.98772	3.23585
Rpl36a	18.1165	-0.00537769	5.64129e-22	1.62898e-19		1.9747	2.17206	2.21042	2.38555
Rpl13	90.2517	-0.0385606	2.09604e-21	5.81973e-19		3.53937	3.67585	3.7017	3.90984
Rpl12	29.9235	0.121583	3.65839e-21	9.78145e-19		2.47441	2.55112	2.69448	2.87177
Rps8	86.0057	-0.205638	5.02866e-21	1.2965e-18		3.48909	3.63099	3.55447	3.85057
Rps19	41.7177	0.00841181	1.69077e-20	4.20884e-18		2.79252	2.91722	2.98016	3.1745
Ptma	53.1065	0.353704	4.56621e-20	1.09878e-17		3.02956	2.96141	3.20209	3.43929
Rpl23	74.9995	-0.10752	7.05676e-20	1.64331e-17		3.35451	3.5116	3.499	3.71311
Rps12	64.9654	-0.0652693	1.01037e-19	2.27932e-17		3.24116	3.37909	3.36825	3.55862
Rpl34	49.5802	-0.0622295	2.83475e-19	6.20122e-17		2.93668	3.08493	3.09489	3.31169
Rpl6	46.7358	0.00466661	9.97297e-19	2.1175e-16		2.90905	3.01803	3.05279	3.28117
Fau	100.407	-0.116059	1.38782e-18	2.86249e-16		3.66091	3.77702	3.73577	4.01427
Rps15a	60.0134	-0.122358	6.3251e-18	1.26836e-15		3.15932	3.29626	3.27084	3.47059
Rpl14	39.2621	-0.0937516	1.75968e-17	3.43328e-15		2.74974	2.88545	2.85766	3.0875
Rps3a1	68.7054	0.0381502	1.26736e-16	2.34592e-14		3.33669	3.41077	3.46557	3.60894
Rps6	36.1472	0.0759868	1.24393e-16	2.34592e-14		2.70109	2.75895	2.855	2.99887
Rpl28	48.6079	-0.034354	1.61604e-16	2.91656e-14		2.93975	3.05103	3.0587	3.30022
Wdfy4	19.4319	0.271894	2.3923e-16	4.2122e-14		2.3719	2.00774	2.15182	1.89671
Arsb	4.29636	0.333173	3.12956e-16	5.37912e-14		1.14163	0.672987	0.874731	0.827437
Rpl26	39.7055	0.00376292	7.6209e-16	1.27942e-13		2.7546	2.83213	2.91536	3.08679
Rpl10	48.7994	0.204408	2.08713e-15	3.42431e-13		2.89269	2.97943	3.18084	3.31351
Rpl24	35.3774	-0.173393	2.67383e-15	4.28942e-13		2.63013	2.77314	2.71833	2.98011
Rps20	60.0151	0.0243554	3.73709e-15	5.8648e-13		3.144	3.24985	3.3494	3.45111
Rpl17	82.2986	0.0290631	4.94243e-15	7.59137e-13		3.48517	3.52651	3.61651	3.79018
Rpl8	38.4456	0.011536	5.29585e-15	7.96474e-13		2.7111	2.86627	2.93643	2.99791
Rpl32	63.6364	-0.132409	5.91031e-15	8.70745e-13		3.18201	3.31979	3.28877	3.54014
Rps16	76.5643	-0.0336169	8.69295e-15	1.25509e-12		3.38187	3.53447	3.57424	3.67642
Rps27a	64.5035	-0.0817459	1.10777e-14	1.56804e-12		3.22696	3.36411	3.37533	3.51302
Rpsa	72.663	0.0331741	1.12989e-14	1.56859e-12		3.37419	3.45886	3.52244	3.65208
Rpl18a	57.0547	0.0297522	1.26219e-14	1.7192e-12		3.07375	3.22243	3.30911	3.41689
Rps10	55.9916	-0.0778297	1.62716e-14	2.17527e-12		3.09484	3.21038	3.21291	3.39329
Sh3bgrl3	17.3564	0.0901591	3.80181e-14	4.99005e-12		2.00992	2.01534	2.14545	2.35692
Rps17	13.9117	0.0826355	4.64754e-14	5.99117e-12		1.84563	1.82641	1.94392	2.10535
Sec61g	7.30709	-0.0407253	4.82314e-14	6.10847e-12		1.22976	1.33201	1.37542	1.64986
Ppia	32.5249	0.232839	8.86481e-14	1.10336e-11		2.55982	2.58334	2.76663	2.91439
Rplp1	102.892	-0.0256289	1.2347e-13	1.51073e-11		3.68264	3.7982	3.79982	4.00032
Rps18	36.8925	-0.139865	1.98017e-13	2.38248e-11		2.72489	2.79655	2.76097	3.00398
Rpl19	60.9787	-0.00765544	2.98302e-13	3.53023e-11		3.21223	3.26623	3.31703	3.47654
Psme1	11.6914	0.0124111	3.50329e-13	4.07908e-11		1.76504	1.59505	1.67721	1.98633
Tpt1	130.855	-0.0447724	4.70194e-13	5.38782e-11		3.95415	4.07132	4.07117	4.19813
Fxyd5	10.5759	0.228104	6.25101e-13	7.05094e-11		1.60358	1.62225	1.81373	1.85767
Cst3	360.692	0.0831642	6.60508e-13	7.22456e-11		4.96537	4.85931	4.96765	5.28483
Rpl27	33.7479	-0.19486	6.58904e-13	7.22456e-11		2.65604	2.76702	2.67283	2.88459
Rsrp1	5.79815	-0.139871	7.4218e-13	7.99671e-11		1.3506	0.979301	1.00773	1.01897
Pfn1	23.2347	0.249896	7.58391e-13	8.05121e-11		2.36953	2.13871	2.3922	2.58714
Psap	61.6877	0.110696	9.79421e-13	1.0247e-10		3.45426	3.14995	3.25839	3.11464
Rpl30	56.1714	-0.0977233	1.09254e-12	1.12672e-10		3.08049	3.25535	3.24306	3.33879
Rpl10a	32.2455	0.0813418	1.20767e-12	1.21086e-10		2.58544	2.64729	2.7641	2.87165
Rpl31	14.802	-0.00242192	1.1914e-12	1.21086e-10		1.85298	1.9551	2.03258	2.14451
Nsa2	10.7968	-0.197326	1.27062e-12	1.23954e-10		1.55878	1.67632	1.61985	1.91226
Pbx1	6.15458	0.272113	1.26787e-12	1.23954e-10		1.37791	0.978308	1.11017	0.899665
Cd52	32.6076	-0.0646542	1.33375e-12	1.28378e-10		2.55934	2.58311	2.60821	2.94193
Rps7	62.3903	-0.0838448	1.64379e-12	1.56139e-10		3.213	3.32708	3.32135	3.46207
Rps4x	61.4257	0.00956901	1.84306e-12	1.72793e-10		3.18971	3.26109	3.33448	3.46501
Rpl22	30.9771	-0.112347	2.22748e-12	2.06156e-10		2.55483	2.65562	2.62162	2.80038
Eef1b2	36.4475	0.00155672	2.262e-12	2.06701e-10		2.67559	2.76543	2.82918	2.99745
Rpl9	51.3229	0.0333782	2.51981e-12	2.27381e-10		3.00031	3.1036	3.1837	3.29975
Ifitm2	14.4637	-0.829598	4.14192e-12	3.69142e-10		1.41004	2.04278	1.59569	1.97133
Rpl13a	65.5413	-0.0379924	4.80602e-12	4.23105e-10		3.27094	3.38587	3.39346	3.51801
Cmip	14.8671	-0.278031	5.56493e-12	4.84015e-10		1.96313	2.0475	1.86561	1.4227
Hmgb1	6.66368	0.262285	9.81951e-12	8.33965e-10		1.13321	1.11705	1.29027	1.53556
Rpl22l1	5.49261	-0.0908218	9.73625e-12	8.33965e-10		0.973381	1.14755	1.15277	1.37432
Rpl27a	50.2309	-0.048729	1.15275e-11	9.67637e-10		3.01987	3.12229	3.12052	3.26886
Gphn	7.4668	-0.0791303	1.33018e-11	1.10374e-09		1.43269	1.38309	1.37206	0.73633
Txnrd1	4.56541	-1.1247	1.39345e-11	1.14311e-09		0.715475	1.12649	0.754826	0.707423
Atp5e	7.90696	-0.244636	2.2703e-11	1.8415e-09		1.34486	1.46074	1.35117	1.63545
Atox1	17.4747	-0.187409	2.69404e-11	2.16092e-09		2.04789	2.04841	1.94922	2.31958
Tmsb4x	367.997	-0.121945	2.90611e-11	2.30541e-09		5.11619	4.95462	4.81735	5.19076
Mrpl52	4.33557	0.0330686	4.23596e-11	3.32385e-09		0.852814	0.967299	1.06091	1.21901
Ubb	28.1347	0.314171	4.8698e-11	3.78012e-09		2.44304	2.44193	2.72096	2.69845
Cd74	413.817	0.124435	5.38585e-11	4.13622e-09		5.10859	5.13828	5.25833	5.35413
Rps15	41.079	0.0717284	8.44695e-11	6.41879e-09		2.83786	2.91138	2.99963	3.06437
Cox7c	9.64731	-0.114136	1.07133e-10	8.05615e-09		1.52829	1.57211	1.55459	1.75738
Btg2	31.386	-0.0278547	1.50377e-10	1.11915e-08		2.72166	2.34394	2.39411	2.34853
Fth1	30.8372	-0.186692	1.62714e-10	1.1986e-08		2.41573	2.61204	2.59919	2.74928
Rps5	50.2357	0.116212	1.9442e-10	1.4177e-08		2.99316	3.07049	3.20041	3.26101
Dbi	3.3902	0.0952525	2.06135e-10	1.4747e-08		0.754962	0.777963	0.803999	1.02323
Rps13	47.6742	-0.0223679	2.06323e-10	1.4747e-08		2.94969	3.06619	3.0941	3.19767
Gpx1	11.7694	0.80453	2.75332e-10	1.94865e-08		1.74069	1.4513	1.94605	1.7927
Hmgb2	7.91727	0.793092	3.41742e-10	2.39518e-08		1.10435	0.955456	1.24239	1.43068
Psma7	6.75807	-0.0776481	4.29335e-10	2.98016e-08		1.23963	1.23296	1.25405	1.53233
Itpr1	9.6322	-0.0577781	6.92815e-10	4.71833e-08		1.69273	1.54422	1.55657	1.21831
Rpl5	41.4795	0.00235585	6.87526e-10	4.71833e-08		2.83245	2.89231	2.93462	3.07534
Cox6c	6.53897	-0.231805	7.30405e-10	4.92784e-08		1.23995	1.21967	1.16713	1.49834
Rab43	12.217	-0.287689	7.82879e-10	5.23296e-08		1.87757	1.78434	1.61668	1.48146
Atpif1	7.7358	0.0781001	1.06744e-09	7.06958e-08		1.35406	1.22899	1.353	1.6578
Rpl11	47.5156	-0.0568694	1.09857e-09	7.20963e-08		2.95462	3.01406	3.06369	3.20651
Rps11	77.1923	0.0522032	1.18344e-09	7.69665e-08		3.38706	3.53664	3.61761	3.65697
Cox5b	4.49659	-0.299608	1.22736e-09	7.91102e-08		0.944939	1.0079	0.905553	1.25091
Psmb9	6.3575	0.179717	1.24312e-09	7.94169e-08		1.37943	1.01649	1.18071	1.21696
Dnaja1	12.9763	-0.640268	1.79315e-09	1.1355e-07		1.65612	1.7537	1.45849	2.03227
Egr3	2.02053	0.184347	2.15869e-09	1.3551e-07		0.642212	0.298102	0.295985	0.220503
Rps3	48.4913	0.0142424	2.95286e-09	1.83764e-07		2.96837	3.06236	3.11057	3.21624
Hsp90aa1	11.491	0.117421	3.0135e-09	1.85935e-07		1.53863	1.55747	1.76423	1.94354
Fnbp1	46.4602	-0.274513	3.08356e-09	1.88646e-07		3.10915	3.06986	2.88389	2.6224
Rplp0	54.7174	0.0881014	3.28354e-09	1.99192e-07		3.04182	3.20407	3.27287	3.31138
Tlr3	1.5027	1.23901	3.51713e-09	2.11585e-07		0.514918	0.20161	0.505262	0.402432
Ckb	12.1763	0.54012	4.05372e-09	2.4185e-07		1.86478	1.525	1.92714	1.73539
Oaz1	21.0504	0.00643001	4.48481e-09	2.65376e-07		2.35759	2.17737	2.21775	2.39516
Phf11b	1.43878	0.855407	4.7402e-09	2.78208e-07		0.523585	0.246819	0.448123	0.436267
Rpl18	51.3427	-0.0738563	5.22306e-09	3.04075e-07		3.05637	3.11344	3.10518	3.25777
Actb	251.272	0.134237	5.93213e-09	3.42593e-07		4.69921	4.45787	4.62183	4.76165
Ftl1	31.6573	0.188751	6.3788e-09	3.65465e-07		2.5654	2.52948	2.70771	2.85522
Ndufb1	3.07877	-0.0290632	8.33515e-09	4.73791e-07		0.691986	0.775605	0.792609	0.965942
Taco1	0.857601	0.209417	9.56844e-09	5.39645e-07		0.305852	0.277982	0.311332	0.0677084
Jarid2	16.4827	-0.680083	9.95913e-09	5.57325e-07		1.98831	2.17755	1.71399	1.62239
Snrpg	5.38766	-0.0749676	1.01219e-08	5.62079e-07		1.06757	1.16305	1.15081	1.29037
Avpi1	4.49472	-0.720197	1.04107e-08	5.73701e-07		0.767532	1.07303	0.811792	1.11304
Gm11808	0.921612	0.641364	1.23708e-08	6.76552e-07		0.22095	0.246692	0.408268	0.474773
Atp5h	6.82742	0.205384	1.38368e-08	7.51036e-07		1.28671	1.25178	1.43709	1.5098
Rpl15	32.6701	-0.0722717	1.41649e-08	7.63108e-07		2.576	2.69034	2.7141	2.82084
Etv6	28.027	-0.399897	1.43545e-08	7.67596e-07		2.48243	2.64906	2.4159	2.05354
Vim	76.4263	0.747541	1.60074e-08	8.49688e-07		3.31283	3.29711	3.84985	3.48447
Map4k4	18.9744	-0.806374	1.65933e-08	8.74356e-07		1.8855	2.23565	1.80749	1.53461
Chchd2	9.06253	0.0309446	2.10278e-08	1.1e-06		1.56166	1.4283	1.50153	1.69513
Ptms	10.5128	0.425603	2.12561e-08	1.10394e-06		1.60694	1.48393	1.80128	1.84494
Cebpb	1.38178	-1.07743	2.37794e-08	1.22617e-06		0.247497	0.446561	0.314033	0.182144
Gng5	5.53685	-0.296078	2.52588e-08	1.28411e-06		1.1064	1.15849	1.03682	1.337
Rpl29	25.7621	0.0617026	2.51979e-08	1.28411e-06		2.33818	2.47971	2.55116	2.5738
Dock8	4.874	0.41432	3.22533e-08	1.62823e-06		1.16295	0.891294	1.13057	1.00384
Dad1	3.13848	-0.00918007	3.64119e-08	1.8254e-06		0.707441	0.794417	0.838766	0.986514
Dek	5.03918	0.512106	3.98603e-08	1.98449e-06		0.979767	0.930675	1.19905	1.23057
Cdk8	3.74538	-0.283311	4.81985e-08	2.36697e-06		0.913692	0.844848	0.749956	0.39901
Nars	5.18594	-0.63212	4.81237e-08	2.36697e-06		0.929709	1.17893	0.936198	1.22164
Jund	20.0093	1.01293	5.47383e-08	2.65205e-06		2.12898	1.79295	2.3938	2.11564
Rnh1	5.57691	0.00628797	5.46463e-08	2.65205e-06		1.00578	1.21724	1.25265	1.18323
Lrrk2	24.3817	-0.199102	5.78328e-08	2.7833e-06		2.39324	1.73367	1.65965	1.80074
Plec	2.79276	-0.196262	5.82635e-08	2.78546e-06		0.536402	0.862828	0.805054	0.648594
Atp5k	1.33988	0.193087	7.04909e-08	3.34785e-06		0.352084	0.362307	0.449755	0.606943
Banp	0.610985	-1.14098	9.84987e-08	4.61705e-06		0.175624	0.306626	0.168879	0.0683413
Emc7	1.4873	-0.823161	9.87692e-08	4.61705e-06		0.424574	0.434686	0.265584	0.607809
Snrpf	4.44171	-0.157982	9.91333e-08	4.61705e-06		0.975142	0.989669	0.973058	1.13345
Rpl3	31.3586	-0.0245342	1.33753e-07	6.18949e-06		2.56643	2.6858	2.7295	2.74694
Hint1	5.57474	0.00633003	1.51532e-07	6.96758e-06		1.105	1.11601	1.14029	1.33807
Snhg8	1.60395	0.252736	1.64721e-07	7.50361e-06		0.376539	0.476257	0.593164	0.609385
Txn1	7.37274	-0.0773371	1.65269e-07	7.50361e-06		1.3863	1.14752	1.18972	1.50279
Elob	4.88317	-0.106418	1.84218e-07	8.31167e-06		1.0364	1.02396	1.04183	1.27328
Cox4i1	11.4258	0.0688583	1.90776e-07	8.55411e-06		1.68839	1.70825	1.78523	1.91171
Rbm3	11.4788	-0.0304509	1.9429e-07	8.60477e-06		1.61881	1.76112	1.75878	1.8738
Sh3bp1	1.26506	0.469218	1.94062e-07	8.60477e-06		0.468826	0.29448	0.414916	0.263959
Cox8a	8.11297	-0.156709	1.99016e-07	8.76034e-06		1.44591	1.38697	1.32155	1.59606
Psmb8	10.4858	0.0991546	2.08166e-07	9.10759e-06		1.65092	1.45196	1.60738	1.80454
Gnai2	13.8485	0.2696	2.09764e-07	9.1222e-06		1.92455	1.78912	2.00056	1.96768
Rps9	62.4406	-0.0534847	2.11865e-07	9.15839e-06		3.27369	3.30772	3.31485	3.42424
Mndal	4.39344	0.557927	2.30759e-07	9.91575e-06		1.07748	0.698319	0.959449	0.902713
Tle3	3.90509	-0.426262	2.42967e-07	1.03786e-05		0.736092	1.07743	0.918755	0.621741
Atp5md	3.88854	-0.0218402	2.44512e-07	1.03831e-05		0.891937	0.857671	0.921099	1.1011
Ptprj	22.1057	-0.447949	2.69592e-07	1.13812e-05		2.32179	2.20883	1.90313	1.65815
Sec24b	5.26991	-0.147508	2.89875e-07	1.21663e-05		1.21758	1.08529	1.05129	0.802173
Atp5mpl	2.7973	-0.0564223	3.03991e-07	1.26851e-05		0.647182	0.730351	0.7216	0.909929
Ly6e	8.27721	0.43513	3.06152e-07	1.27018e-05		1.2129	1.34277	1.63314	1.61948
Atp5l	7.87393	-0.197337	3.08989e-07	1.27462e-05		1.37268	1.44731	1.39936	1.59899
Calm1	47.5046	0.158928	3.40601e-07	1.39705e-05		3.06663	2.87878	3.0669	3.15351
Il31ra	0.947952	1.0056	3.95115e-07	1.61149e-05		0.299285	0.284924	0.521414	0.173401
Snrpd2	2.62202	-0.00608983	4.31236e-07	1.74893e-05		0.641926	0.665039	0.694666	0.862697
Cox17	3.35687	-0.190501	4.67981e-07	1.88735e-05		0.732231	0.837554	0.748516	1.02928
Spata13	0.584962	-0.135859	4.73524e-07	1.8991e-05		0.11677	0.277615	0.291634	0.0721587
Rab7b	12.9947	0.193823	5.91249e-07	2.35814e-05		1.93244	1.68912	1.8436	1.55638
Eif1	32.6462	-0.245432	5.95719e-07	2.36291e-05		2.61925	2.75717	2.61694	2.74843
Map3k14	17.6173	-0.731673	6.35771e-07	2.508e-05		1.96708	2.16675	1.64312	1.55344
Rnase6	3.35756	-0.0243062	6.5239e-07	2.55957e-05		0.922545	0.663138	0.697299	0.796371
Rpl23a	48.5469	0.0511993	6.85875e-07	2.6764e-05		2.99289	3.08692	3.17796	3.16616
Septin9	1.69693	0.294576	7.05114e-07	2.73668e-05		0.596	0.372735	0.460785	0.409579
Evl	1.26423	-0.544329	7.12073e-07	2.74891e-05		0.47734	0.290226	0.230548	0.285848
Atp5o	2.56939	0.0393676	7.62692e-07	2.92865e-05		0.671213	0.617048	0.661606	0.884463
Uqcrb	4.04926	-0.0775949	7.71067e-07	2.94515e-05		0.897829	0.87583	0.892112	1.14943
Calm2	6.62179	-0.21336	7.82438e-07	2.97285e-05		1.1892	1.22843	1.2036	1.40066
Naaa	22.9428	0.0374214	8.25758e-07	3.08868e-05		2.4701	2.15673	2.2646	2.07716
Rin3	3.14888	0.125946	8.2364e-07	3.08868e-05		0.677099	0.885286	1.01264	0.477144
Sub1	31.473	-0.270392	8.1781e-07	3.08868e-05		2.50685	2.69321	2.54655	2.70945
Cox7b	4.86473	0.0322994	8.7513e-07	3.25648e-05		1.02998	1.00093	1.07792	1.26859
Tpst2	1.57975	-1.04768	8.9221e-07	3.30301e-05		0.341625	0.510226	0.290653	0.469393
Zeb1	8.24128	-0.490141	9.14866e-07	3.3696e-05		1.1619	1.40425	1.14445	0.852996
Csprs	0.29581	-0.855112	9.30269e-07	3.40894e-05		0.144253	0.051321	0.0301042	0.115663
Med13l	5.82151	-0.546015	9.78555e-07	3.56777e-05		1.14193	1.32286	1.0542	0.91999
Phkb	0.913953	0.980296	1.04751e-06	3.79999e-05		0.365226	0.164014	0.353631	0.204189
Aif1	5.08518	0.124334	1.23335e-06	4.45178e-05		1.052	0.962824	1.0508	1.28051
Ago2	5.58843	-0.542337	1.30878e-06	4.68958e-05		1.15685	1.27618	1.00351	0.842283
Sult1a1	1.05379	0.926977	1.31223e-06	4.68958e-05		0.232874	0.32008	0.583242	0.354158
Arap2	4.78975	-0.799757	1.32798e-06	4.69937e-05		0.738593	1.15956	0.795394	0.717402
Pik3cb	3.19544	0.328847	1.32195e-06	4.69937e-05		0.914311	0.668454	0.845293	0.553081
Fyn	24.8562	-0.183119	1.33775e-06	4.70668e-05		2.4168	2.47437	2.39975	1.96685
Nedd8	4.01922	-0.0143331	1.34309e-06	4.70668e-05		0.935345	0.878725	0.9323	1.14889
Ssr4	5.92694	-0.237701	1.44377e-06	5.03507e-05		1.14973	1.21187	1.12228	1.37708
Rtl8b	1.93166	0.968372	1.45327e-06	5.04381e-05		0.592592	0.345712	0.624831	0.491985
Ugcg	1.29344	-0.297697	1.67035e-06	5.76949e-05		0.307354	0.490788	0.461203	0.240172
Alyref	2.67389	0.19732	1.69981e-06	5.84331e-05		0.640837	0.649642	0.724316	0.89919
H2-Ab1	163.089	0.0571069	1.72875e-06	5.91463e-05		4.24002	4.1936	4.28108	4.37612
Rps14	64.9717	-0.0713975	1.7607e-06	5.99552e-05		3.28642	3.384	3.37578	3.44675
H2aj	1.61005	-0.60918	1.80908e-06	6.13133e-05		0.382835	0.496043	0.375918	0.633279
Dynll1	5.78454	0.230288	1.844e-06	6.22049e-05		1.08194	1.10309	1.18424	1.35258
Gm43914	1.67725	0.206964	1.86804e-06	6.27227e-05		0.589018	0.366183	0.434057	0.37409
Tomm7	3.90451	-0.138841	2.00395e-06	6.67492e-05		0.861041	0.954211	0.957294	1.06385
Usp4	1.08891	0.0602885	2.00645e-06	6.67492e-05		0.430747	0.29936	0.339074	0.186882
Macf1	6.95264	0.266781	2.1212e-06	7.02429e-05		1.38515	1.26867	1.47435	0.983696
Bola2	0.778545	-0.86198	2.24475e-06	7.39948e-05		0.220487	0.262994	0.147468	0.383336
Uqcr11	1.99488	0.0213884	2.2996e-06	7.54583e-05		0.507527	0.528133	0.532938	0.723861
Slc25a5	8.05232	0.0671663	2.83974e-06	9.27606e-05		1.41753	1.3761	1.42586	1.57786
Tmem248	0.960472	0.0445856	2.9138e-06	9.47509e-05		0.311567	0.354441	0.405657	0.133894
Ints6	2.0866	-0.295745	2.95187e-06	9.55585e-05		0.636736	0.42399	0.338224	0.532261
Apaf1	4.01369	-0.596802	3.00999e-06	9.7005e-05		0.803187	1.02736	0.784197	0.549128
Eif2s2	8.38698	-0.620217	3.10735e-06	9.96977e-05		1.38225	1.51388	1.22455	1.52881
Gna13	9.56946	-0.44575	4.15942e-06	0.000132862		1.47192	1.65923	1.49996	1.33288
Myl6	21.4237	-0.193378	4.74263e-06	0.000150824		2.32766	2.20163	2.14995	2.38798
Samsn1	3.39892	-0.482752	4.76743e-06	0.000150948		0.435853	0.848751	0.680482	0.591198
Tnfaip8	15.3231	-0.775979	4.86045e-06	0.000153221		1.85047	1.99564	1.61524	1.54557
Pafah1b3	1.68001	0.303962	4.93503e-06	0.000154896		0.555083	0.338145	0.448638	0.546554
Pias1	3.10503	0.506306	5.13157e-06	0.000160367		0.829913	0.752077	0.992953	0.51278
Emp3	4.90657	0.503961	5.23722e-06	0.000162963		1.02544	0.963326	1.20573	1.19755
Dynlt1f	0.474053	0.924941	5.40815e-06	0.00016756		0.136635	0.109631	0.217777	0.285235
Ndufa2	2.65164	0.180485	5.89502e-06	0.000181864		0.65941	0.682842	0.801829	0.865784
Ier5	7.17783	0.294776	5.95208e-06	0.000182843		1.36724	1.12793	1.27671	1.11707
Tut7	5.15172	0.424959	6.10607e-06	0.000186779		1.21651	0.934534	1.16863	0.883588
Cux1	8.99552	-0.889556	6.90544e-06	0.000210339		1.45021	1.57498	1.15009	1.13387
Neat1	5.8324	0.240195	6.95682e-06	0.000211014		1.14487	0.993453	1.17628	0.70488
Picalm	31.9443	-0.493979	7.16086e-06	0.000216294		2.58968	2.78389	2.48455	2.41884
Naca	17.0096	-0.147654	7.4098e-06	0.000222881		2.02917	2.08163	1.9965	2.20026
Il17ra	1.15822	-0.0814564	7.98944e-06	0.000239319		0.289903	0.456017	0.451554	0.173029
Phf11a	0.44191	1.45742	8.27824e-06	0.000246945		0.19926	0.0588173	0.19679	0.143497
Tmem256	1.73055	-0.196381	8.40102e-06	0.000249576		0.464148	0.461606	0.440221	0.661041
H3f3a	27.4722	0.0364115	8.55043e-06	0.000252973		2.47387	2.52026	2.59037	2.61517
Skap2	11.8422	-0.0383569	9.0784e-06	0.000267498		1.85318	1.62816	1.66404	1.49651
Hsp90ab1	31.011	-0.138954	9.54104e-06	0.000279987		2.61086	2.5838	2.55252	2.7322
Arpc3	13.9049	-0.166404	1.00396e-05	0.000293423		1.89913	1.90061	1.82306	2.03454
Fmnl1	2.28666	-0.263241	1.03454e-05	0.000301144		0.659609	0.687782	0.644018	0.433196
Snrpe	3.99339	-0.266057	1.04013e-05	0.000301556		0.927457	0.888532	0.832304	1.09169
Erh	1.10201	0.846914	1.12018e-05	0.000323463		0.300256	0.3103	0.528864	0.426348
Arhgap26	12.7418	-0.0514861	1.12973e-05	0.00032492		1.72933	1.89594	1.86752	1.49732
Hspe1	4.52679	-0.285526	1.18935e-05	0.000339476		0.96826	0.946209	0.880544	1.20996
Itprid2	6.10788	-0.852824	1.18974e-05	0.000339476		1.07217	1.31134	0.944608	1.04207
H2az1	61.6163	-0.102785	1.20586e-05	0.000341874		3.10367	3.12272	3.11666	3.39253
Stat3	12.9607	-0.114103	1.20762e-05	0.000341874		1.7786	1.94442	1.881	1.44291
Tpm3	17.4557	0.116309	1.22283e-05	0.000344828		2.0697	2.06237	2.17558	2.22415
Rpl36al	13.9424	-0.0817021	1.24786e-05	0.000350517		1.86374	1.91137	1.9015	2.01895
Rnaseh2b	0.379097	0.882547	1.29527e-05	0.000362424		0.100658	0.0908059	0.1764	0.244506
Atf3	4.0971	1.40598	1.42753e-05	0.000394893		0.781469	0.459391	0.750542	0.457902
Fosl2	3.55774	-0.74404	1.4259e-05	0.000394893		0.76783	0.936596	0.645777	0.490728
Parp8	7.70049	-0.428206	1.42772e-05	0.000394893		1.28096	1.39848	1.27555	0.988118
Dyrk1a	4.1946	0.86082	1.43959e-05	0.000396658		0.901319	0.896822	0.933696	0.669979
Ucp2	15.3449	0.402952	1.47404e-05	0.000404606		1.94879	1.87809	2.18089	2.04453
Wfdc17	3.0137	-0.317798	1.49753e-05	0.000409495		0.359476	0.735946	0.63615	0.483581
Nol7	3.78122	-0.0294062	1.51698e-05	0.000413248		0.874963	0.838295	0.858936	1.05103
Pdcd4	1.30096	0.575851	1.73008e-05	0.000469528		0.30097	0.318681	0.48036	0.512659
Yeats4	1.21923	-0.667808	1.79721e-05	0.000485919		0.366844	0.37316	0.245061	0.480584
Gapdh	9.87371	0.236623	1.85586e-05	0.000499906		1.51029	1.50937	1.68075	1.72212
Eed	2.24457	-0.63801	1.91521e-05	0.000512071		0.453496	0.683499	0.521455	0.613022
Gpr146	1.37267	-0.104394	1.91184e-05	0.000512071		0.322057	0.517285	0.534263	0.289156
Nap1l1	14.9397	0.148881	1.98814e-05	0.000529608		1.95828	1.90073	2.01568	2.08247
Gsn	1.89546	-0.143884	2.02154e-05	0.000536525		0.602802	0.447707	0.453418	0.318791
Cdc42	18.3389	0.213628	2.09109e-05	0.000550934		2.18918	2.07744	2.26649	2.22885
Rnf149	0.999754	-0.775286	2.08576e-05	0.000550934		0.238882	0.402465	0.305482	0.160896
Cd83	33.6236	-0.185923	2.11707e-05	0.00055575		2.68855	2.52036	2.55507	2.22404
Ndufa7	2.91071	-0.0480116	2.22301e-05	0.000581447		0.696063	0.740885	0.727436	0.895043
Ighm	1.70066	0.765277	2.23235e-05	0.000581781		0.564193	0.354756	0.585394	0.349262
Birc3	8.19834	-0.732645	2.36617e-05	0.000614439		1.09449	1.40858	1.08474	0.809707
Antxr2	53.9859	-0.444409	2.40411e-05	0.000622053		3.14619	3.00358	2.75658	2.65175
Nfil3	3.96649	-0.498518	2.42704e-05	0.000625742		0.769095	1.06916	0.845089	0.703749
Uba52	1.6152	-0.0153111	2.4441e-05	0.000627899		0.40128	0.534494	0.549126	0.542308
Mrtfa	9.4843	-0.869573	2.48345e-05	0.0006335		1.47212	1.56721	1.12115	1.08769
Npm1	19.6255	0.0438966	2.47603e-05	0.0006335		2.19531	2.17516	2.24864	2.3138
Arid2	1.41595	-0.435532	2.51653e-05	0.000637432		0.45951	0.461205	0.391399	0.241964
Csf2rb	24.8271	-0.769083	2.50776e-05	0.000637432		2.16546	2.49356	1.97902	2.06938
Aurkaip1	1.01888	0.306319	2.69353e-05	0.000679882		0.282897	0.283843	0.392603	0.466433
Ywhah	3.6984	0.0662459	2.7327e-05	0.000687363		0.85983	0.803197	0.86114	1.04725
Pcna	1.91976	0.869042	2.88901e-05	0.00072416		0.509476	0.372895	0.606746	0.614414
Lemd3	3.09874	-0.15152	2.95781e-05	0.000738838		0.846409	0.673371	0.666856	0.517638
Ndufb7	2.32245	-0.0377964	2.99539e-05	0.000745647		0.66041	0.571187	0.591229	0.72971
Ext1	42.024	-0.644503	3.04827e-05	0.000756201		2.70934	2.92876	2.58021	2.39951
Hilpda	0.390545	-2.3527	3.10606e-05	0.0007679		0.0662593	0.187216	0.0565438	0.0301552
Gfod1	11.9856	-0.578971	3.17674e-05	0.000782692		1.67933	1.74324	1.42969	1.27452
Lima1	2.51136	0.497628	3.21752e-05	0.000790043		0.722013	0.383774	0.478234	0.443667
Ube2l6	0.424489	0.951752	3.28347e-05	0.000803504		0.135524	0.0652488	0.136202	0.213188
Hmgn2	0.95117	0.99522	3.38311e-05	0.000825091		0.244896	0.173901	0.42061	0.405622
Eif3k	6.34888	-0.052249	3.39978e-05	0.000826365		1.21277	1.22276	1.24487	1.43653
Ncoa7	5.3969	0.0515944	3.47197e-05	0.00084108		1.09832	0.808652	0.817824	0.924286
Snx22	0.373599	1.05694	3.70779e-05	0.000895202		0.170864	0.0557505	0.130514	0.102898
Eef1a1	107.02	0.0898418	3.78887e-05	0.000911729		3.78277	3.91055	4.00131	3.79665
Tmem258	2.44819	-0.190209	3.85628e-05	0.000924867		0.594768	0.663306	0.659834	0.847861
B2m	21.9258	0.147783	4.00905e-05	0.000958322		2.33528	2.16234	2.32855	2.37929
Il4ra	1.34076	-0.167485	4.02946e-05	0.000960022		0.317792	0.504108	0.450145	0.196338
Prdx2	3.1472	-0.11035	4.15988e-05	0.000987835		0.678688	0.759046	0.78415	0.975302
Atp8b4	5.34461	-0.371666	4.24706e-05	0.00100523		1.16906	1.00317	0.964776	0.782435
Iars	1.88428	-1.04678	4.27691e-05	0.00100899		0.496505	0.639407	0.343874	0.367252
Mkrn1	4.73497	-0.0644739	4.31857e-05	0.0010155		0.848336	1.11242	1.13203	0.995746
Mif	1.59092	-0.0421035	4.40913e-05	0.00103343		0.399608	0.415177	0.424739	0.574926
Lsm5	0.815164	0.845636	4.45091e-05	0.00103984		0.245417	0.190451	0.323995	0.385026
Smdt1	4.6632	-0.0556578	4.82256e-05	0.00112303		1.01916	0.976244	0.971981	1.14508
Ccl4	2.76795	1.67679	4.93577e-05	0.0011457		0.254993	0.363991	0.745232	0.41315
Atp5g2	7.43414	0.0378499	4.97287e-05	0.00115061		1.33805	1.35228	1.43341	1.5089
Ifi27l2a	2.12593	0.222544	5.04968e-05	0.00116465		0.522283	0.305022	0.36458	0.593041
Ranbp1	3.63893	0.244066	5.09879e-05	0.00117223		0.768292	0.756156	0.887319	1.08051
Nme2	8.68731	0.0857309	5.26745e-05	0.00120555		1.40414	1.49985	1.60981	1.61819
Sdc3	2.20584	-0.263493	5.27712e-05	0.00120555		0.686024	0.562721	0.508402	0.413675
Foxn3	6.74465	0.084169	5.30311e-05	0.00120767		1.02461	1.31809	1.43186	0.965166
Gpr132	11.1978	-0.371973	5.47398e-05	0.00124266		1.67108	1.77768	1.58062	1.35079
Cars	1.13664	-0.650337	5.54223e-05	0.00125421		0.324003	0.444916	0.315454	0.169053
Zfp516	3.52151	-0.589622	5.64836e-05	0.00127424		0.8332	0.918379	0.732373	0.580137
Lrrc8d	3.59755	-0.260288	5.85042e-05	0.00131571		0.841094	0.873645	0.840345	0.503343
Dpp4	6.11075	-0.253919	6.03654e-05	0.00135335		1.28286	1.22242	1.14232	0.916553
Frg1	1.55097	-0.173065	6.28619e-05	0.00140495		0.473479	0.382976	0.367754	0.578601
Cytip	57.7832	-0.481912	6.35749e-05	0.00141215		3.20542	3.31692	3.01762	2.98718
Raly	1.90559	0.226406	6.35152e-05	0.00141215		0.539453	0.464771	0.574278	0.707462
Tfe3	0.796206	-0.33463	6.46156e-05	0.00143086		0.323044	0.211927	0.197145	0.16494
Cenpx	0.922367	0.718965	6.6526e-05	0.00146418		0.31379	0.20441	0.336293	0.390122
Msi2	2.36664	-0.0373648	6.63711e-05	0.00146418		0.699184	0.617629	0.638423	0.370592
Ndufa1	2.1816	-0.233333	6.75101e-05	0.00148132		0.553272	0.613568	0.578743	0.726988
Acat1	1.14546	-0.459806	6.78965e-05	0.00148529		0.296685	0.342083	0.284022	0.489066
Selenoh	0.883253	0.515571	6.85384e-05	0.0014948		0.274032	0.177613	0.234558	0.376064
Gtf2h5	1.47437	-0.433374	6.88888e-05	0.00149792		0.389291	0.398474	0.332776	0.558591
Ece1	5.6788	-0.0958003	6.97389e-05	0.00151185		1.2188	1.13022	1.1452	0.920392
Fos	17.8495	1.15924	7.55417e-05	0.00163274		1.36349	1.33958	1.67452	1.91886
Cox6b1	5.1063	-0.100729	7.69903e-05	0.00165908		1.07394	1.13057	1.09026	1.18623
Ndufc1	1.50257	-0.0858201	7.80013e-05	0.00167587		0.420174	0.386493	0.408387	0.581432
Ggta1	4.19667	-0.756764	7.87359e-05	0.00168663		0.697633	0.999602	0.731954	0.610611
Ly9	0.260495	2.09994	7.97605e-05	0.00170352		0.118743	0.035888	0.169782	0.0881717
Gm20186	4.55605	-0.249057	8.04439e-05	0.00171305		0.727574	1.0528	0.937589	0.785394
Btbd9	9.57731	-0.53748	8.40693e-05	0.00178499		1.54158	1.60388	1.37397	1.147
Grk2	2.10768	0.077085	8.6483e-05	0.00183085		0.649262	0.578757	0.668019	0.404536
Ramp3	2.29206	-1.88967	8.71261e-05	0.00183133		0.43913	0.694512	0.244145	0.461498
Rpl7a	28.0411	-0.101896	8.72659e-05	0.00183133		2.49202	2.54919	2.56201	2.6261
Scp2	2.12916	0.263795	8.72667e-05	0.00183133		0.582869	0.545977	0.679684	0.719319
Lats2	2.47547	-0.625081	8.87462e-05	0.00185162		0.65314	0.750348	0.565431	0.475045
Ran	4.56195	0.206111	8.86697e-05	0.00185162		0.916021	0.965247	1.01711	1.16764
Ahsa1	0.602884	0.42668	9.14495e-05	0.00190252		0.169369	0.188325	0.274777	0.304538
Tagln2	19.045	0.310076	9.26416e-05	0.00191627		2.05554	2.06174	2.3472	2.28135
Tuba1b	2.0771	0.623857	9.24091e-05	0.00191627		0.450619	0.350765	0.523957	0.625906
Lsp1	21.7575	0.332685	9.41681e-05	0.00194229		2.31547	2.16109	2.44557	2.32696
Rpl4	19.5908	0.109075	9.55374e-05	0.00196491		2.15684	2.21382	2.35707	2.3057
Zfp367	0.489918	1.88169	9.81943e-05	0.00201382		0.170011	0.0927283	0.274907	0.181013
Arf5	7.77664	-0.0265449	0.000101353	0.00207271		1.38798	1.37639	1.40769	1.53853
Cd44	30.4561	0.238641	0.000101787	0.00207571		2.54579	2.2766	2.52423	2.13037
Actr3	21.9366	0.0672297	0.000102317	0.00208064		2.3922	2.25339	2.33458	2.20722
Akr1a1	4.41612	0.137581	0.000103025	0.00208915		0.963102	0.967127	1.04867	1.12259
Rps6ka1	0.480969	1.35969	0.000104555	0.00211424		0.20647	0.102204	0.283664	0.10778
Krtcap2	2.03435	-0.0485718	0.000106886	0.00215533		0.505505	0.548901	0.564273	0.691402
9930111J21Rik2	0.465682	-0.454345	0.000108109	0.00216765		0.198491	0.123293	0.097107	0.0710128
Myh9	7.23192	-0.050377	0.000107967	0.00216765		1.42736	1.31557	1.30356	1.08822
Sgms1	4.74633	0.579813	0.000108398	0.00216765		1.07042	0.794079	1.11915	0.821447
Tubb4b	0.777836	0.0403749	0.000111228	0.00221812		0.177714	0.240118	0.282867	0.311981
Dido1	1.14896	0.321672	0.00011251	0.00223749		0.348964	0.3601	0.449829	0.192841
H3f3b	32.3515	0.00527459	0.000126515	0.0025091		2.61731	2.60617	2.61886	2.77087
Slc7a1	3.00166	-0.493713	0.000129431	0.00255989		0.675985	0.860294	0.666731	0.456173
H2-Aa	236.332	-0.113087	0.000130538	0.00257473		4.56942	4.64264	4.60215	4.69493
Vav3	35.2274	-0.305464	0.000130969	0.0025762		2.67128	2.76627	2.57196	2.33632
Rps2	49.7719	-0.116723	0.000133321	0.00261534		3.0027	3.09202	3.10419	3.15637
Abca3	0.474125	1.54389	0.00013427	0.00262683		0.182233	0.106105	0.306454	0.136025
Hnrnpu	6.63349	0.310096	0.000137759	0.00268779		1.38489	1.17787	1.39043	1.11877
Eif3j1	2.44572	-0.0592672	0.00013989	0.002722		0.593542	0.668761	0.681333	0.800913
Cox7a2	3.68542	-0.264511	0.000141044	0.00273709		0.845187	0.9295	0.842951	0.989341
Myl12b	8.99658	0.240903	0.000144298	0.00279272		1.58674	1.42578	1.61774	1.57104
Tardbp	1.47852	-0.505614	0.000146195	0.00281435		0.504797	0.416186	0.333861	0.330459
Tbc1d15	2.529	0.267301	0.000146055	0.00281435		0.580147	0.707067	0.838138	0.619532
Vps13d	1.27541	-0.311787	0.000146932	0.00282102		0.354409	0.477879	0.421242	0.202459
Sec11c	3.78188	0.105119	0.000149957	0.00287146		0.884529	0.797171	0.926303	1.05457
Usp6nl	2.03881	0.136649	0.000152544	0.00291327		0.592232	0.514098	0.553894	0.310107
Fli1	10.9441	-0.473561	0.000154728	0.00294717		1.51834	1.75703	1.54427	1.37757
Csf2rb2	1.14651	-1.22487	0.00015656	0.00297423		0.224596	0.433331	0.229913	0.255006
Gm47283	8.24439	-0.777941	0.000157999	0.00299369		1.07815	1.34604	1.05039	1.36778
Brk1	2.53442	0.529597	0.000160542	0.0030339		0.689578	0.582668	0.797607	0.775031
Cbl	3.48515	-0.30599	0.000169589	0.0031774		0.924376	0.823942	0.786197	0.547832
Fosb	9.94181	0.490311	0.000169896	0.0031774		1.44911	1.08356	1.33315	1.00826
Man2b1	7.06253	0.374698	0.000169152	0.0031774		1.4042	1.21252	1.47034	1.20256
Zmiz1	4.66234	0.131567	0.000169234	0.0031774		1.08994	0.948712	1.06596	0.70311
Gm56730	2.65749	0.391059	0.000174665	0.00325815		0.419321	0.650275	0.747683	0.576419
Smim3	2.69426	-0.436248	0.000177459	0.00330175		0.474823	0.788572	0.613424	0.590597
Snx3	3.99878	0.399924	0.00017952	0.0033315		0.935817	0.873299	1.08064	1.04555
Hspd1	2.9173	0.143945	0.000180482	0.00333223		0.643234	0.652204	0.686767	0.880499
S100a6	12.3132	-0.0343168	0.000180303	0.00333223		1.25538	1.67038	1.67191	1.67008
Cep350	3.81094	0.038599	0.000186218	0.00342936		0.895025	0.944656	1.01134	0.599842
Akap13	15.4529	-0.289026	0.000189201	0.00347543		1.952	2.0186	1.87714	1.57868
Ppt1	10.834	0.133571	0.000191706	0.00351249		1.76039	1.47754	1.64914	1.58457
Srebf2	4.15914	0.270214	0.000193585	0.00352902		1.04837	0.850181	1.02294	0.773591
Trim35	9.34708	-0.387252	0.00019348	0.00352902		1.58013	1.51631	1.38079	1.21823
Yars	1.49711	-1.00941	0.000198214	0.0036043		0.390772	0.547253	0.329035	0.270771
Romo1	0.945792	-0.646742	0.000199413	0.00360792		0.27171	0.319484	0.212811	0.385258
Ybx1	16.4189	0.0519691	0.000198965	0.00360792		2.03343	2.00321	2.08763	2.16655
Unc93b1	5.72002	0.442374	0.000201543	0.00363734		1.24498	1.06283	1.35505	1.14984
Atp5g1	3.01505	-0.297599	0.000209112	0.00376453		0.735579	0.738945	0.663651	0.925721
Dusp11	2.731	-0.244235	0.000210001	0.00377115		0.636672	0.766438	0.709167	0.806848
Cnn2	2.9706	0.29555	0.000211224	0.00378369		0.832488	0.610328	0.789516	0.806475
Arpc2	25.3946	0.131158	0.000212483	0.00379683		2.48758	2.3831	2.50499	2.48796
Emb	1.21162	-0.854257	0.000222409	0.00396437		0.223684	0.431271	0.278704	0.204266
Sema4a	1.93855	-0.824561	0.000231298	0.00411266		0.581296	0.537136	0.371992	0.339796
Pomp	8.19889	-0.14994	0.000232989	0.00413256		1.49583	1.39883	1.33699	1.52926
Ndufb3	1.42179	0.468554	0.000235106	0.00415987		0.437837	0.342748	0.512887	0.564223
Gng10	6.89778	0.0944071	0.00023739	0.00416791		1.28216	1.25106	1.35705	1.42622
Itga3	2.04501	-1.20106	0.00023787	0.00416791		0.604402	0.465512	0.29061	0.350586
Stmn1	1.69832	1.2826	0.000237184	0.00416791		0.254306	0.203068	0.382953	0.523767
Uxt	0.396817	-0.480015	0.000236192	0.00416791		0.111988	0.139782	0.112002	0.227525
H2-DMb1	17.8103	0.241273	0.000240031	0.0041956		2.0909	2.05298	2.19758	2.20492
Eif4g2	8.61984	0.0156191	0.000241736	0.00420503		1.58788	1.51289	1.55832	1.26806
Ptges3	6.5437	0.00588159	0.000241402	0.00420503		1.17176	1.32833	1.33209	1.38155
Cdkn2d	0.946787	0.488073	0.000242893	0.00421502		0.214437	0.312621	0.462201	0.27958
Brd4	4.13855	0.217649	0.00024422	0.00422788		0.984523	0.980598	1.11644	0.737497
Selenot	1.54928	0.482967	0.000247455	0.00427363		0.522893	0.426427	0.571857	0.333177
Gm15564	0.405097	-0.701542	0.0002538	0.00437275		0.178862	0.130698	0.0909103	0.0587904
Nob1	0.647413	0.626894	0.000259234	0.00445575		0.167173	0.211645	0.357634	0.282256
Ankrd44	7.18346	0.034686	0.00026136	0.00446042		1.36129	1.35285	1.39795	1.0248
Park7	2.51121	0.199431	0.000260632	0.00446042		0.691522	0.58388	0.737955	0.794785
Prdx1	6.31326	0.0447717	0.000260769	0.00446042		1.22009	1.17705	1.23771	1.36729
Psmb5	2.41903	-0.113513	0.000266163	0.00453168		0.643349	0.641073	0.661278	0.791069
Chd7	11.1216	-0.396654	0.000266966	0.00453466		1.57286	1.77796	1.53118	1.28978
Elof1	0.357053	0.425324	0.000272062	0.00460191		0.137569	0.076178	0.105463	0.198836
mt-Nd4l	2.92353	0.36186	0.0002722	0.00460191		0.676133	0.636406	0.84303	0.863409
Churc1	0.977347	0.04837	0.000275454	0.004646		0.347169	0.230366	0.260771	0.411491
Gm2a	22.9436	0.0347494	0.000276096	0.004646		2.36596	2.19519	2.23369	2.38085
H2-D1	20.7821	0.318423	0.000281288	0.00472237		2.23202	2.13817	2.34691	2.33964
Esyt1	1.28654	-0.408593	0.000285886	0.00478842		0.448106	0.421854	0.35416	0.250586
Agap3	0.336905	0.688689	0.000289507	0.00482668		0.130427	0.120373	0.210028	0.0332822
H2ax	0.964411	0.147084	0.000289193	0.00482668		0.239864	0.251388	0.268241	0.370423
5730419F03Rik	0.926259	-0.586346	0.000290743	0.00483611		0.26742	0.374391	0.290718	0.174376
Lgals3	21.4193	0.210533	0.000294743	0.00489138		2.04031	2.15062	2.311	2.26809
Nktr	4.60296	-0.274626	0.000298197	0.00492606		0.976404	1.14641	1.08138	0.81734
Phc2	4.47397	-0.763927	0.000298178	0.00492606		0.881208	1.0802	0.832455	0.788369
Mt1	11.1473	-0.252817	0.000301338	0.00496658		1.04633	1.43435	1.331	1.3901
Hcls1	2.33755	0.641186	0.000305285	0.00502016		0.683082	0.499266	0.769394	0.650498
Ptpn1	7.63515	-0.230181	0.00031057	0.00509547		1.20419	1.49621	1.44077	1.11052
Emp1	2.30255	0.888261	0.000311631	0.00510128		0.311633	0.497848	0.725632	0.534004
Lrrfip1	11.8172	-0.380766	0.000314033	0.00512897		1.68187	1.85722	1.61543	1.50871
Pde4b	21.3411	-0.331732	0.000316439	0.0051566		1.91843	2.29355	2.00249	1.61781
Septin6	4.91994	0.0388758	0.000319129	0.0051844		1.15796	0.977749	1.04569	0.91967
Tap1	2.36547	-0.44848	0.000319582	0.0051844		0.700422	0.633276	0.506509	0.486318
Xylt1	8.58274	-0.796189	0.0003345	0.00541425		1.3562	1.41718	1.065	0.944158
Ccdc34	0.200516	2.03633	0.000336764	0.0054387		0.0601918	0.0230919	0.117509	0.137709
Zc3hav1	7.11927	-0.583262	0.000342764	0.00552325		1.33474	1.36391	1.1338	1.08176
Depdc7	0.516066	-0.88903	0.000349169	0.00561392		0.0885717	0.221078	0.156603	0.0951536
Eif4g1	3.67468	-0.176685	0.000350895	0.00562914		0.897104	0.935304	0.885006	0.661641
Mpeg1	22.3979	-0.0528012	0.000352799	0.00564713		2.42701	2.29934	2.27732	2.11104
Cks1b	0.618438	0.977734	0.000365771	0.00584182		0.162787	0.117685	0.28329	0.261376
Ndufa5	0.921204	-0.249998	0.000373021	0.00594446		0.262435	0.292318	0.268414	0.404971
Ankrd13c	1.332	-0.213601	0.000374828	0.00595282		0.45975	0.377334	0.341148	0.216356
Ddx17	3.1124	-0.146901	0.000375195	0.00595282		0.874263	0.794882	0.77518	0.582137
Lnx2	1.20331	0.651619	0.000379845	0.00601338		0.387141	0.267478	0.405337	0.158081
Gas5	7.72224	-0.164849	0.000382771	0.00603324		1.27807	1.42507	1.35932	1.4947
Pdcd6ip	2.64406	0.145588	0.000382546	0.00603324		0.787859	0.620154	0.691522	0.617291
Trib1	8.07705	0.0144118	0.000386869	0.00608455		1.4818	1.22952	1.31688	1.21194
Tln1	7.54596	0.330798	0.000387808	0.00608605		1.46106	1.26268	1.52347	1.36233
Bax	2.47259	-0.425997	0.000395389	0.00617817		0.662084	0.59066	0.535252	0.733272
H2az2	1.76745	0.28132	0.000394815	0.00617817		0.470454	0.416076	0.490445	0.529422
Ppp1r11	3.03031	-0.207766	0.000399672	0.0062316		0.67534	0.782072	0.691141	0.853837
Cfl1	22.6025	0.172016	0.000404802	0.00629186		2.36685	2.21537	2.40537	2.39075
Jaml	2.73748	0.730219	0.000406151	0.00629186		0.756991	0.535949	0.83777	0.575112
Sptssa	1.01071	0.986607	0.000405583	0.00629186		0.322376	0.251397	0.478298	0.363134
Ppp6r3	2.1038	0.114112	0.000414199	0.00640279		0.651028	0.58257	0.639433	0.39789
Marchf6	1.49637	-0.89062	0.00041695	0.00643154		0.494958	0.44279	0.277604	0.315333
Lyst	3.71534	0.181295	0.000438913	0.00675589		0.94637	0.837849	1.00242	0.626374
Pianp	0.871637	0.493831	0.000445737	0.00684633		0.339088	0.177831	0.244562	0.228751
Tmem50b	2.27431	-0.411219	0.000448253	0.00687036		0.536668	0.694261	0.611286	0.668738
Stk40	2.60453	-0.557479	0.000450737	0.00689379		0.686341	0.724689	0.527856	0.429053
Arl4c	2.74445	-0.0504052	0.00045652	0.00696747		0.544763	0.681964	0.767023	0.74643
Selenow	5.28771	0.20875	0.000459742	0.00700184		1.12442	0.984249	1.11449	1.20398
Fgd2	2.54541	0.445783	0.000461992	0.0070213		0.746554	0.592002	0.792007	0.502865
Fars2	1.40548	0.420631	0.000467762	0.00705253		0.454577	0.400147	0.53297	0.242559
Mark2	1.67322	-0.364928	0.000467954	0.00705253		0.539902	0.49053	0.413133	0.355804
Sell	0.720588	-0.508325	0.000466098	0.00705253		0.0777819	0.247366	0.225064	0.116947
Septin7	5.02232	0.0603552	0.00046703	0.00705253		1.05651	1.05241	1.12706	1.2104
Arhgap18	11.5799	0.0379774	0.000479645	0.00721366		1.78318	1.56023	1.64353	1.50617
Sorl1	0.956253	-0.371506	0.00048197	0.00723356		0.24716	0.370845	0.343999	0.200107
Cuta	1.31062	0.19118	0.000483038	0.00723454		0.393321	0.34141	0.385646	0.544086
Clic1	9.94559	0.202009	0.000485705	0.00725943		1.61798	1.50731	1.71281	1.71934
Gpr141	1.95406	0.00438417	0.000488867	0.00729159		0.32869	0.548379	0.552531	0.342619
Srp9	2.96641	-0.33363	0.00050464	0.00751134		0.734275	0.755923	0.665507	0.894099
Pde3b	7.97503	-0.806199	0.000506197	0.00751901		1.25254	1.42871	0.972667	1.01444
Sem1	9.863	-0.183418	0.000515357	0.0076237		1.57777	1.60329	1.55897	1.68675
Tma7	4.37418	-0.00205384	0.00051524	0.0076237		0.96602	0.946185	0.98078	1.12885
Dbnl	2.22964	0.274472	0.000528833	0.00780705		0.677887	0.507871	0.650062	0.580101
Tlr11	0.210747	-0.615769	0.000530852	0.00782086		0.105034	0.0434591	0.0272074	0.0734438
Cox6a1	4.80009	0.110079	0.000532006	0.00782189		1.03233	1.03133	1.10933	1.1573
Whamm	0.539135	-0.0132775	0.000540624	0.00793245		0.124897	0.251896	0.264792	0.124897
BC028528	8.89169	0.0677654	0.000551557	0.00807644		1.49492	1.38458	1.52189	1.66984
Dennd4b	1.45744	-0.796143	0.000579038	0.00846169		0.47685	0.422032	0.271448	0.279832
Egr1	2.97389	1.47853	0.000586443	0.00853534		0.4766	0.170423	0.277717	0.184221
Htr7	14.7003	-0.745195	0.000586017	0.00853534		1.84071	1.91784	1.53758	1.59877
Cyba	11.1571	0.06711	0.000595524	0.0086327		1.65139	1.68682	1.78487	1.81963
D130009I18Rik	0.269925	-0.436667	0.000594961	0.0086327		0.119996	0.101251	0.0845875	0.027324
Frmd4b	4.24736	-0.0719297	0.000597851	0.00864907		0.742306	0.731145	0.666618	0.343613
Lpcat1	1.66827	0.319954	0.00060192	0.00869052		0.560511	0.376874	0.514051	0.46197
Esf1	0.821829	0.0802618	0.000606056	0.00873277		0.213428	0.246108	0.269615	0.359611
Trerf1	3.88404	0.398278	0.00060779	0.00874031		0.96958	0.695359	0.916027	0.771765
Pttg1ip	1.0438	0.798482	0.000612895	0.0087962		0.311731	0.240686	0.44389	0.421229
Sbno2	5.25668	-0.256073	0.000614191	0.00879731		1.00119	1.19824	1.11552	0.820033
Med20	0.31993	-1.61895	0.000617904	0.00883297		0.13399	0.125586	0.0317518	0.0599668
Ndufa11	1.4166	0.0776599	0.000623482	0.00889509		0.416957	0.38368	0.428836	0.550835
Cxcr4	2.59442	-0.170487	0.000630825	0.0089821		0.396989	0.685591	0.571492	0.570592
Las1l	0.404129	-1.04853	0.000643986	0.00915144		0.108492	0.200515	0.10952	0.097665
Banf1	1.87977	0.000305844	0.000646527	0.00916951		0.479063	0.509677	0.544004	0.648373
Dock9	0.296712	-1.05864	0.000649185	0.00918916		0.0347558	0.151098	0.0787085	0.0322266
Lsm4	2.47883	-0.021193	0.000652201	0.00921378		0.62784	0.651132	0.676877	0.811731
Spidr	0.496116	1.60284	0.00066503	0.00937666		0.173823	0.0843363	0.229044	0.177016
Slc6a6	9.66872	-0.230102	0.000671062	0.00944327		1.62992	1.56498	1.49152	1.3068
Llph	2.90576	-0.111498	0.000672769	0.00944887		0.672494	0.709977	0.68982	0.875673
Atp2b4	1.11298	0.400041	0.000677286	0.00947761		0.189283	0.360035	0.414556	0.161294
Rack1	40.9222	0.053243	0.000677441	0.00947761		2.86642	2.8819	2.97723	2.96253
Iqgap2	6.46228	0.235831	0.000689039	0.00960265		1.27738	1.22058	1.42541	1.00331
Trps1	17.1297	-0.713327	0.000688503	0.00960265		1.81351	2.05313	1.64106	1.65299
Nck2	2.99051	-0.0548878	0.000692232	0.00962856		0.797738	0.652864	0.689498	0.494641
Tipin	0.19799	2.12169	0.000693871	0.0096328		0.0578396	0.0329432	0.105792	0.138363
Taok3	4.77408	0.0247724	0.000703355	0.00974571		1.04482	1.08838	1.10213	0.797298
Atp6v1f	2.78036	-0.193962	0.000706508	0.00977066		0.742377	0.69014	0.647845	0.841516
Zfp366	3.65388	-0.495562	0.000726301	0.0100252		0.455646	0.743952	0.562205	0.347
Arpp19	2.61734	-0.0544296	0.000729168	0.0100455		0.627606	0.733611	0.765411	0.794706
Arid5a	1.68563	-0.298499	0.00073932	0.0101615		0.393733	0.57104	0.511582	0.30963
Il21r	0.290805	-1.19882	0.000740401	0.0101615		0.0501008	0.1654	0.075461	0.0591807
Jup	0.774529	-0.368791	0.000742915	0.0101767		0.299694	0.179672	0.154808	0.172824
Ankrd13a	1.26279	0.231144	0.000769254	0.0104643		0.426521	0.37644	0.455288	0.246629
Eef2	14.7736	-0.0611987	0.000766762	0.0104643		1.95191	2.0359	2.02844	1.76192
Samd9l	1.64232	0.815858	0.000766862	0.0104643		0.531682	0.338225	0.558396	0.432757
Wdr7	0.369104	-1.12289	0.000769711	0.0104643		0.158272	0.132516	0.06858	0.0438483
Bicd2	0.448467	0.970145	0.000773376	0.0104944		0.202835	0.103355	0.203488	0.10811
Mxd1	5.02072	-0.814717	0.000774984	0.0104965		0.70874	0.991067	0.805312	0.645437
Lcp1	24.344	-0.239294	0.000777807	0.010515		2.39883	2.41926	2.34821	2.07697
Cnp	0.677739	1.10925	0.000785771	0.0106028		0.255798	0.142991	0.331911	0.196229
Cycs	4.45794	0.0729699	0.000790353	0.0106447		0.947829	0.942886	1.04271	1.15352
Arhgap5	2.83171	0.663067	0.000797452	0.0107203		0.756381	0.550152	0.791366	0.666427
Slco3a1	6.08633	-0.522507	0.000804827	0.0107993		1.04766	1.25775	1.07593	0.931748
Ncoa2	2.73892	-0.134973	0.00081351	0.0108956		0.796485	0.650596	0.66721	0.488224
Dusp5	11.8431	-0.858021	0.000819273	0.0109525		1.60648	1.69534	1.31935	1.41214
Gtf3c6	0.681082	0.0521904	0.000847129	0.0113039		0.207917	0.18873	0.215094	0.301033
Ptpn2	5.17154	-0.532631	0.000857817	0.0114254		1.04915	1.17932	0.981924	0.910343
Atp5g3	2.95829	-0.263417	0.000867309	0.0115306		0.764886	0.695757	0.652953	0.865091
Papola	3.67446	-0.280839	0.000869902	0.0115438		0.97386	0.878421	0.780903	0.734323
Adipor2	3.65449	-0.17807	0.000877401	0.0116219		0.801244	0.943194	0.950944	0.721974
Sumo2	4.26265	0.305073	0.000881575	0.0116558		1.01903	0.868326	1.02482	1.02075
Tasp1	0.245809	0.702698	0.000890389	0.0117509		0.0788758	0.0845775	0.147927	0.0106702
Crebbp	5.50429	-0.161483	0.000899644	0.0118395		1.1993	1.19677	1.16247	0.897717
Dctpp1	1.39069	0.160957	0.000900383	0.0118395		0.373572	0.371203	0.453034	0.530354
Tnni2	1.71121	0.829228	0.000919198	0.0120649		0.467687	0.389833	0.614686	0.572949
Pttg1	0.724829	1.04291	0.000923877	0.0120824		0.265353	0.132382	0.262725	0.26112
Tssc4	2.93675	-0.613569	0.000922574	0.0120824		0.75975	0.553374	0.399683	0.574415
Tnip1	1.30287	-1.10665	0.000929187	0.0121298		0.287305	0.402147	0.2307	0.116921
Vamp8	2.24251	0.257173	0.000937315	0.0122139		0.667603	0.524578	0.67328	0.638261
Tle5	2.13551	0.42909	0.000947573	0.0123253		0.616078	0.504159	0.67461	0.691397
Nt5c3	0.310496	1.24527	0.000957329	0.0124075		0.0850545	0.105531	0.18319	0.108525
Tomm20	3.85563	-0.291305	0.000957091	0.0124075		0.87641	0.985946	0.890911	0.994317
Dpy19l1	2.57358	0.43151	0.00097841	0.0126353		0.751868	0.55696	0.752013	0.584857
Klf2	3.40096	0.364704	0.000977273	0.0126353		0.684719	0.358789	0.561769	0.472148
Niban1	6.85436	-0.0947719	0.000989651	0.0127577		1.29694	1.27586	1.34532	0.950305
St3gal5	3.49462	0.319496	0.000994181	0.0127932		0.902292	0.635566	0.789862	0.741298
Atp5j2	3.2728	-0.0765032	0.00100925	0.012964		0.803671	0.803086	0.795902	0.923576
Gcsh	0.443537	0.775987	0.00101335	0.0129935		0.0750741	0.134888	0.208297	0.235399
Actr2	8.86876	0.0553113	0.00101711	0.0130187		1.59281	1.49778	1.5681	1.47547
Tubb5	3.52199	0.784646	0.00102021	0.0130352		0.67088	0.571517	0.881039	0.785257
Safb2	2.33932	0.228746	0.00102901	0.0131244		0.683538	0.621212	0.693572	0.453641
Gm2000	0.89524	-0.397314	0.0010446	0.0132997		0.260177	0.294445	0.24911	0.395129
Septin3	4.73108	-0.0481029	0.00106223	0.0135004		1.07129	0.925431	0.920355	0.879234
Tubb6	3.62576	0.505925	0.00106411	0.0135006		0.92377	0.743595	0.995856	0.650247
Cldnd1	5.31744	-0.40471	0.00106976	0.0135484		0.928068	1.14648	0.993649	1.12991
Chsy1	2.9554	-0.582838	0.00107796	0.0136045		0.769584	0.78003	0.598592	0.535372
Filip1l	4.37506	0.1382	0.00107676	0.0136045		1.01303	0.938438	1.09148	0.707043
Anapc11	1.32072	0.147405	0.00108449	0.0136393		0.441487	0.331717	0.364768	0.448577
Psmb3	3.50972	0.149733	0.0010835	0.0136393		0.91926	0.742809	0.875783	0.931269
Polr1d	5.45778	-0.2205	0.00108737	0.0136518		1.19741	1.06832	1.02498	1.15003
Rell1	1.66287	-0.313709	0.00109713	0.0137503		0.409005	0.517805	0.476795	0.256765
Senp5	0.865896	0.368459	0.00110546	0.0138308		0.347524	0.191463	0.26579	0.210206
Ddx6	9.55085	-0.255343	0.00112318	0.0140281		1.63645	1.59535	1.53192	1.28672
Cept1	0.722871	-0.0350432	0.00113162	0.0141091		0.215011	0.287759	0.318546	0.160684
Il13ra1	1.63307	0.0185922	0.00113754	0.014134		0.370308	0.517965	0.598553	0.301171
Spata32	0.542139	-1.08906	0.00113617	0.014134		0.147136	0.242707	0.12481	0.0605046
Irag2	1.35598	0.452447	0.00114606	0.0142155		0.476075	0.331422	0.455565	0.333216
Jun	2.53773	1.80304	0.00115113	0.0142539		0.447453	0.20006	0.602869	0.248158
Leprot	0.862065	0.444901	0.00116455	0.0143877		0.32816	0.197159	0.302006	0.26074
Rwdd1	1.80076	0.467547	0.00116592	0.0143877		0.474621	0.451355	0.586506	0.61022
Ccdc12	2.68122	0.134172	0.00117434	0.0144668		0.755545	0.590679	0.720251	0.724621
Ier3	7.53955	-0.365322	0.00117987	0.0145102		0.927275	1.28897	1.17371	1.09005
Lsm2	0.443586	0.0957104	0.0011821	0.0145129		0.124946	0.145228	0.177765	0.241235
Ndufb10	2.17136	0.0495703	0.00118994	0.0145843		0.589273	0.553429	0.581714	0.722636
St6gal1	3.39171	-0.0199859	0.00119701	0.0146461		0.7946	0.592327	0.612917	0.397851
Kmt2e	5.91988	-0.502329	0.00119959	0.0146529		1.14975	1.30477	1.10034	1.05663
Fgfr1	3.17549	0.664498	0.00121628	0.0148316		0.719972	0.752729	1.02481	0.722794
Pum1	2.74655	-0.0816027	0.00123545	0.0150399		0.700216	0.819434	0.776897	0.545898
Cacybp	1.58264	0.207372	0.00124212	0.0150703		0.404701	0.41609	0.510578	0.571287
Zbed6	0.793768	-0.370284	0.00124083	0.0150703		0.294561	0.27473	0.253866	0.128153
Cd24a	10.7538	0.0149784	0.0012552	0.0152035		1.73009	1.53305	1.62026	1.69308
Phlpp1	44.2714	-0.310719	0.00126043	0.0152412		2.94359	2.95143	2.79695	2.5369
Mrpl54	1.5789	-0.591111	0.00128183	0.0154741		0.435901	0.497397	0.401207	0.540542
Numa1	0.672959	1.11544	0.00128487	0.015485		0.242735	0.170845	0.367909	0.19333
Parp11	0.289106	1.36275	0.00130705	0.0156998		0.127626	0.063826	0.16815	0.0483228
Rbbp7	2.46669	0.449675	0.00130537	0.0156998		0.692446	0.522284	0.695545	0.742298
Parp1	0.652167	1.12029	0.00133232	0.0159537		0.238466	0.139036	0.310548	0.249668
Plcb2	1.00036	0.54171	0.00133261	0.0159537		0.37957	0.253524	0.377606	0.200845
Notch2	4.99029	-0.0231519	0.00133978	0.016013		1.14448	0.910636	0.939887	1.04281
Mef2d	2.05941	-0.0963886	0.00136805	0.0163238		0.582123	0.629764	0.639519	0.351026
Atp6v0c	4.30969	0.070652	0.00137663	0.0163991		0.890668	0.96639	1.03665	1.02323
Ddit4	0.255944	-0.0925886	0.00138599	0.0164835		0.0412781	0.127663	0.125917	0.0466333
Tyrobp	11.5693	-0.255005	0.00139391	0.0165504		1.65296	1.73454	1.65785	1.84443
0610010K14Rik	0.640371	-0.0328595	0.00139759	0.0165614		0.220294	0.162548	0.187463	0.312357
Kit	2.42886	0.117452	0.00139943	0.0165614		0.528189	0.678888	0.732258	0.491084
Flna	4.78947	0.167909	0.00144266	0.0170451		1.14898	0.982275	1.11159	0.830831
App	5.02296	-0.105187	0.00145145	0.017121		1.0649	1.06703	1.06554	0.738508
Set	7.05187	0.338475	0.00146905	0.0173003		1.36907	1.18532	1.39458	1.36424
Ndufab1	1.64754	-0.0301357	0.00148149	0.0173901		0.460307	0.439584	0.468261	0.597198
St13	2.26503	0.143349	0.00147958	0.0173901		0.57725	0.587297	0.678863	0.747653
Tgfbi	9.94159	-0.402326	0.00149669	0.0175399		1.3661	1.59482	1.54004	1.4323
5031439G07Rik	2.75698	0.69899	0.00150055	0.0175566		0.754026	0.617263	0.962132	0.650955
Crtc3	2.85562	-0.575376	0.00152416	0.0178041		0.599313	0.786657	0.645497	0.466957
Anpep	1.84439	0.062234	0.00152767	0.0178162		0.607858	0.453545	0.480903	0.407898
Atp5d	4.99285	0.0751102	0.0015353	0.0178763		1.06628	0.991852	1.0966	1.15053
Cd48	2.89963	0.0977908	0.00154914	0.0180085		0.812018	0.629038	0.739983	0.762491
Eif4g3	4.53315	-0.182931	0.00157601	0.018262		1.08822	0.989975	1.01302	0.829966
Rab2a	6.80452	0.173118	0.00157379	0.018262		1.24852	1.29861	1.45974	1.41097
Phactr2	5.39687	0.130847	0.00158155	0.0182968		1.1885	0.994685	1.10458	0.972912
Gas7	2.11119	1.03256	0.00159078	0.0183741		0.539425	0.439355	0.717435	0.448417
Zhx2	0.894762	-0.460738	0.00159982	0.018449		0.189093	0.311525	0.236575	0.112235
Elmo1	8.27011	-0.0866458	0.00162757	0.0187392		1.40975	1.47983	1.4571	1.1169
Casp4	2.25405	-0.153625	0.00163771	0.0187661		0.340327	0.640393	0.633043	0.412068
Ndufa6	6.93727	-0.192134	0.00163718	0.0187661		1.24824	1.33647	1.28878	1.35975
Pde4dip	0.538578	-1.21343	0.00163368	0.0187661		0.141779	0.241828	0.130979	0.146129
Chmp2a	2.40105	-0.0277795	0.0016421	0.0187866		0.620987	0.626027	0.689617	0.75529
Txnl1	1.77152	-0.342424	0.00166564	0.0190257		0.488305	0.506393	0.406018	0.651714
Malt1	5.8232	-1.29457	0.00167021	0.0190478		0.838461	1.06844	0.724574	0.739918
Cd180	1.60003	0.581153	0.00167426	0.0190638		0.498226	0.369323	0.51376	0.281894
Plxnb2	0.256549	0.595778	0.00168231	0.0191254		0.119527	0.0507993	0.0829316	0.110395
Elf2	4.25234	0.401036	0.00171196	0.0194013		0.933705	0.938477	1.09089	0.697141
Isy1	4.40246	-0.84271	0.00171069	0.0194013		0.945225	1.03109	0.691285	0.758354
BC004004	0.494867	0.0980567	0.00172224	0.0194445		0.128507	0.18023	0.203352	0.237855
Lars	2.38783	-0.836303	0.0017237	0.0194445		0.633964	0.677407	0.464756	0.488174
Lgals1	3.61119	0.227482	0.00172385	0.0194445		0.730137	0.769759	0.918382	0.943896
Ptrhd1	0.63282	0.879121	0.00173545	0.0195143		0.185752	0.160787	0.314916	0.288491
Wdr26	4.73284	-0.0337116	0.00173463	0.0195143		1.12143	1.01042	1.03699	0.845013
Ier3ip1	1.92406	-0.193725	0.00174829	0.0196281		0.536852	0.508113	0.475312	0.662426
Mfsd6	5.41345	-0.124547	0.00175948	0.0197231		1.06241	1.14666	1.08771	0.738695
Anxa6	2.87474	0.503392	0.00177101	0.019791		0.813936	0.634653	0.920417	0.712728
Nav1	4.09316	0.260391	0.00177059	0.019791		0.978715	0.835345	0.91592	0.667778
Nucks1	2.73007	0.442469	0.00178188	0.0198816		0.669549	0.597591	0.77037	0.704946
Rtn4	10.9495	0.0387047	0.00179733	0.020023		1.72871	1.55748	1.66145	1.51962
Csrp1	0.469385	1.17859	0.00181765	0.0202182		0.151	0.109418	0.228215	0.231227
Tex2	0.354596	1.23061	0.00183158	0.0203418		0.104987	0.118379	0.270482	0.0692193
S100a4	2.37987	0.374758	0.00183818	0.0203837		0.311975	0.522132	0.657889	0.499928
Fbxo11	14.2548	-0.263929	0.00184224	0.0203974		1.93085	1.80114	1.73855	1.54714
Arhgap22	1.40746	-0.0982393	0.00184572	0.0204047		0.315734	0.423371	0.436764	0.219395
Ikzf1	4.04341	-0.349421	0.00186529	0.0205895		0.749584	0.981347	0.863706	0.654714
Emilin2	0.911702	-0.623411	0.0018714	0.020594		0.181731	0.360994	0.238592	0.256011
Kansl1	5.47614	-0.429273	0.00187034	0.020594		1.13864	1.18362	0.993784	0.880907
St8sia4	9.84768	-0.542403	0.00188362	0.0206968		1.24504	1.50035	1.29211	1.14418
Pogk	0.227175	1.93552	0.00189454	0.0207853		0.0696512	0.0506978	0.207646	0.0527811
Bccip	0.691264	0.162584	0.00191537	0.0209819		0.204751	0.206429	0.238303	0.33326
Eif4ebp1	0.95496	-0.482956	0.00192406	0.0210452		0.235676	0.340536	0.262273	0.367664
Nckap1l	5.66347	-0.280516	0.00193782	0.0211523		1.11352	1.18141	1.12806	0.918753
Tsc22d3	2.04637	0.313296	0.00193971	0.0211523		0.597759	0.417955	0.549454	0.41814
H1f4	1.04221	0.527968	0.00195111	0.0212165		0.219433	0.210592	0.272756	0.368407
Naa38	0.727355	-0.0563775	0.00195276	0.0212165		0.197318	0.220106	0.238146	0.349389
Ybx3	3.42301	0.147485	0.00195443	0.0212165		0.719295	0.845551	0.961956	0.848643
Srsf2	4.89087	0.190495	0.00196046	0.0212501		1.07632	0.96721	1.0685	1.09732
Card10	0.810442	-1.29724	0.00197868	0.021412		0.271566	0.304362	0.149559	0.200177
Mapkap1	1.43982	0.588454	0.00198133	0.021412		0.492531	0.337122	0.564279	0.364224
Spred1	1.00591	-0.923673	0.00199854	0.0215657		0.230436	0.292896	0.180867	0.134153
Fam149a	0.841973	0.183833	0.00200433	0.0215959		0.329696	0.194796	0.252377	0.207996
Jmy	0.872547	-0.94372	0.00201387	0.0216663		0.213655	0.356069	0.219161	0.206189
Aopep	1.02236	0.849159	0.00202352	0.0216733		0.246979	0.254378	0.476332	0.204628
Cd300a	1.04341	-0.125565	0.00202317	0.0216733		0.197487	0.384745	0.337572	0.211209
Rasa2	1.84675	-0.445823	0.00202174	0.0216733		0.380278	0.559173	0.479976	0.474223
Psmg3	0.249455	-2.37916	0.00202885	0.0216981		0.111253	0.099504	0.0211685	0.0595015
Ebna1bp2	0.769717	0.289301	0.00206859	0.0220579		0.258617	0.187837	0.260989	0.35286
Morf4l1	7.10691	0.126453	0.00206677	0.0220579		1.32272	1.36662	1.4836	1.43493
Arid3b	0.493285	1.1971	0.00210206	0.0223578		0.198866	0.103822	0.234512	0.138427
Psme2	5.92741	0.157068	0.00210291	0.0223578		1.25072	1.09097	1.23205	1.27312
Cbx3	1.37745	0.499639	0.00210922	0.0223919		0.401247	0.354382	0.46259	0.47758
Fkbp2	1.54077	-0.0873089	0.00212046	0.0224781		0.426603	0.422643	0.432862	0.559031
Areg	0.326808	-4.55443	0.00213649	0.022552		0.02363	0.112646	0.0142822	0.0159383
Arih2	10.4304	-0.33039	0.0021368	0.022552		1.54173	1.72422	1.56735	1.34884
Tpm4	7.8058	-0.402753	0.00213273	0.022552		1.46597	1.41626	1.19891	1.3253
Barx2	0.479967	1.88428	0.00215287	0.0226614		0.0862662	0.100283	0.305565	0.16226
Tyk2	1.06474	-0.0427207	0.00215344	0.0226614		0.391379	0.292485	0.317895	0.259182
Ppp6c	1.1202	0.672759	0.00219024	0.0230151		0.383447	0.264015	0.426257	0.380498
Anapc13	1.02642	0.0243835	0.00220526	0.0231205		0.298441	0.31248	0.352355	0.422213
Tm9sf1	0.317723	0.49587	0.00220668	0.0231205		0.0779952	0.114788	0.164377	0.167364
Chst11	3.20044	-0.647067	0.00224047	0.0234405		0.564823	0.793102	0.575877	0.383512
Anp32b	6.42529	0.285538	0.00225425	0.0235261		1.22239	1.09851	1.31312	1.30548
Nop10	1.88398	-0.161463	0.00225517	0.0235261		0.482168	0.532552	0.489218	0.627552
Gm56555	1.68969	-0.127722	0.00227593	0.0237084		0.382734	0.562636	0.562091	0.369285
Gosr1	0.551595	-1.45879	0.00228704	0.0237899		0.180861	0.230644	0.0978426	0.190889
Apobec3	3.14633	-0.299253	0.00231297	0.0239969		0.756096	0.846489	0.786458	0.558896
Pmaip1	4.55678	0.266419	0.0023138	0.0239969		0.973535	0.764455	0.924349	0.665669
Slc30a7	1.5803	-0.650633	0.00231692	0.0239969		0.515466	0.462916	0.311908	0.345227
Psmg2	0.298746	1.15172	0.00232536	0.0240498		0.12381	0.0594671	0.139518	0.139661
Ubl5	3.61096	-0.118858	0.00234134	0.0241805		0.863336	0.851009	0.847258	0.997205
Mau2	1.08247	-0.434416	0.0023685	0.024426		0.380252	0.360105	0.294192	0.21149
Capn2	2.28428	0.615064	0.00237861	0.024462		0.641072	0.541838	0.749816	0.428761
Mthfd2	2.39884	-1.05275	0.00237876	0.024462		0.57534	0.703217	0.433529	0.482594
Gmps	0.970458	-0.291527	0.00240458	0.0246922		0.266797	0.391664	0.347977	0.223179
Dnajc2	1.88605	-0.0703509	0.00247227	0.0253513		0.514164	0.498983	0.502459	0.651322
Ano6	1.01703	0.974479	0.00250681	0.025669		0.348297	0.230847	0.435558	0.20561
H2-Eb1	176.598	-0.0754432	0.0025388	0.0258989		4.31264	4.32386	4.30552	4.39211
Paf1	2.17317	-0.584576	0.00254002	0.0258989		0.485453	0.652139	0.528316	0.546847
Vps28	1.16682	0.59875	0.00253369	0.0258989		0.358468	0.298353	0.461779	0.428132
S100a11	28.857	-0.170847	0.0025496	0.0259599		2.46976	2.52364	2.52587	2.62406
Mrpl27	0.372882	-1.29535	0.00255425	0.0259706		0.134383	0.117704	0.0651074	0.175756
Gpr33	0.601876	0.154579	0.00256054	0.0259979		0.20261	0.110087	0.125522	0.0907464
Mfn1	0.47295	-1.22482	0.00257367	0.02602		0.149325	0.226363	0.105556	0.0915127
Nudc	1.41447	0.605163	0.00257713	0.02602		0.404965	0.370959	0.592588	0.458264
Pogz	0.607444	0.254639	0.00257649	0.02602		0.246511	0.144615	0.202152	0.0792455
Rab32	1.33618	0.536235	0.00257306	0.02602		0.454305	0.306137	0.460386	0.423646
Gabarapl2	2.20898	-0.144535	0.00258379	0.0260373		0.558668	0.629566	0.653095	0.724735
Unc119	1.548	0.00717681	0.00258606	0.0260373		0.511427	0.366928	0.400862	0.444868
Gnb2	6.88317	0.151645	0.00260155	0.026098		1.39474	1.22368	1.38046	1.24487
Mpc1	3.04633	-0.205032	0.00260293	0.026098		0.704831	0.723743	0.712624	0.826155
Zswim4	0.758866	-0.651755	0.00259613	0.026098		0.205789	0.243593	0.182714	0.0709653
Fam133b	1.05384	0.843157	0.00261249	0.0261576		0.305586	0.285508	0.496464	0.362177
Nqo2	0.290144	1.00292	0.00263499	0.0263463		0.137364	0.0565172	0.10874	0.0742435
Gm56906	1.17058	0.203192	0.00266487	0.0265765		0.227665	0.400287	0.457796	0.281192
Psma4	4.42272	-0.125707	0.00266539	0.0265765		1.04296	0.915568	0.932697	1.06994
Cnksr3	0.374531	-0.945611	0.00268615	0.0266364		0.146668	0.0905033	0.047657	0.144256
Epb41	5.52732	-1.03974	0.00267538	0.0266364		1.04916	1.07248	0.73839	0.87659
Fam13b	2.05501	-0.473584	0.00267905	0.0266364		0.611459	0.543239	0.43225	0.442096
Sat1	5.42048	0.561284	0.00268336	0.0266364		1.04939	0.876667	1.09284	1.13723
Alpk1	2.24509	-0.261011	0.00269712	0.0267085		0.617196	0.543113	0.512193	0.396061
Uqcr10	2.11226	-0.110188	0.00270732	0.0267728		0.558824	0.592659	0.543768	0.690656
Trim30a	4.08103	0.417939	0.00274236	0.0270822		0.983094	0.731087	0.958574	0.765461
Hspa8	38.0274	0.0867334	0.00276187	0.0272377		2.71891	2.74278	2.83574	2.92409
Pfdn5	9.09939	-0.0498956	0.00277942	0.0273037		1.49314	1.5091	1.54922	1.66145
Rwdd4a	0.517315	-0.578977	0.00277899	0.0273037		0.137998	0.197457	0.151062	0.237999
Serf2	20.7539	-0.157028	0.00278166	0.0273037		2.26586	2.25352	2.18721	2.31635
Tbcb	1.32803	0.126145	0.0027837	0.0273037		0.425847	0.318876	0.39741	0.486525
Anp32e	2.86301	0.261736	0.00279122	0.0273075		0.705086	0.634849	0.785763	0.787471
Snrpb2	1.38932	-0.707891	0.00279165	0.0273075		0.395683	0.373075	0.264002	0.469716
Id2	15.8535	-0.521491	0.00279662	0.027319		1.51355	1.83667	1.60601	1.85109
Eloc	2.79684	-0.527143	0.00281494	0.02735		0.704507	0.743451	0.577983	0.814248
Gramd4	3.03232	-0.0586495	0.0028128	0.02735		0.824971	0.702629	0.706856	0.552989
Sertad2	3.00924	0.073837	0.00281372	0.02735		0.646375	0.640319	0.736216	0.33923
Stim2	3.29269	-0.107454	0.00281296	0.02735		0.84999	0.761578	0.713731	0.580942
Purg	1.42624	-0.811639	0.00282984	0.0274578		0.45919	0.376086	0.23511	0.310092
Abt1	0.29879	-0.336362	0.00284614	0.0275654		0.0839755	0.0892546	0.0811213	0.190089
Tiam1	5.63661	0.10318	0.00284856	0.0275654		1.14987	1.188	1.24232	0.90109
H1f0	0.414858	-1.21511	0.00286581	0.0276952		0.150757	0.065809	0.0403129	0.0853976
Nup153	3.00034	0.2714	0.00287722	0.0277683		0.799466	0.710318	0.864429	0.563521
H2-Ob	3.23171	0.350503	0.00288786	0.0277967		0.817388	0.686298	0.87623	0.81051
Samd4b	1.71632	-0.282144	0.00288642	0.0277967		0.481407	0.552295	0.474196	0.304844
Clic4	21.7201	-0.105407	0.00290382	0.027802		2.11103	2.21931	2.20009	1.73102
Ifi35	1.13789	0.278522	0.00289568	0.027802		0.399327	0.249178	0.332726	0.356554
Psmb7	1.87564	0.40522	0.00290027	0.027802		0.584977	0.437481	0.622133	0.563933
Slc35c2	0.814814	0.00926365	0.00289834	0.027802		0.314985	0.221008	0.216024	0.253277
Cpsf3	0.459103	0.918443	0.00291168	0.0278403		0.188748	0.0870259	0.193098	0.178426
Btla	7.37686	-0.195758	0.00292643	0.0279443		1.24029	1.40157	1.34573	1.07069
Drap1	1.92704	-0.266195	0.00293134	0.0279542		0.50166	0.590407	0.506424	0.65964
Ndfip1	5.002	0.0422287	0.00295397	0.0281329		1.1348	0.947781	1.04733	1.09214
Nup98	7.64213	-0.327713	0.00296663	0.0282162		1.37763	1.45691	1.34727	1.196
Lbh	1.03551	-0.0397286	0.00298153	0.0283206		0.366431	0.231386	0.254234	0.240628
Pet100	0.74848	-0.534131	0.0029996	0.0284175		0.218001	0.247586	0.195452	0.332212
Taf7	0.714686	0.189273	0.00299723	0.0284175		0.180113	0.2222	0.252846	0.33334
Etv3	12.0233	-0.518178	0.00301078	0.028486		1.47076	1.72953	1.55989	1.23751
Fbxl20	1.29165	-0.333279	0.00302462	0.0285795		0.32626	0.444299	0.386974	0.244365
Lpar6	0.908273	-0.597968	0.00308456	0.0291077		0.156298	0.204671	0.153379	0.347928
Timeless	0.508398	0.792825	0.00310395	0.0292525		0.135612	0.121285	0.187357	0.243776
Mmp25	0.23514	-0.70463	0.00310944	0.029266		0.045856	0.11869	0.0862004	0.0305148
Usp14	1.09298	-0.280555	0.00312106	0.0293372		0.332955	0.254363	0.250834	0.395386
Supt16	2.20106	0.290175	0.0031318	0.0293998		0.689792	0.520326	0.603505	0.496833
Maml1	0.655151	-0.124754	0.00315382	0.0295681		0.260326	0.192217	0.20813	0.114583
Ambra1	2.70553	-0.216495	0.00316567	0.0296407		0.715221	0.758286	0.739263	0.490072
Hpcal1	2.84582	0.201252	0.00318483	0.0297804		0.772019	0.648574	0.768692	0.495306
Ube2q1	1.20494	0.391449	0.00318884	0.0297804		0.38522	0.271636	0.381833	0.441133
Ndufa3	2.10651	-0.221661	0.00322112	0.0300042		0.547588	0.589451	0.537187	0.625711
Uba1	1.01358	-0.103731	0.00321755	0.0300042		0.364894	0.334821	0.337255	0.190306
Kdm1a	1.83885	0.313308	0.00324696	0.030206		0.446272	0.52126	0.649897	0.490547
Med29	0.743308	-0.906284	0.00327738	0.0304497		0.194672	0.26431	0.156076	0.310326
Prep	0.48594	-0.457921	0.00328787	0.0305079		0.13309	0.228609	0.192089	0.11542
Lig1	0.243549	2.45368	0.00330399	0.0306181		0.0762581	0.0258181	0.12166	0.136023
Fbxw11	2.87895	-0.13242	0.0033215	0.0307409		0.754798	0.704307	0.647891	0.433585
Pde7a	0.788712	-0.249765	0.00332997	0.0307799		0.223215	0.268401	0.28481	0.090325
Dapp1	11.7453	-0.573659	0.00333855	0.0308197		1.55283	1.67809	1.38919	1.30037
Commd4	0.966192	0.0840542	0.00334485	0.0308384		0.308737	0.267353	0.308822	0.401604
Ostf1	4.09936	0.227186	0.00339318	0.0312441		1.01928	0.872835	1.02758	0.966686
Cisd1	0.405958	0.0143436	0.00339923	0.0312599		0.118298	0.116049	0.138033	0.236193
Abcc4	3.2545	-0.472797	0.00342804	0.0314447		0.644323	0.800026	0.703931	0.474733
Impdh2	2.50205	0.18746	0.00342743	0.0314447		0.589857	0.686711	0.820817	0.720925
Stmp1	1.33338	0.352826	0.00347601	0.0318443		0.381556	0.363347	0.426399	0.489317
Atad1	0.955144	-0.161132	0.00350336	0.0319804		0.305925	0.276646	0.257877	0.40832
Itga5	3.05329	-0.253539	0.00350415	0.0319804		0.708149	0.702882	0.636838	0.384868
Rnf216	3.01032	0.136686	0.00349881	0.0319804		0.770579	0.800597	0.845194	0.569582
Fzd1	0.239907	-0.926379	0.00351062	0.0319989		0.105051	0.0776223	0.0613882	0.0200932
Cnot8	0.478347	0.0848898	0.00353995	0.0322256		0.210444	0.104033	0.143557	0.117889
Nabp2	0.319455	0.68659	0.00355146	0.0322897		0.119897	0.0757336	0.113861	0.165837
Fus	6.32475	0.429998	0.00355914	0.0323188		1.2722	1.16204	1.40399	1.15054
Sppl2a	4.77794	0.106171	0.00358708	0.0325315		1.08019	0.957796	1.002	1.00339
Maml3	1.13682	-0.300827	0.00360153	0.0326217		0.282491	0.375031	0.322355	0.110535
Arl6ip1	5.45318	-0.0318249	0.00365337	0.0330084		1.09469	1.08502	1.07569	1.21749
Pitpna	6.49854	0.41012	0.00365299	0.0330084		1.27687	1.18242	1.51737	1.26356
Mpp7	9.73139	-0.285088	0.00366094	0.0330354		1.40453	1.08986	0.901029	0.908045
Cd68	2.22789	0.507654	0.00367222	0.0330545		0.628932	0.499369	0.717814	0.648336
Srf	0.311287	0.119186	0.00367148	0.0330545		0.145951	0.0811313	0.0949991	0.0700835
Rex1bd	1.0251	0.231891	0.00368547	0.0331325		0.330645	0.268373	0.33844	0.410514
Pabpc1	23.2729	-0.105688	0.00370374	0.0332554		2.36027	2.38352	2.38738	2.37874
Fibp	0.460514	0.429615	0.00372999	0.0334237		0.129891	0.133917	0.202663	0.23493
Tmem131	6.44544	-0.792675	0.00373175	0.0334237		1.10984	1.27871	0.975977	1.03369
Pepd	1.89661	0.729614	0.00376373	0.0336684		0.50025	0.427052	0.646337	0.491931
Uqcrh	7.49279	-0.0298817	0.00380583	0.0340028		1.3259	1.37796	1.41739	1.47971
Sipa1l1	6.72197	-0.628896	0.00382365	0.0341198		1.19801	1.30334	1.08146	1.0111
Prkce	1.5213	0.243783	0.00383466	0.0341759		0.483273	0.366808	0.415058	0.289734
Mrpl21	1.02995	0.206323	0.00384181	0.0341973		0.300793	0.288303	0.365469	0.431752
Tmem14c	1.88738	-0.12726	0.00386081	0.0343225		0.525093	0.512092	0.489817	0.672144
Uchl5	0.708328	0.853948	0.00386538	0.0343225		0.196701	0.207365	0.369197	0.282892
Eif5b	4.32615	-0.142114	0.00389848	0.0345739		0.982574	0.902375	0.922881	1.07485
Strip2	1.46249	-0.0976928	0.00390629	0.0346007		0.429688	0.294573	0.335663	0.329809
Pmepa1	2.85325	-0.367339	0.00393	0.034768		0.565235	0.744273	0.650641	0.755625
Degs1	0.789411	-0.760457	0.00394673	0.0348732		0.223149	0.283188	0.204902	0.305624
Ube2w	1.86101	-0.852258	0.00396466	0.0349888		0.540303	0.548708	0.367657	0.415251
Cep120	1.03399	-0.73369	0.00399312	0.035197		0.316593	0.380516	0.257262	0.184383
Slc38a2	6.98196	-0.485504	0.00401422	0.0353399		1.35091	1.28696	1.10502	1.13974
Nr4a1	5.51207	0.319875	0.00403853	0.0354423		0.981259	0.812006	1.07171	0.686069
Nudt21	1.83624	0.0636719	0.00404059	0.0354423		0.512117	0.504104	0.589849	0.638919
Scpep1	1.69779	0.446828	0.00403225	0.0354423		0.425746	0.475375	0.638129	0.442519
Gm10125	0.315302	-0.846277	0.00405753	0.0355444		0.0839023	0.154594	0.0804286	0.0146743
Gm38115	0.550149	-1.95274	0.00406208	0.0355444		0.169247	0.208035	0.0616534	0.166396
Hmga1	0.379223	0.643807	0.0040736	0.035559		0.0996657	0.142112	0.22812	0.149928
Pin4	1.09231	-0.0972068	0.00407176	0.035559		0.279824	0.370737	0.388994	0.418916
Gnas	8.14369	0.0113023	0.0040859	0.0355938		1.41117	1.43173	1.52431	1.53129
Rgs10	3.66126	-0.332242	0.00408745	0.0355938		0.938256	0.783534	0.753623	0.891709
Ddx3x	6.41848	0.0636362	0.00409289	0.0355983		1.30663	1.19608	1.26723	1.00992
Rora	0.276019	0.360534	0.00413009	0.0358786		0.0420733	0.103526	0.0978887	0.0242245
Atp6v0a2	1.50928	0.574164	0.00417014	0.0361396		0.49695	0.38513	0.575466	0.338077
Setd1a	0.296947	-1.46817	0.00416525	0.0361396		0.116137	0.126399	0.0483837	0.0439064
Spp1	1.52967	0.657855	0.00417917	0.0361744		0.217657	0.253816	0.423284	0.446595
Sanbr	0.383468	-0.108763	0.00420227	0.0363307		0.16977	0.101207	0.103098	0.0561258
Per1	0.782924	-0.190578	0.00427042	0.0368758		0.306108	0.213938	0.201349	0.20584
Itgal	2.21709	-0.170961	0.0043016	0.0371006		0.657082	0.527922	0.51926	0.507225
Stub1	0.472558	0.714988	0.0043084	0.037115		0.162436	0.121226	0.192918	0.208238
Lrrk1	4.9539	-0.132983	0.00433071	0.0372627		0.914113	1.10541	0.986134	0.786236
Ifi30	5.21176	0.020505	0.00438763	0.0377075		0.982658	1.07626	1.17976	1.05511
Rgs2	5.7625	0.898208	0.00442321	0.0379681		1.03018	0.747664	1.12887	1.05433
Fam117a	0.232363	1.46067	0.00443302	0.0380071		0.0841708	0.0428904	0.130623	0.121434
Dpm3	0.79262	0.00222752	0.00444118	0.0380128		0.250933	0.229854	0.234251	0.343395
Hipk1	3.40997	-0.0190301	0.00444421	0.0380128		0.785328	0.892472	0.949696	0.667008
Gpr171	9.08329	-0.206227	0.00446181	0.038073		1.20755	1.5286	1.38494	1.46338
Khdc4	2.53133	0.313593	0.00446145	0.038073		0.722079	0.620283	0.758642	0.49418
Herc1	2.44331	-0.712691	0.00448634	0.0382371		0.610043	0.740263	0.524695	0.559284
Syvn1	0.541918	0.0292209	0.0045503	0.0387366		0.17736	0.214861	0.223241	0.0773129
D8Ertd738e	2.94491	0.0833478	0.00458041	0.0388598		0.70725	0.729284	0.813056	0.844301
Jak2	24.7848	-0.298185	0.00458631	0.0388598		2.29135	2.41732	2.20782	1.95864
Orai3	0.266231	-2.31991	0.00458282	0.0388598		0.0854883	0.097924	0.0234944	0.12809
Plekhb2	0.726359	0.916742	0.00458161	0.0388598		0.24646	0.139886	0.274288	0.131801
Arl10	0.31571	0.724822	0.00459892	0.038921		0.142633	0.0722043	0.128967	0.0433915
Gpr183	2.43337	1.1211	0.00461198	0.0389858		0.474151	0.477463	0.819287	0.542814
Gm43661	0.351863	0.365773	0.00462414	0.0390429		0.065183	0.148757	0.182823	0.0880508
Pgp	0.243342	1.26687	0.0046527	0.0392381		0.0660065	0.0771109	0.196807	0.104786
Hnrnpab	6.43787	0.190754	0.00466082	0.0392607		1.19833	1.23897	1.38362	1.32384
Clnk	0.635861	1.17449	0.00468649	0.039431		0.230774	0.130847	0.314555	0.144198
Hivep2	14.1601	-0.572424	0.00474	0.0398348		1.76995	1.82058	1.63872	1.45717
Usp7	2.43063	-0.133369	0.00478307	0.04015		0.72846	0.648303	0.648316	0.487511
Lpcat2	0.393382	-0.436533	0.00486012	0.0407494		0.0892526	0.179323	0.177255	0.0654315
Rpl7	31.9475	0.0329364	0.00487921	0.040844		2.64933	2.67246	2.74189	2.69432
Snhg3	0.368217	-0.681634	0.00488272	0.040844		0.114091	0.122957	0.0812929	0.205213
Mthfsl	1.19807	-0.13986	0.00490051	0.0409454		0.35031	0.3043	0.284412	0.17002
Cd207	0.270846	4.57113	0.00493285	0.0411679		0.0473413	0.0196395	0.22303	0.0623661
Dnajc8	3.66698	-0.0221901	0.00494143	0.0411919		0.908587	0.83382	0.880635	0.940141
Tanc2	0.476803	1.08325	0.00495389	0.0412482		0.137822	0.0835117	0.179774	0.218138
Gpatch3	0.197489	-3.42932	0.00496518	0.0412526		0.0863716	0.0662306	0.00423085	0.0569403
Nmt2	0.801163	0.356302	0.00496586	0.0412526		0.291283	0.221609	0.318544	0.128835
Klhl15	0.301078	-0.405774	0.00498362	0.0413051		0.123484	0.118917	0.110659	0.0275161
Pdrg1	0.436908	0.231064	0.00498045	0.0413051		0.181279	0.103917	0.142366	0.176213
Calm3	2.17	0.361228	0.00503152	0.0416543		0.602339	0.524041	0.688139	0.656354
Ikbkb	4.40956	-0.168139	0.00504848	0.0417263		0.974391	1.0773	1.06896	0.785126
Nxt1	0.419684	0.88127	0.00505284	0.0417263		0.117473	0.124037	0.209534	0.184903
Pnp	1.55738	0.817841	0.00505756	0.0417263		0.438224	0.397829	0.602208	0.458766
Polr1h	1.3213	-0.0257874	0.00508104	0.0418721		0.448892	0.327229	0.353199	0.44815
Gm12940	0.395796	0.134645	0.0050975	0.0419599		0.160875	0.0815092	0.100111	0.135786
Chmp5	1.22042	0.330457	0.0051491	0.0423364		0.406901	0.292954	0.402359	0.447451
Cpq	3.62601	0.0963489	0.00524115	0.0429953		0.914617	0.718689	0.747919	0.69334
Tspan9	0.286812	0.444748	0.0052354	0.0429953		0.132505	0.059651	0.0755902	0.0909081
Zbtb46	4.30891	-0.239558	0.00525293	0.043043		0.988135	0.866043	0.826969	0.686583
Ttc1	0.476376	0.400688	0.00527138	0.0431452		0.13832	0.192518	0.264971	0.129492
Adgre5	5.34267	0.586991	0.00529339	0.0432763		1.1261	0.97535	1.29935	0.864714
Rpa3	0.323124	0.990828	0.00534602	0.0436571		0.121335	0.0677239	0.153953	0.156262
Rtn1	1.10076	1.04362	0.00538417	0.043919		0.351449	0.197422	0.323882	0.241967
Aff3	3.03649	-0.132509	0.00540065	0.0440037		0.762766	0.658543	0.655527	0.413833
3110082I17Rik	0.445154	-0.190749	0.00541339	0.0440578		0.112432	0.201533	0.216282	0.0994575
Psmd11	1.95773	-0.271557	0.00544508	0.0442658		0.58443	0.608978	0.545942	0.378698
Ubc	10.0443	0.472023	0.00545206	0.0442727		1.55882	1.53292	1.86421	1.38701
Tbc1d9b	0.645273	-0.975283	0.00546491	0.0443272		0.191763	0.237969	0.151227	0.103966
Cers6	1.59084	-0.0578865	0.0054879	0.0444149		0.347148	0.491449	0.517096	0.333401
Hsph1	1.21836	-0.860684	0.00548803	0.0444149		0.271989	0.287754	0.212721	0.486302
Dut	0.573023	0.970829	0.00553131	0.0447071		0.175053	0.125983	0.204249	0.245095
Tug1	0.87822	-0.452044	0.00553653	0.0447071		0.326123	0.272775	0.198582	0.242125
Hmgn1	2.11643	0.176564	0.00556065	0.0448518		0.541946	0.52676	0.614501	0.692367
Sil1	0.580775	1.1399	0.00565188	0.0454841		0.188601	0.16257	0.34828	0.141617
Smad4	3.02125	0.00586657	0.00565007	0.0454841		0.712341	0.857378	0.873866	0.609974
Snx29	1.30793	-0.160255	0.00565795	0.0454841		0.420489	0.339099	0.332148	0.234517
Csad	0.407296	-0.433241	0.00566751	0.0455103		0.163558	0.153992	0.110362	0.0543985
Pfkl	0.200121	0.95486	0.00571243	0.0458201		0.0900397	0.0294926	0.0706982	0.0905952
Lamtor1	1.09511	0.666368	0.00574376	0.0459883		0.361543	0.268491	0.460542	0.389553
Ubxn4	6.27932	-0.168786	0.00574614	0.0459883		1.15703	1.27055	1.2552	1.2172
Fryl	3.10629	0.240338	0.00576444	0.0460836		0.847118	0.732464	0.83532	0.608376
Tamalin	3.11708	-0.0204826	0.00581948	0.0464722		0.746783	0.600407	0.61464	0.597466
Tnip3	8.83772	-0.195798	0.00590209	0.0470798		0.716563	1.06303	0.733341	0.701813
Mrpl23	1.0221	0.17765	0.00593968	0.0473273		0.28839	0.289556	0.343965	0.431946
Gpx4	2.28757	0.0309931	0.0059805	0.0476		0.570293	0.58876	0.670826	0.704818
Tbc1d5	4.30044	-0.606375	0.00604831	0.0480868		0.983187	0.926423	0.738339	0.84593
Inpp4a	1.25541	-0.108651	0.00612458	0.0486395		0.445071	0.301313	0.276379	0.370457
Fbxw7	1.38924	0.100972	0.00613272	0.0486506		0.457826	0.380662	0.431432	0.290699
Pole4	1.54731	0.0458748	0.00615633	0.0487844		0.427031	0.421534	0.424406	0.557527
Thoc2	3.73294	-0.309546	0.00617417	0.048872		0.9181	0.92855	0.815408	0.688156
Atxn7l1	2.68743	-0.0350126	0.00620456	0.0489927		0.599162	0.774239	0.770528	0.476606
Csrnp1	2.76097	-0.273722	0.00622923	0.0489927		0.69382	0.749063	0.691772	0.498698
Gpd2	12.7526	-0.386859	0.00621758	0.0489927		1.74221	1.73647	1.56816	1.47152
H2ac8	0.287445	1.66571	0.00623067	0.0489927		0.0542245	0.056287	0.114036	0.135389
Lyar	0.827565	-0.626186	0.00623692	0.0489927		0.231736	0.284464	0.190452	0.314837
Wdr89	0.589658	-0.231151	0.00621576	0.0489927		0.156801	0.22147	0.212034	0.248489
Zfp729b	0.273499	-1.13147	0.00623477	0.0489927		0.0659517	0.128976	0.0631619	0.122193
Gm12185	0.26122	1.2615	0.00626482	0.0491584		0.120288	0.055969	0.131863	0.0422167
Crem	11.2887	-0.703183	0.00631477	0.0494965		1.55431	1.72168	1.20944	1.54596
Plp2	4.29346	0.199544	0.00635174	0.0497324		0.957199	0.935038	1.07958	1.06782
Nr4a3	8.20978	-0.691301	0.00636755	0.0497482		1.14666	1.07845	0.786559	0.902186
Rrm2b	0.340334	0.00316111	0.00636718	0.0497482		0.153635	0.0729786	0.0937234	0.0962851
Cyp27a1	0.91806	0.854364	0.00638375	0.0497925		0.309382	0.254213	0.414438	0.176433
Mtmr10	1.28938	0.963379	0.00639392	0.0497925		0.401926	0.242699	0.413219	0.274626
Runx3	4.59784	-0.262391	0.00638964	0.0497925		0.869131	1.09056	1.00372	0.845189

## Sheet: cDC2
Row.names	baseMean	log2FoldChange	pvalue	padj		NS.avg.Seurat	DS5.avg.Seurat	Vehicle.avg.Seurat	NET3IB.avg.Seurat
Rps29	30.5147	-0.061423	1.0019e-229	1.37291e-225		2.45993	2.7018	2.65077	3.24945
Rpl35	12.8796	0.33761	8.56644e-211	5.8693e-207		1.70722	1.82504	2.02771	2.42754
Rps27	22.6914	0.061332	9.48204e-178	4.33108e-174		2.1779	2.41116	2.44189	2.91476
Rps28	26.0414	0.0931834	1.54905e-177	5.30666e-174		2.30953	2.57804	2.62779	2.99474
Rpl38	22.0225	0.0437436	2.36017e-149	6.46829e-146		2.21647	2.406	2.41606	2.83683
Rpl37a	30.0286	0.0377932	3.24732e-146	7.41634e-143		2.5551	2.67628	2.69816	3.1236
Lars2	8.40585	-0.57623	2.2015e-140	4.30959e-137		1.79215	1.72086	1.36908	0.768963
Rpl39	32.684	0.0082441	6.19216e-127	1.06064e-123		2.61776	2.78029	2.78241	3.16056
Cmss1	32.261	-0.303766	1.22628e-126	1.86708e-123		2.98758	2.89821	2.67192	2.06479
Camk1d	24.3941	-0.278813	3.06472e-125	4.19958e-122		2.78491	2.62781	2.40762	1.86486
Rps21	29.3382	0.0121517	3.14991e-124	3.92392e-121		2.5133	2.71478	2.70212	3.03527
Rpl36	20.8587	0.0643551	1.29798e-112	1.48219e-109		2.22699	2.34742	2.38339	2.72144
Rps25	28.0632	0.059317	2.45963e-111	2.59264e-108		2.55892	2.64626	2.66659	2.97234
Gm10076	3.55439	0.648235	2.13829e-110	2.09293e-107		0.724171	0.825852	1.11165	1.28239
Rpl41	34.6105	-0.114813	2.07382e-109	1.8945e-106		2.79906	2.85178	2.75688	3.19185
Rps26	38.9934	-0.0467957	1.4603e-105	1.25065e-102		2.87184	2.96358	2.9003	3.30894
Rplp2	44.1002	0.0721665	1.39458e-93	1.12411e-90		3.0158	3.11882	3.13713	3.33883
Rps24	78.0486	0.0977574	2.79816e-89	2.13017e-86		3.50565	3.65788	3.70535	3.91253
Rpl13	75.0655	0.0730349	5.2977e-89	3.82076e-86		3.50743	3.61463	3.63732	3.88305
Rpl21	48.1662	0.140509	1.48237e-86	1.01564e-83		3.07973	3.14394	3.21376	3.45892
Rpl10	39.0183	0.370396	3.91398e-86	2.55396e-83		2.84466	2.88521	3.12347	3.219
Rpl27a	36.8803	0.125128	9.0986e-85	5.66719e-82		2.83967	2.91077	2.97948	3.1734
Fau	87.9396	0.13056	1.6921e-84	1.00813e-81		3.66605	3.71947	3.78164	4.05524
Rps23	39.7349	0.0702061	4.05369e-83	2.31449e-80		2.92676	2.99227	3.02587	3.24401
Rpl26	33.6891	0.15184	5.19305e-82	2.84642e-79		2.75061	2.78553	2.88979	3.11589
Rps19	32.6076	0.0178821	5.6838e-80	2.99558e-77		2.71346	2.82045	2.81419	3.04923
Rpl34	39.3161	0.0267304	1.02753e-79	5.21489e-77		2.89261	2.99488	2.99209	3.22418
Rpl17	50.1051	0.22067	3.18173e-79	1.55712e-76		3.13106	3.15844	3.27788	3.47675
Rpl6	39.1244	0.115048	2.07781e-77	9.81802e-75		2.87299	2.97123	3.02239	3.23756
Rpl12	23.3142	0.197836	8.7174e-77	3.98182e-74		2.3597	2.45213	2.5856	2.72437
Rpl23	62.5428	0.0636194	1.31979e-76	5.83391e-74		3.33358	3.42839	3.46562	3.68503
Rpl37	31.1484	0.0882612	1.59731e-76	6.84e-74		2.638	2.73219	2.77506	3.01977
Rpl35a	48.8743	0.00551752	3.84274e-74	1.59567e-71		3.10549	3.21484	3.20283	3.42852
Rpl31	13.2476	0.0580625	1.01524e-73	4.09173e-71		1.89332	1.97306	2.00482	2.22392
Rps12	54.9169	0.00949759	1.23716e-73	4.84364e-71		3.23668	3.32249	3.31603	3.55027
Rpl32	44.4345	0.139353	1.30301e-73	4.95977e-71		2.99292	3.06739	3.14564	3.35993
Rpl14	29.0062	0.0286638	3.46691e-73	1.28398e-70		2.60171	2.71522	2.72465	2.92004
Rpl24	29.0088	0.0445625	5.92657e-73	2.13715e-70		2.61834	2.67718	2.6808	2.95215
Rpl19	46.7873	0.135789	7.43014e-73	2.61065e-70		3.08679	3.13538	3.20604	3.39435
Rpl9	37.0961	0.215662	3.92442e-71	1.34441e-68		2.82839	2.912	3.04207	3.13635
Rpl18a	41.299	0.202131	1.61166e-70	5.38649e-68		2.92357	3.00356	3.12893	3.26272
Rpl36a	15.6722	0.0297507	1.77022e-70	5.77556e-68		1.97407	2.11158	2.13623	2.37217
Rps8	79.5548	-0.067713	1.13801e-68	3.62653e-66		3.56929	3.69518	3.62877	3.91292
Rpsa	46.3525	0.157332	1.69325e-68	5.27331e-66		2.99906	3.14521	3.24377	3.36158
Rpl5	30.0086	0.160944	1.04441e-67	3.18033e-65		2.61284	2.70813	2.82129	2.93892
Rps20	43.3134	0.0943995	8.6092e-67	2.56461e-64		2.97493	3.08196	3.12802	3.30095
Rplp1	65.2901	0.0745379	8.8175e-67	2.57077e-64		3.39036	3.47369	3.50562	3.71413
Rpl28	41.4243	0.129859	5.05899e-65	1.44424e-62		2.99053	2.97956	3.0679	3.27829
Rps13	37.8798	0.12494	7.80037e-64	2.1814e-61		2.88787	2.92809	3.00239	3.17436
Rpl8	30.8082	0.150478	7.48388e-63	2.05103e-60		2.64468	2.77225	2.85232	2.9387
Rpl13a	46.7337	0.122595	2.37928e-62	6.39279e-60		3.09165	3.12477	3.20516	3.37609
Rps15a	46.5598	0.0321169	3.68581e-62	9.71283e-60		3.07784	3.15664	3.16378	3.35994
Rps6	26.3284	0.0976132	2.19547e-61	5.67632e-59		2.51728	2.60094	2.64857	2.80884
Rps16	61.0347	0.0826332	1.28903e-60	3.27104e-58		3.34764	3.42867	3.46495	3.61119
Rps15	32.3515	0.180934	3.19227e-60	7.95339e-58		2.74112	2.76343	2.87882	3.01365
Rps17	12.5747	-0.00938937	3.4381e-59	8.4129e-57		1.84516	1.93414	1.92782	2.15643
Cdk8	3.23929	-0.512692	4.23203e-57	1.01739e-54		1.00137	0.931111	0.698717	0.386309
Rps3a1	50.7132	0.166063	6.29049e-57	1.48618e-54		3.16711	3.21868	3.32498	3.40476
Rps10	44.8289	0.173999	4.09851e-56	9.51897e-54		3.03659	3.08509	3.19216	3.31152
Tpt1	126.209	0.107198	6.08805e-56	1.39041e-53		4.04223	4.14179	4.20588	4.29781
Rpl30	41.8035	0.0987449	7.88487e-56	1.77125e-53		2.97651	3.04791	3.08687	3.24662
Rpl22	21.5288	0.014397	2.15303e-55	4.75854e-53		2.37426	2.3888	2.38627	2.65134
Rps18	25.9695	0.0433264	2.95454e-55	6.42636e-53		2.52178	2.57374	2.58371	2.80409
Rps4x	50.7306	0.173549	5.20617e-53	1.11469e-50		3.1253	3.20636	3.32291	3.39586
Rps9	52.1561	0.158601	7.49872e-53	1.58085e-50		3.1962	3.21458	3.30826	3.46526
Rpl29	22.7182	0.248011	3.66152e-52	7.6021e-50		2.37473	2.41819	2.56712	2.65311
Rpl22l1	4.77651	0.0491413	5.55861e-52	1.13686e-49		0.93031	1.10325	1.14675	1.36516
Rpl10a	23.3979	0.150536	8.86632e-52	1.78669e-49		2.41896	2.45447	2.54046	2.69665
Rplp0	43.6486	0.199533	1.12823e-51	2.24059e-49		2.97285	3.07892	3.19995	3.24675
Rps27a	53.5987	0.0764357	5.87366e-51	1.14981e-48		3.24302	3.27582	3.30649	3.48353
Rps11	58.9103	0.183905	1.01133e-48	1.95187e-46		3.31194	3.32854	3.43671	3.57275
Eef1b2	16.4349	0.134759	1.82151e-48	3.46669e-46		2.06161	2.12681	2.20742	2.35928
Rps5	35.0388	0.217469	3.32942e-48	6.24974e-46		2.77741	2.854	2.9967	3.03294
Rps7	48.8318	0.208318	3.73656e-47	6.9192e-45		3.10638	3.16564	3.29173	3.35333
Fxyd5	15.2997	0.146283	4.06728e-46	7.43119e-44		2.00497	2.06254	2.16768	2.29628
Tmsb10	31.4191	0.319099	1.52249e-45	2.74509e-43		2.71063	2.53302	2.67502	2.9989
Atp5e	6.65674	-0.0279878	3.37406e-44	6.00452e-42		1.341	1.34404	1.35328	1.61055
Gphn	7.33303	-0.137639	1.43022e-43	2.5126e-41		1.6023	1.51475	1.37499	0.946804
Rpl27	23.9947	-0.0296679	1.48889e-43	2.58256e-41		2.48256	2.54994	2.50606	2.68098
Sh3bgrl3	14.9345	0.22747	2.52958e-43	4.33285e-41		2.06754	1.9679	2.09688	2.29565
Ftl1	43.1485	0.0142769	7.37184e-43	1.24711e-40		2.90207	2.9555	3.00252	3.25303
Rps3	31.8935	0.157465	1.04888e-42	1.75277e-40		2.70147	2.77418	2.87329	2.93542
Cmip	13.7158	-0.357016	1.92789e-42	3.18288e-40		1.94865	2.15973	1.93219	1.51559
Rpl11	36.355	0.111741	7.52425e-42	1.22744e-39		2.89258	2.89117	2.94999	3.09025
Nsa2	8.35624	-0.00927183	1.53273e-41	2.47095e-39		1.4845	1.50999	1.51183	1.80664
Rpl7a	22.5366	0.19591	5.7537e-41	9.16778e-39		2.41794	2.45788	2.55904	2.60578
Rpl18	37.7322	0.145061	1.16513e-40	1.83515e-38		2.89422	2.9351	3.01217	3.09959
Crip1	53.5202	0.242526	6.44545e-40	1.00366e-37		3.12615	3.12442	3.26165	3.45589
Cox4i1	10.3528	0.182573	4.45522e-38	6.85954e-36		1.76415	1.69497	1.78904	1.94141
Rps2	35.7237	-0.00975022	1.55091e-37	2.36135e-35		2.82727	2.92509	2.89611	3.02266
Rpl3	20.7778	0.220951	2.16676e-37	3.26275e-35		2.31448	2.35732	2.49748	2.51737
Ppia	29.2418	0.0910703	1.88574e-36	2.80872e-34		2.66482	2.67476	2.71307	2.86326
Cox7c	6.04104	-0.0184103	3.65904e-35	5.39138e-33		1.2788	1.27455	1.26765	1.50743
Naca	12.8088	0.115802	3.87379e-35	5.64708e-33		1.90493	1.89409	1.94762	2.11297
Rps14	50.0299	0.00473281	2.52178e-34	3.63747e-32		3.17694	3.25524	3.24842	3.33774
B2m	27.7064	0.177815	3.13293e-34	4.47194e-32		2.73089	2.52272	2.60895	2.79346
Ptma	38.4796	0.0730275	1.48277e-33	2.09468e-31		2.85448	2.92282	2.9542	3.13253
Cd74	595.044	0.369585	7.85913e-33	1.09891e-30		5.581	5.51588	5.78581	5.75313
Rpl15	26.2038	0.10136	1.63802e-32	2.26725e-30		2.56762	2.58952	2.64486	2.73539
Hmgb1	7.1949	0.108879	1.51586e-31	2.07718e-29		1.34084	1.36717	1.41146	1.64917
Fyn	15.9637	-0.279408	2.22917e-31	3.02439e-29		2.03315	2.27739	2.07208	1.65022
Rpl7	26.4403	0.129403	2.26419e-31	3.04178e-29		2.55239	2.61871	2.70292	2.72471
Rack1	32.212	0.224819	4.09047e-31	5.44192e-29		2.73532	2.77492	2.92383	2.89652
Trerf1	5.18394	0.535032	9.41525e-31	1.24055e-28		1.35484	0.888074	1.12655	0.903162
Ubb	27.2916	0.439864	6.21383e-30	8.10935e-28		2.5568	2.4402	2.75567	2.7129
Gpx1	15.2057	0.512965	1.26138e-29	1.63063e-27		2.23601	1.82447	2.12176	2.05206
Fth1	65.3794	-0.000955291	1.3871e-29	1.7764e-27		3.16125	3.41502	3.4269	3.49843
Cd52	24.4725	0.0349944	1.58681e-29	2.01334e-27		2.44551	2.44702	2.47599	2.69332
Rpl23a	40.3502	0.144134	1.6853e-29	2.11868e-27		2.97762	3.01306	3.11466	3.11374
Srgn	55.8327	0.109	2.55804e-29	3.18662e-27		3.16093	3.29151	3.34928	3.43021
Rpl4	15.2053	0.111574	7.08659e-29	8.74842e-27		2.03839	2.11389	2.17645	2.21365
S100a4	21.5981	-0.0365958	9.97997e-29	1.22103e-26		2.26313	2.36558	2.33131	2.57632
Rbm3	8.83371	-0.0113193	1.29636e-28	1.57204e-26		1.51036	1.64537	1.65134	1.74761
H2-D1	30.087	0.367985	1.79065e-28	2.15239e-26		2.7321	2.64072	2.86983	2.81685
H2-DMa	11.39	0.338056	1.91874e-28	2.2863e-26		1.89372	1.71676	1.91718	1.94589
Eif1	37.0566	0.0293274	7.68355e-28	9.07652e-26		2.84937	2.93907	2.94723	3.02204
Rpl36al	9.18786	0.030515	1.09439e-27	1.28175e-25		1.63372	1.63093	1.63589	1.82156
Med13l	7.68789	-0.299889	1.29378e-27	1.50243e-25		1.47445	1.65675	1.46933	1.16636
Pid1	18.2021	0.534838	1.68836e-27	1.94416e-25		2.39732	1.77649	2.16427	1.94866
Ndufb1	3.17546	-0.058421	5.78599e-27	6.60712e-25		0.80952	0.837097	0.836812	1.05971
Gm11808	0.786417	0.584416	1.45967e-26	1.65304e-24		0.213496	0.235741	0.352854	0.415129
Atp5k	1.09701	0.0923838	1.89991e-26	2.13397e-24		0.363651	0.322614	0.352805	0.533472
Taco1	0.505959	-0.540581	7.99081e-26	8.90228e-24		0.247134	0.200945	0.148551	0.0391702
Ifitm2	19.3149	-0.224478	2.39761e-25	2.64956e-23		2.00444	2.34494	2.18234	2.2727
Jund	31.0472	0.768098	2.68722e-25	2.94584e-23		2.72076	2.34313	2.91292	2.62826
Pfn1	21.1639	0.215585	3.13681e-25	3.4114e-23		2.43405	2.2356	2.38259	2.49434
Ly86	6.17626	0.293211	3.37643e-25	3.64308e-23		1.39152	1.17113	1.33692	1.48781
Tyrobp	22.3462	-0.000778902	3.67568e-25	3.93499e-23		2.4295	2.4264	2.42925	2.57621
Atp5mpl	2.58751	0.0441927	8.97228e-25	9.45747e-23		0.718764	0.713566	0.741076	0.922298
Snrpg	4.75836	-0.0850595	8.91703e-25	9.45747e-23		1.13093	1.11895	1.09662	1.29488
Atp5l	7.02997	-0.15313	1.06969e-24	1.11595e-22		1.45781	1.42759	1.34443	1.57173
Map4k4	13.8571	-0.307964	1.07499e-24	1.11595e-22		1.76933	2.09547	1.8615	1.46337
Ubl5	3.90715	-0.213415	1.23257e-24	1.26992e-22		0.991024	1.00062	0.906283	1.15622
Sec61g	5.08046	-0.134587	1.74375e-24	1.78318e-22		1.13655	1.16331	1.09666	1.35291
Gm34455	1.77705	-0.189759	4.64284e-24	4.71266e-22		0.646476	0.335544	0.296106	0.24767
Rsrp1	4.08431	-0.342918	5.99877e-24	6.04421e-22		1.21258	0.939702	0.785903	0.854003
Sem1	7.69199	-0.140279	1.05724e-23	1.05748e-21		1.53416	1.48523	1.41331	1.64339
Cox8a	7.85846	-0.0315701	1.23812e-23	1.22942e-21		1.55764	1.47642	1.43282	1.67721
Uba52	1.35241	0.00314362	3.03489e-23	2.99188e-21		0.371177	0.450062	0.467934	0.57855
Btbd9	7.6023	-0.531447	8.39188e-23	8.21386e-21		1.45777	1.59027	1.29838	1.08302
Eef1a1	82.5487	0.220332	1.06229e-22	1.03238e-20		3.67239	3.75944	3.8785	3.70785
Etv6	30.7301	-0.259189	1.35216e-22	1.30484e-20		2.74163	2.83928	2.65362	2.33575
Eif2s2	5.84185	-0.589278	1.90345e-22	1.82398e-20		1.1421	1.3938	1.10117	1.28094
Atox1	9.59113	-0.194794	4.1459e-22	3.94523e-20		1.66205	1.62086	1.52041	1.83345
Tmem256	1.75284	-0.156303	7.40014e-22	6.99338e-20		0.557607	0.484599	0.466761	0.707504
Egr3	0.985735	-0.187403	8.81045e-22	8.26915e-20		0.432692	0.196073	0.180178	0.208504
Cox6c	4.58836	-0.116801	1.22848e-21	1.14516e-19		1.11129	1.08758	1.04752	1.25757
Vim	64.6713	0.416625	1.7793e-21	1.64741e-19		3.20936	3.25159	3.54251	3.47668
Snrpf	3.00496	-0.0526703	1.85874e-21	1.70942e-19		0.821154	0.811059	0.790261	0.995711
Fcer1g	21.6081	0.0328427	1.90793e-21	1.74296e-19		2.44071	2.37598	2.38907	2.53434
Ccr2	7.65106	0.175127	2.26491e-21	2.05537e-19		1.64665	1.16223	1.27492	1.40679
Cox6b1	4.85907	-0.0974419	4.31677e-21	3.89162e-19		1.15221	1.13617	1.09555	1.30818
Chchd2	7.87758	-0.150696	4.49899e-21	4.02939e-19		1.50211	1.53734	1.4763	1.64106
Btg2	24.801	0.231015	5.00613e-21	4.45448e-19		2.62959	2.2586	2.44991	2.14552
Atp5h	6.09732	0.121349	9.09756e-21	8.04283e-19		1.37555	1.23557	1.31235	1.44822
Tmsb4x	296.192	-0.0161186	1.10633e-20	9.71799e-19		5.03284	4.9329	4.89574	5.07398
H2aj	2.63401	0.137696	1.20336e-20	1.05029e-18		0.710493	0.688755	0.754974	0.922153
Sub1	16.9923	-0.104566	1.22085e-20	1.05881e-18		2.05256	2.1792	2.08849	2.26085
St3gal1	10.3052	-0.0765273	1.30749e-20	1.12682e-18		1.65784	1.75292	1.68532	1.23552
Atp6v0c	10.4723	-0.0644365	1.76549e-20	1.51203e-18		1.60324	1.6648	1.62517	1.84575
Alox5ap	11.7404	0.218597	1.86089e-20	1.58384e-18		1.88665	1.77644	1.92225	1.97391
Nrros	8.61532	-0.154701	2.12175e-20	1.79471e-18		1.68154	1.56616	1.49158	1.2141
Gas5	4.35175	0.0504271	2.4383e-20	2.04982e-18		0.958017	1.01372	1.02251	1.22695
Cst3	74.1083	0.237963	3.048e-20	2.54675e-18		3.54555	3.4196	3.57997	3.69525
Txnrd1	15.3335	-0.3835	3.42225e-20	2.84213e-18		1.6915	2.16208	1.93191	1.83912
Btf3	10.0925	0.073755	3.51611e-20	2.90249e-18		1.76665	1.71099	1.76927	1.85414
Mthfd2	1.80541	-1.14334	5.70386e-20	4.68024e-18		0.479404	0.666126	0.378345	0.48825
Jarid2	15.0401	-0.342244	7.27972e-20	5.93774e-18		2.03521	2.19332	1.95594	1.7232
Ehd1	4.27263	-0.351947	7.74353e-20	6.27868e-18		0.851951	1.18091	1.02666	0.930437
Cd209a	29.9246	0.648974	1.08765e-19	8.76713e-18		2.44661	2.26014	2.77902	2.66297
Atp5md	2.10488	-0.208159	1.16738e-19	9.3547e-18		0.610793	0.634701	0.571557	0.782439
Rnh1	4.34667	0.0630251	1.24534e-19	9.92146e-18		0.90081	1.08794	1.12769	1.09787
Elob	4.1411	-0.0835976	1.28984e-19	1.02165e-17		1.00606	1.04069	0.989269	1.17963
Rnase6	1.58845	0.574446	1.53066e-19	1.20544e-17		0.618066	0.333817	0.488906	0.532724
Rab43	4.9318	-0.183172	1.93989e-19	1.51899e-17		1.29404	1.14177	1.06276	0.874807
Uqcrb	2.69035	0.0143717	2.18262e-19	1.69934e-17		0.769013	0.713196	0.756212	0.915828
Tomm7	3.1341	-0.0367039	2.20652e-19	1.70825e-17		0.835943	0.834137	0.856171	1.00233
Atp5g2	5.39279	0.0702467	2.25015e-19	1.73223e-17		1.22748	1.18326	1.24041	1.36543
Olfm1	3.90459	0.426064	3.048e-19	2.33333e-17		1.12647	0.813005	1.0389	0.906382
Itpr1	7.44918	0.138619	3.70884e-19	2.82346e-17		1.61337	1.37679	1.48023	1.16749
Ndufa6	5.23703	-0.0225376	3.96485e-19	3.00167e-17		1.23422	1.12145	1.09957	1.33654
Il31ra	1.01921	0.35346	6.79089e-19	5.11294e-17		0.392641	0.353966	0.431077	0.180403
Pabpc1	20.1578	0.218582	8.28361e-19	6.20275e-17		2.36638	2.33068	2.45412	2.43052
Cd48	2.97004	0.28189	8.82989e-19	6.57587e-17		0.936778	0.695563	0.813408	0.919578
Coro1a	9.4872	0.364128	1.03428e-18	7.66097e-17		1.76482	1.56022	1.78122	1.7263
Cars	0.732542	-1.26517	1.48117e-18	1.09121e-16		0.201361	0.371918	0.175109	0.174081
Mrtfa	11.2455	-0.292709	1.87177e-18	1.37159e-16		1.66705	1.76654	1.61944	1.19411
Emp3	8.42932	0.0593478	1.91032e-18	1.3924e-16		1.53059	1.55742	1.60165	1.70006
Psma7	6.29888	-0.163825	2.22515e-18	1.61329e-16		1.38468	1.29206	1.19166	1.46829
Dock2	14.9844	0.0884024	2.49808e-18	1.80164e-16		2.25228	2.01994	2.05594	1.86825
Sipa1l1	4.12974	-0.761203	3.10928e-18	2.23071e-16		0.691243	1.08282	0.750182	0.616236
Mt1	41.9514	0.371964	3.34342e-18	2.38619e-16		2.12907	2.26455	2.51731	2.83301
Ramp1	1.99199	0.466229	4.02494e-18	2.85771e-16		0.714768	0.465983	0.616369	0.665293
Lsp1	16.27	0.389229	5.62416e-18	3.97257e-16		2.22432	2.00847	2.27437	2.19109
Prkag2	1.6382	0.792596	8.20335e-18	5.76464e-16		0.620405	0.378793	0.577356	0.392065
Gm15564	0.342489	-0.632073	8.4898e-18	5.9355e-16		0.182444	0.141898	0.0902742	0.0446419
Mrpl33	2.83441	-0.111188	1.02579e-17	7.13525e-16		0.838162	0.745082	0.71238	0.924442
Fnbp1	12.3414	-0.189427	1.04103e-17	7.20463e-16		1.91726	1.83446	1.74739	1.42182
Ssr4	5.26394	-0.0141301	1.09483e-17	7.53892e-16		1.16832	1.20784	1.19827	1.35202
H3f3a	31.3578	0.040411	1.4565e-17	9.97921e-16		2.80375	2.77079	2.80049	2.8561
Cox17	3.13709	-0.243889	1.96792e-17	1.34161e-15		0.789148	0.887185	0.78139	0.952106
Gng5	5.74152	-0.114018	2.35436e-17	1.59712e-15		1.2824	1.29096	1.2196	1.39663
Fcgr2b	6.84883	0.647582	2.47038e-17	1.66756e-15		1.42531	1.09303	1.48087	1.39696
Cux1	6.32344	-0.408032	2.5971e-17	1.74451e-15		1.25885	1.42167	1.26326	1.03283
Ndufa7	2.32103	0.114359	3.23548e-17	2.16272e-15		0.71019	0.621989	0.692525	0.816075
S100a6	33.1401	-0.135642	3.43807e-17	2.28698e-15		2.7774	2.75594	2.67545	2.90858
Serf2	13.5027	-0.0563367	3.67009e-17	2.42953e-15		2.06323	1.95944	1.92149	2.06844
Ninj1	2.42061	-0.208556	4.69219e-17	3.09121e-15		0.468612	0.729169	0.652678	0.71739
Atp2b4	2.44185	-0.418676	5.55999e-17	3.64539e-15		0.417298	0.78379	0.62737	0.417194
Xylt1	7.17288	-0.334546	7.38786e-17	4.82076e-15		1.18383	1.4818	1.27859	0.976816
Uqcrq	2.88181	-0.236257	7.46861e-17	4.85035e-15		0.800449	0.817245	0.735978	0.954403
Rftn1	5.16138	-0.408492	8.00692e-17	5.17542e-15		1.07831	1.28006	1.07339	0.865842
Map3k14	7.26104	-0.357823	8.16472e-17	5.22809e-15		1.33578	1.44608	1.26176	0.994158
Npm1	12.2536	-0.0427472	8.14551e-17	5.22809e-15		1.88083	1.90173	1.85608	2.01016
Gm47283	18.8037	-0.231727	1.01885e-16	6.49365e-15		1.71571	1.96818	1.78798	2.23048
Atpif1	3.02922	-0.122733	1.2523e-16	7.94458e-15		0.835478	0.757919	0.72836	0.975328
Arhgdib	8.90787	0.0222399	1.43136e-16	9.03868e-15		1.66874	1.567	1.57917	1.73879
Gm55594	0.192929	0.00821563	2.00809e-16	1.26224e-14		0.0332577	0.0627388	0.0643332	0.151208
Nars	2.86856	-0.57711	2.16955e-16	1.3575e-14		0.664725	0.881907	0.66528	0.796444
Ppib	7.04881	0.167918	2.88896e-16	1.79943e-14		1.42529	1.40065	1.50129	1.55113
Dock8	2.9474	0.144344	3.61141e-16	2.22915e-14		0.972332	0.725601	0.788493	0.665675
Prdx1	6.22687	-0.230872	3.60696e-16	2.22915e-14		1.18025	1.32289	1.26313	1.35131
Il1rl1	1.31848	0.195571	4.47788e-16	2.75159e-14		0.561934	0.298837	0.337349	0.38941
S100a11	13.9462	0.00529792	4.62602e-16	2.82993e-14		1.88182	2.01909	2.03149	2.06669
Tuba1c	3.00089	0.310905	4.8556e-16	2.95717e-14		0.723409	0.747098	0.911739	0.923912
Slc25a5	5.96724	0.0147207	5.92251e-16	3.59098e-14		1.34212	1.24727	1.26541	1.42431
Yars	0.943158	-0.896169	7.44843e-16	4.49629e-14		0.23487	0.424562	0.268014	0.256436
Snhg8	1.33564	0.136374	7.66731e-16	4.60812e-14		0.371292	0.405658	0.449444	0.568397
Eif3h	4.99858	0.162938	8.60366e-16	5.1483e-14		1.13779	1.16477	1.25887	1.27769
Snrpe	2.72311	-0.242195	8.98942e-16	5.35574e-14		0.793913	0.780705	0.692654	0.901416
H2az1	25.9576	0.0186778	1.12848e-15	6.69417e-14		2.37403	2.42835	2.39179	2.64923
S100a13	1.63586	0.0439382	1.76422e-15	1.04203e-13		0.562744	0.443881	0.486838	0.653747
Slfn2	13.6475	-0.0720507	1.90877e-15	1.12257e-13		1.61252	1.86399	1.78929	1.95489
Pde3b	3.04686	-1.10688	1.93706e-15	1.13434e-13		0.580321	0.884652	0.509061	0.492773
Slc7a11	2.4503	-0.962549	2.13579e-15	1.24539e-13		0.205424	0.580456	0.383758	0.490624
H2-Ab1	178.929	0.234148	2.2659e-15	1.31566e-13		4.44516	4.31523	4.52551	4.5078
mt-Nd4l	2.63755	0.136294	2.39893e-15	1.38703e-13		0.635365	0.670297	0.68038	0.859055
Cox5b	3.60917	0.0648745	2.4508e-15	1.41106e-13		0.945025	0.912052	0.947897	1.08168
Ndufa1	2.32682	-0.00713293	2.52354e-15	1.44687e-13		0.664244	0.691705	0.689947	0.821578
Pfdn5	7.05745	0.0958336	2.68523e-15	1.53315e-13		1.45582	1.38358	1.4458	1.54202
Iqgap2	5.55285	0.238228	3.11986e-15	1.77392e-13		1.39675	1.09435	1.23317	1.08555
Prkce	5.04094	0.372378	3.22287e-15	1.82492e-13		1.26763	0.98388	1.22819	0.907278
Dnaja1	17.6287	-0.493402	3.39173e-15	1.91263e-13		2.06849	2.18101	1.85907	2.14986
Tma7	3.33285	0.0109931	3.5202e-15	1.97694e-13		0.935169	0.838983	0.862968	1.01615
Tomm6	2.36412	-0.158788	4.20711e-15	2.35306e-13		0.690487	0.693768	0.642829	0.818146
Thada	2.55371	-0.685745	4.99486e-15	2.7823e-13		0.563224	0.800037	0.607163	0.496685
Kras	3.78303	-0.260862	5.72474e-15	3.17595e-13		0.826658	1.08014	0.963152	0.851536
Uqcrh	6.32735	0.144913	7.30274e-15	4.03506e-13		1.37319	1.27956	1.35842	1.44234
Cyba	13.7657	0.135444	7.87786e-15	4.33535e-13		2.02051	1.89881	2.00044	2.10656
Hsp90aa1	16.7624	-0.475953	8.30382e-15	4.55149e-13		1.97755	2.12513	1.93314	2.10416
Tpm3	12.8882	0.1103	8.78553e-15	4.79634e-13		1.93435	1.94749	2.01692	2.02833
Cep350	3.8266	-0.245319	9.69267e-15	5.27058e-13		0.911651	1.08952	0.994778	0.773841
Nav1	5.78214	0.238288	1.08526e-14	5.87798e-13		1.40089	1.15078	1.28504	0.991919
Lsm5	0.842266	-0.244225	1.09249e-14	5.89385e-13		0.280818	0.286186	0.244117	0.403729
Hint1	4.43008	-0.0164756	1.59285e-14	8.55955e-13		1.09196	1.0779	1.06921	1.20273
Rnf150	3.81345	0.365322	2.18255e-14	1.16826e-12		1.067	0.746148	0.926282	0.710184
Nr4a3	15.3971	-0.345431	2.68638e-14	1.43235e-12		1.99061	1.83533	1.66592	1.4707
Lbh	1.34629	0.317639	3.02799e-14	1.60824e-12		0.566616	0.315489	0.395931	0.387713
Scand1	1.97573	0.282965	3.19229e-14	1.68895e-12		0.654438	0.505832	0.606276	0.703934
Fcrls	1.3779	1.01115	3.26593e-14	1.71468e-12		0.506756	0.216197	0.384872	0.365358
Ndufc2	2.18948	0.0142567	3.25944e-14	1.71468e-12		0.695514	0.604526	0.598227	0.762129
Crebbp	5.16568	-0.327507	3.59078e-14	1.87803e-12		1.25286	1.30637	1.14915	1.0185
Eif3f	8.32744	0.27498	4.80368e-14	2.50284e-12		1.53828	1.49545	1.65396	1.65051
BC028528	2.73519	0.172033	5.0869e-14	2.64037e-12		0.767327	0.638429	0.718893	0.881393
Hmox1	1.40119	-0.596813	5.45529e-14	2.8209e-12		0.117454	0.306205	0.22403	0.3803
Cdk6	1.60652	-0.102627	5.50786e-14	2.83737e-12		0.297511	0.52505	0.507667	0.30033
Niban1	6.27437	-0.309713	5.64784e-14	2.89859e-12		1.32197	1.37267	1.2524	1.00849
Myl6	18.38	-0.142049	6.005e-14	3.07039e-12		2.36098	2.19999	2.09532	2.27039
Csf2rb	13.5309	-0.440814	6.38413e-14	3.25211e-12		1.77037	1.95588	1.69481	1.47452
Cox7a2l	5.34272	0.192615	6.44058e-14	3.26871e-12		1.19513	1.1002	1.20873	1.30765
Abcc1	2.4656	-0.706554	6.94206e-14	3.51022e-12		0.57859	0.759535	0.579919	0.556421
Nop58	4.49882	0.308555	7.86393e-14	3.96175e-12		0.942177	0.951982	1.09201	1.17288
Anp32b	4.7752	-0.042987	9.29523e-14	4.66566e-12		1.18198	1.01215	1.00538	1.21299
Nme2	10.4733	0.00105251	1.03587e-13	5.18049e-12		1.77407	1.74186	1.75424	1.86421
Lyz2	34.8352	0.556613	1.29543e-13	6.45503e-12		2.39182	2.23725	2.64491	2.68532
Hspe1	2.69611	-0.0923522	1.40002e-13	6.95089e-12		0.79397	0.729021	0.695757	0.874138
Tiam1	4.40589	0.247311	1.51753e-13	7.50711e-12		1.17575	1.04423	1.16438	0.872168
Tnfrsf1b	3.85373	-0.399351	1.61153e-13	7.94344e-12		0.914224	1.06959	0.921665	0.762185
Arhgap26	15.6133	-0.191619	1.63805e-13	7.99024e-12		2.07372	2.18433	2.08287	1.84054
Cyth1	9.95702	-0.25904	1.63055e-13	7.99024e-12		1.65606	1.80861	1.6599	1.40806
Macf1	8.62508	0.243246	1.63852e-13	7.99024e-12		1.72218	1.54985	1.70518	1.39308
Ppp2ca	6.09576	0.118248	1.65401e-13	8.0372e-12		1.24019	1.39016	1.45803	1.2023
Eif5a	8.86399	0.222839	2.16141e-13	1.04657e-11		1.54148	1.58279	1.69482	1.64415
Bola2	0.934884	0.268654	2.24446e-13	1.08295e-11		0.28561	0.300335	0.339432	0.420903
Clta	4.95552	0.0364441	2.3674e-13	1.13826e-11		1.20221	1.11856	1.14801	1.25806
Herpud1	2.74458	-0.408677	2.501e-13	1.19829e-11		0.62186	0.848753	0.734532	0.679412
Phactr2	3.38186	0.283683	2.53255e-13	1.20918e-11		1.01772	0.750908	0.868542	0.731556
Cops9	1.41833	-0.25187	2.78685e-13	1.32598e-11		0.493163	0.442659	0.396958	0.572314
mt-Co2	33.758	-0.0408154	2.86762e-13	1.35969e-11		2.76313	2.83091	2.7546	2.9234
Comt	0.730929	0.941345	2.99584e-13	1.40862e-11		0.305552	0.171651	0.299926	0.304096
Lars	1.36955	-0.924369	3.00166e-13	1.40862e-11		0.425484	0.534386	0.351402	0.375432
Psap	29.8077	0.0365037	2.98417e-13	1.40862e-11		2.80491	2.47705	2.53523	2.51858
Abcc4	2.03381	-0.67572	3.79852e-13	1.77649e-11		0.48822	0.65344	0.479115	0.381529
Tle5	2.20278	0.489431	4.00846e-13	1.8683e-11		0.686145	0.570293	0.768761	0.747772
Emp1	5.67731	0.415615	4.92354e-13	2.28703e-11		0.792612	1.08425	1.27942	1.09642
Ddit4	1.40743	-0.511774	5.04086e-13	2.32575e-11		0.243051	0.518443	0.380043	0.329404
Eif3j1	2.25906	-0.00318317	5.03387e-13	2.32575e-11		0.6073	0.687007	0.690957	0.744989
Pet100	0.875368	-0.412185	5.22694e-13	2.40351e-11		0.281856	0.32904	0.264189	0.389363
Hmga1	0.390498	0.626882	5.66198e-13	2.59485e-11		0.0979459	0.147161	0.217772	0.176829
Laptm5	17.0386	0.259298	5.81701e-13	2.65702e-11		2.31944	2.13563	2.31854	2.17723
Tbc1d22a	1.14196	0.265371	5.89985e-13	2.6859e-11		0.491271	0.347869	0.411325	0.273558
Neat1	8.27366	0.175285	6.10082e-13	2.7682e-11		1.4941	1.16537	1.26134	1.00516
Antxr2	21.2131	-0.517302	6.21925e-13	2.81262e-11		1.91118	2.40025	2.00733	1.91258
Dad1	2.62287	-0.0657704	6.73992e-13	3.03806e-11		0.719721	0.797162	0.760184	0.867149
Ccl6	9.72448	0.364543	6.9353e-13	3.11588e-11		1.59439	1.30388	1.48674	1.61708
Tecr	1.19889	0.105207	7.10228e-13	3.18047e-11		0.361299	0.400831	0.434574	0.528794
Fam133b	1.25051	0.0902828	7.36555e-13	3.28763e-11		0.331185	0.411972	0.439571	0.483015
Ext1	26.0381	-0.348738	7.61925e-13	3.38982e-11		2.46209	2.51917	2.29959	2.08853
Lrrc8d	4.41297	-0.519177	8.15119e-13	3.61475e-11		0.91478	1.14934	0.943359	0.809236
Pou2f2	2.71462	0.0752176	8.23492e-13	3.6401e-11		0.496706	0.764936	0.799483	0.498023
Cbl	1.73072	0.106194	8.4621e-13	3.72849e-11		0.68735	0.480473	0.530841	0.452189
Dbi	4.20604	0.0772674	8.53023e-13	3.74647e-11		1.07694	0.939481	0.978469	1.12569
Uqcr10	1.73531	-0.267604	8.92074e-13	3.90546e-11		0.539512	0.554173	0.482868	0.65328
Mir22hg	3.3324	0.0834558	9.27569e-13	4.04792e-11		0.720879	0.877055	0.894477	0.914588
Eno1	1.53227	0.59469	9.40309e-13	4.07755e-11		0.487163	0.435561	0.606977	0.587952
Stat3	15.6072	-0.228951	9.37939e-13	4.07755e-11		2.08861	2.19594	2.04746	1.82434
Dek	4.73694	0.190168	9.50953e-13	4.1107e-11		1.16122	1.00815	1.11719	1.22627
Arhgap9	0.971352	0.540468	9.56923e-13	4.12349e-11		0.445062	0.255688	0.363937	0.313706
Fli1	8.96195	-0.218451	9.60192e-13	4.12461e-11		1.46205	1.63558	1.50647	1.22591
Ifi27l2a	5.01246	0.119063	1.03318e-12	4.42426e-11		1.09115	0.742373	0.803977	1.03618
Iqgap1	19.4496	0.0988723	1.09075e-12	4.65623e-11		2.40834	2.3673	2.3931	2.09607
Lats2	1.90165	-0.421009	1.21219e-12	5.15858e-11		0.625517	0.661882	0.547442	0.4117
Zfp516	4.23179	-0.298064	1.22717e-12	5.20615e-11		1.04043	1.09361	0.977791	0.746884
Ndufa2	2.39469	-0.177458	1.31219e-12	5.54966e-11		0.738567	0.695351	0.65613	0.829561
Nap1l1	6.94972	0.054744	1.38262e-12	5.82954e-11		1.44861	1.36537	1.40501	1.52629
Ncl	10.183	-0.111319	1.43776e-12	6.04343e-11		1.65762	1.76784	1.70151	1.78942
Tnfrsf13b	0.574698	0.558343	1.55695e-12	6.52442e-11		0.295096	0.132492	0.197126	0.210736
Eif3k	5.10209	0.106296	1.65327e-12	6.90696e-11		1.19582	1.17151	1.23161	1.28557
Tmem131	5.26889	-0.153442	1.71049e-12	7.12425e-11		1.04355	1.20809	1.14236	0.816541
Plxdc2	4.88313	0.712962	1.80045e-12	7.47624e-11		1.06988	0.687282	0.892744	0.77847
Gm56730	4.28395	0.397659	1.8247e-12	7.55405e-11		0.746478	0.867289	1.02343	0.989719
Wfdc17	20.6447	0.0766801	1.86799e-12	7.70998e-11		2.14919	2.05375	2.15849	2.37799
Psme1	4.32712	-0.0288385	1.94397e-12	7.99946e-11		1.06529	1.02254	1.02268	1.1819
Sqstm1	12.0384	-0.360596	2.06968e-12	8.49128e-11		1.52836	1.86994	1.64706	1.61179
Pld4	2.91188	0.562988	2.35657e-12	9.63941e-11		0.876296	0.692402	0.946332	0.800162
H2-DMb1	14.3698	0.357128	3.05585e-12	1.24626e-10		2.10865	1.92317	2.17115	2.00001
Hmgn2	0.58152	0.417758	3.20808e-12	1.30446e-10		0.198719	0.155212	0.181817	0.279489
Wdfy4	3.01846	0.0449315	3.24742e-12	1.31655e-10		0.951311	0.749031	0.761882	0.670752
Nop53	3.366	0.33343	3.60694e-12	1.45799e-10		0.865744	0.854945	1.00687	0.98286
Ndufc1	1.39938	-0.408476	3.66735e-12	1.47805e-10		0.467517	0.434363	0.349899	0.542933
Ptges3	6.57789	-0.110443	4.57922e-12	1.84015e-10		1.30729	1.43362	1.36266	1.42112
Hexa	2.54956	0.33628	4.96042e-12	1.9875e-10		0.854708	0.631312	0.77128	0.70658
Cd300a	3.76219	-0.316887	5.05575e-12	2.01979e-10		0.797028	1.022	0.909444	0.782439
Sec24b	4.51788	-0.0661193	5.37029e-12	2.13922e-10		1.15576	1.09746	1.07211	0.804593
Add3	1.9265	0.298052	5.38961e-12	2.14069e-10		0.728073	0.479882	0.589398	0.522207
Slc7a1	2.62463	-0.491715	5.99566e-12	2.37452e-10		0.63992	0.839714	0.66001	0.538989
Zbtb18	1.33028	-0.280928	6.02372e-12	2.37876e-10		0.342068	0.517142	0.463958	0.350129
Atp6v0b	3.30653	0.125813	6.85086e-12	2.69763e-10		0.903767	0.850189	0.926794	1.01609
Fosl2	7.44296	-0.0442673	7.63723e-12	2.99865e-10		1.53157	1.41519	1.40277	1.18101
Gmfg	3.01204	0.223768	8.03756e-12	3.14682e-10		0.853347	0.748421	0.821269	0.940398
Pdcd4	1.44348	0.456168	8.14081e-12	3.17816e-10		0.425143	0.36917	0.484225	0.566801
Itm2b	10.1874	0.314273	8.9559e-12	3.48644e-10		1.80316	1.62318	1.81263	1.76099
Mycbp2	8.4476	0.255569	9.92595e-12	3.85313e-10		1.69798	1.44107	1.57644	1.44019
Iars	0.869251	-0.97954	1.05053e-11	4.0665e-10		0.25554	0.401748	0.214036	0.218552
Rps27rt	0.486568	-0.0871015	1.11341e-11	4.29775e-10		0.137747	0.182806	0.171482	0.254566
Tmem258	1.83636	0.011054	1.12136e-11	4.31627e-10		0.572394	0.541478	0.572177	0.693353
Vps28	1.06915	0.575474	1.22751e-11	4.71165e-10		0.386738	0.292323	0.428599	0.452658
Apba1	1.93478	0.380613	1.2722e-11	4.86956e-10		0.68853	0.417196	0.507377	0.440971
Cd53	11.6928	0.139512	1.46914e-11	5.6077e-10		1.80389	1.90701	1.98191	1.83523
Ddx17	2.17056	-0.246697	1.54356e-11	5.87539e-10		0.739272	0.711373	0.629897	0.504553
Gm21860	0.198951	-0.590391	1.56157e-11	5.92747e-10		0.0446601	0.0528423	0.0373004	0.129198
Cox7a2	2.8042	-0.0385437	1.61568e-11	6.11594e-10		0.788056	0.795396	0.791177	0.903938
Cox7b	3.50451	0.00825407	2.02566e-11	7.64671e-10		0.956217	0.894071	0.909661	1.0291
Agpat4	6.68206	0.0195437	2.26945e-11	8.54346e-10		1.32202	1.37077	1.37645	1.03201
Hfe	1.20202	0.305394	2.30199e-11	8.64223e-10		0.483475	0.301481	0.376092	0.377024
Tmem176b	10.1689	0.404905	2.41433e-11	9.03924e-10		1.74179	1.52447	1.7922	1.71476
Lgals1	5.79757	0.0189845	2.56882e-11	9.59142e-10		1.15973	1.06003	1.06887	1.317
Cxcl16	4.25823	-0.0380412	2.66995e-11	9.94194e-10		0.782168	1.02294	1.03208	0.955295
Chd2	5.20689	-0.362616	2.77467e-11	1.03039e-09		1.15819	1.26147	1.10378	0.902668
Naaa	4.41889	0.299257	2.9355e-11	1.08717e-09		1.12727	0.805885	0.976255	0.985874
Pik3r5	6.43932	-0.196034	3.05117e-11	1.12696e-09		1.14967	1.35863	1.19648	0.902775
Uqcr11	1.64266	0.011433	3.22225e-11	1.18695e-09		0.528661	0.506743	0.519998	0.638878
Brk1	2.2189	0.374161	3.3845e-11	1.24337e-09		0.679799	0.642636	0.778526	0.729831
Msrb3	1.17909	-0.831403	3.45685e-11	1.26655e-09		0.278854	0.40725	0.27272	0.146935
Pomp	3.11926	-0.14073	3.52511e-11	1.28812e-09		0.895336	0.842765	0.787581	0.961206
H2-Aa	258.528	0.180375	3.67639e-11	1.33983e-09		4.77876	4.70691	4.87959	4.8252
Ndufa4	3.3768	-0.143964	3.76415e-11	1.36817e-09		0.935082	0.873948	0.814212	0.992161
Lemd3	2.05252	-0.268524	3.92542e-11	1.42302e-09		0.697097	0.611621	0.524243	0.439576
Mrpl52	2.62073	-0.190052	4.10049e-11	1.48256e-09		0.69814	0.770063	0.689801	0.83899
Mef2d	1.61054	-0.155604	4.28754e-11	1.54611e-09		0.518559	0.582457	0.521068	0.340198
Ccdc170	0.218936	0.936169	4.38511e-11	1.57714e-09		0.130631	0.0358427	0.0676112	0.0878969
Ifi203	3.3532	0.412861	4.91491e-11	1.76306e-09		0.840606	0.566964	0.716016	0.858685
Nol7	3.20934	-0.0764994	4.97867e-11	1.78127e-09		0.877683	0.832099	0.797663	0.959168
Acbd3	1.55257	-0.345486	5.0835e-11	1.81404e-09		0.420706	0.599696	0.47322	0.441287
Ptpn18	2.77578	0.0522002	5.23254e-11	1.86238e-09		0.790645	0.744442	0.748637	0.901745
Ikbkb	4.79954	-0.12177	5.58265e-11	1.98184e-09		1.02267	1.21604	1.1781	0.985265
Runx3	2.52882	-0.382328	5.59842e-11	1.9823e-09		0.666732	0.815559	0.667562	0.52042
Zyx	3.36408	0.508608	5.81028e-11	2.05202e-09		0.98793	0.782694	1.01642	0.8625
Gnai2	11.1498	0.191078	5.97724e-11	2.10556e-09		1.88648	1.76635	1.89183	1.86754
Oaz1	13.4829	-0.0314099	6.10176e-11	2.14391e-09		2.04655	1.98674	1.95494	2.06744
Lgals3	20.3364	0.060386	6.23863e-11	2.18082e-09		2.21774	2.23999	2.32541	2.41869
Ndufa3	1.459	-0.110666	6.23458e-11	2.18082e-09		0.489939	0.456468	0.436703	0.573286
Cyth4	3.28278	0.430353	6.85805e-11	2.39124e-09		0.918436	0.850298	1.04453	0.726197
P2ry10	4.47206	-0.277853	6.96583e-11	2.42266e-09		0.780837	1.08841	0.931422	0.769104
Tnip1	1.66865	-0.392982	7.11799e-11	2.46308e-09		0.435034	0.615806	0.493209	0.383693
Zfp706	1.33212	0.315823	7.11402e-11	2.46308e-09		0.526751	0.368236	0.44869	0.489406
Mllt6	1.3726	-0.508809	7.22086e-11	2.49238e-09		0.412799	0.539554	0.412737	0.310195
Serinc1	2.09537	-0.299587	7.45344e-11	2.56619e-09		0.594929	0.738267	0.645038	0.600251
Mndal	3.49356	0.434186	7.72511e-11	2.65306e-09		0.934225	0.673832	0.842105	0.935685
Tbxas1	1.47899	0.702673	8.40462e-11	2.87921e-09		0.552954	0.324816	0.461702	0.359344
Romo1	0.980761	-0.201369	8.49749e-11	2.90377e-09		0.342573	0.328108	0.29345	0.426969
Socs3	6.95999	0.618381	8.58745e-11	2.92721e-09		1.38045	1.188	1.50924	1.15287
B4galt5	3.94261	-0.274326	9.05316e-11	3.07068e-09		0.966448	0.980375	0.872866	0.704687
Elmo1	7.3154	-0.225651	9.03387e-11	3.07068e-09		1.39299	1.55268	1.42513	1.26478
Gpx4	2.75161	0.189353	9.43248e-11	3.19144e-09		0.753221	0.738017	0.830571	0.860714
Snx18	1.22416	-0.955891	1.04128e-10	3.51446e-09		0.326533	0.482906	0.273063	0.267599
Rnasek	1.61592	0.116169	1.1413e-10	3.84255e-09		0.541933	0.481649	0.524665	0.616961
Higd2a	1.80229	0.221168	1.16297e-10	3.90591e-09		0.63658	0.472204	0.542791	0.622786
Chst11	3.32797	-0.254748	1.28812e-10	4.31569e-09		0.579643	0.871316	0.774762	0.481507
Atp5j2	2.93584	0.038953	1.42639e-10	4.76727e-09		0.858963	0.782692	0.802411	0.904609
Prdm1	1.60947	-0.646086	1.52961e-10	5.09983e-09		0.294334	0.534463	0.383296	0.330498
Ost4	2.70165	0.103546	1.55141e-10	5.15994e-09		0.785811	0.719556	0.78119	0.877558
Dusp5	8.03646	-0.177345	1.66254e-10	5.51616e-09		1.31572	1.57806	1.50673	1.26505
Pan3	4.24872	-0.0478957	1.76616e-10	5.84583e-09		1.05903	1.12745	1.09089	0.836243
Snd1	3.09686	-0.232777	1.80918e-10	5.97377e-09		0.8714	0.923533	0.820404	0.643147
Reep5	3.18053	0.229091	1.9738e-10	6.50167e-09		0.912362	0.797174	0.912639	0.958353
Calm2	5.31786	-0.0525666	2.0954e-10	6.88569e-09		1.14076	1.19584	1.18553	1.28654
Erp29	3.8876	0.174902	2.14492e-10	7.03154e-09		1.09803	0.921555	1.01234	1.03552
Csk	0.974926	0.147191	2.20364e-10	7.18964e-09		0.452643	0.302751	0.335249	0.28805
Gadd45b	16.7441	0.218329	2.2013e-10	7.18964e-09		2.17984	1.92855	2.08643	2.06047
Fndc3b	2.96909	-0.489557	2.22357e-10	7.23742e-09		0.796996	0.899923	0.697724	0.625152
Ifi30	15.5509	0.117371	2.24564e-10	7.29195e-09		2.01243	2.02307	2.07849	2.15614
Psmb8	4.29387	0.251695	2.36712e-10	7.66824e-09		1.15876	0.959889	1.07011	1.08389
Aars	0.642527	-1.13483	2.38276e-10	7.7007e-09		0.190515	0.29653	0.156641	0.188692
Tomm20	2.84412	0.011063	2.73562e-10	8.82027e-09		0.754294	0.813247	0.835592	0.886872
Batf3	0.786743	0.650246	2.82321e-10	9.06936e-09		0.352093	0.190157	0.283662	0.258401
Mcl1	17.9624	0.36169	2.82611e-10	9.06936e-09		2.28921	2.13441	2.32949	2.16165
Lgmn	3.27422	-0.55665	2.84117e-10	9.0964e-09		0.66645	0.934597	0.736321	0.689861
Septin9	1.22218	0.284146	2.8934e-10	9.24203e-09		0.534493	0.356846	0.435074	0.36768
Cebpb	8.42117	0.21743	2.90282e-10	9.25053e-09		1.01648	1.20395	1.27214	1.37813
Gab2	9.03588	-0.202715	2.99585e-10	9.52485e-09		1.31568	1.59667	1.49089	1.32304
Ptbp3	7.33934	-0.156348	3.07744e-10	9.76162e-09		1.4947	1.56891	1.48168	1.32676
Itprid2	3.44472	-0.414675	3.31565e-10	1.04929e-08		0.83652	0.989912	0.834871	0.69
Fkbp5	0.7544	0.668045	3.55384e-10	1.12208e-08		0.196816	0.243329	0.387218	0.280951
Arpp19	1.91654	-0.206037	3.70219e-10	1.16356e-08		0.557404	0.618912	0.563747	0.691919
Gm12940	0.589174	-0.565589	3.69908e-10	1.16356e-08		0.272648	0.180666	0.140764	0.143795
Ubxn4	5.88701	-0.308339	3.71146e-10	1.1638e-08		1.19191	1.36361	1.23331	1.22339
Gfod1	1.93902	-0.519077	3.72769e-10	1.16622e-08		0.564024	0.601469	0.467664	0.342596
Unc93b1	4.27518	0.388029	4.09004e-10	1.27667e-08		1.16253	0.952278	1.14153	1.04713
Gpr132	12.4607	0.00580739	4.22153e-10	1.31174e-08		1.91349	1.92756	1.93157	1.59632
Scp2	1.39244	0.560774	4.21464e-10	1.31174e-08		0.484897	0.397728	0.544966	0.509894
Ist1	3.54801	-0.325235	4.33139e-10	1.34283e-08		0.870922	1.02015	0.899775	0.854769
Cop1	2.34978	-0.302939	4.39965e-10	1.36091e-08		0.65413	0.7984	0.671354	0.564808
Myh9	5.65637	-0.128997	4.76924e-10	1.47191e-08		1.35565	1.29954	1.23159	1.04236
Anxa1	5.06356	0.443963	4.86595e-10	1.49566e-08		0.904563	0.945166	1.11334	1.10056
Upb1	0.973011	0.6706	4.86801e-10	1.49566e-08		0.4046	0.209134	0.327245	0.312347
Ece1	2.02146	-0.410165	4.9085e-10	1.50472e-08		0.668589	0.640448	0.532	0.431201
9930111J21Rik2	0.777956	0.469442	5.09398e-10	1.5581e-08		0.368142	0.165	0.216683	0.202525
Pdlim1	1.48121	0.641616	5.13088e-10	1.56589e-08		0.537296	0.349212	0.531856	0.488608
Foxn3	7.03176	0.129677	5.43755e-10	1.65579e-08		1.29885	1.41924	1.46725	1.08167
Abhd17b	3.13198	-0.0170236	5.50251e-10	1.67186e-08		0.58043	0.808299	0.813957	0.586159
Pgls	1.99383	0.126063	5.5584e-10	1.6851e-08		0.625163	0.576892	0.629017	0.71766
Smdt1	4.05885	-0.161018	5.73717e-10	1.73546e-08		1.06566	0.995425	0.947115	1.08822
Nfkbib	2.91906	0.00937309	5.80495e-10	1.7521e-08		0.67605	0.8299	0.845365	0.833624
Pabpn1	1.51096	-0.0286486	6.6548e-10	2.00419e-08		0.499423	0.47354	0.462461	0.599982
Pde8a	0.631092	-0.576443	6.67455e-10	2.00573e-08		0.168435	0.290241	0.217995	0.143483
Twf2	0.914014	0.280917	6.7119e-10	2.01254e-08		0.417336	0.253539	0.304736	0.33348
Exoc4	3.23199	0.192063	7.58648e-10	2.26982e-08		0.96616	0.767422	0.857467	0.701843
Rbm25	6.28465	-0.158237	8.45925e-10	2.52543e-08		1.27842	1.42373	1.34894	1.3486
Tmem50a	2.32114	0.250993	8.56228e-10	2.55063e-08		0.721082	0.642287	0.748383	0.775711
Ucp2	7.72781	0.262531	9.28693e-10	2.76049e-08		1.53974	1.43823	1.60133	1.55407
BC005537	5.84894	-0.249043	9.33959e-10	2.77014e-08		1.38786	1.27232	1.15982	1.13915
Llph	1.6351	-0.20257	9.73796e-10	2.88206e-08		0.492244	0.536321	0.474509	0.613712
[truncated: 2,880 more rows]

## Sheet: GDT
Row.names	baseMean	log2FoldChange	pvalue	padj		NS.avg.Seurat	DS5.avg.Seurat	Vehicle.avg.Seurat	NET3IB.avg.Seurat
[truncated: 1,371 more rows]

[truncated: 7 more sheets: ILC2, LC, Mast cell, Monocyte, Neutrophil, NK cell, NKT]
