# Supplementary material for: Rexinoid NEt-3IB Promotes Resident Macrophage Gene Expression and Mitigates Desiccation-Induced Ocular Surface Disease
Source: Invest Ophthalmol Vis Sci. 2026 Apr 14;67(4):31. doi: 10.1167/iovs.67.4.31 (PMC13089652; doi:10.1167/iovs.67.4.31)
Supplement: Supplement 5 [file iovs-67-4-31_s005.xlsx]

## Sheet: Sheet1
Abbreviation	Full Gene Name
Cxcl1	C-X-C motif chemokine ligand 1
Csf3	colony stimulating factor 3
Cxcl16	C-X-C motif chemokine ligand 16
Ccr7	C-C motif chemokine receptor 7
Il2ra	interleukin 2 receptor subunit alpha
Il12a	interleukin 12 subunit alpha
Cxcl2	C-X-C motif chemokine ligand 2
Il12b	interleukin 12 subunit beta
Il12rb2	interleukin 12 receptor subunit beta 2
Ccr1	C-C motif chemokine receptor 1
Il1a	interleukin 1 alpha
Tnfsf9	TNF superfamily member 9
Ccl8	C-C motif chemokine ligand 8
Cx3cr1	C-X3-C motif chemokine receptor 1
Il1rn	interleukin 1 receptor antagonist
Il3ra	interleukin 3 receptor subunit alpha
Tslp	thymic stromal lymphopoietin
C3	complement component 3
Cd79a	CD79A antigen
Cd14	CD14 antigen
C5ar1	complement component 5a receptor 1
Nlrc5	NLR family CARD domain containing 5
H2-M2	histocompatibility 2, M region locus 2
Lyve1	lymphatic vessel endothelial hyaluronan receptor 1
Ifi30	interferon gamma inducible protein 30
Cd209e	CD209e antigen
C1qb	complement component 1, q subcomponent, beta polypeptide
Cd209d	CD209d antigen
C1qa	complement component 1, q subcomponent, alpha polypeptide
H2-DMa	histocompatibility 2, class II, locus DMa
C1qc	complement component 1, q subcomponent, gamma polypeptide
Itgax	integrin alpha X
Folr2	folate receptor beta
Hif1a	hypoxia inducible factor 1, alpha subunit
Tgfbr1	transforming growth factor beta receptor 1
Sqstm1	sequestosome 1
Runx2	runt related transcription factor 2
Rora	RAR related orphan receptor A
Tox2	thymocyte selection-associated high mobility group box 2
Irf2bpl	interferon regulatory factor 2 binding protein-like
Dock4	dedicator of cytokinesis 4
Arid5b	AT-rich interaction domain 5B
Klf7	Kruppel-like factor 7
Tcf7l2	transcription factor 7 like 2
Pik3ap1	phosphoinositide-3-kinase adaptor protein 1
Bhlhe40	basic helix-loop-helix family member e40
Myc	MYC proto-oncogene, bHLH transcription factor
Sash1	SAM and SH3 domain containing 1
Trim44	tripartite motif containing 44
Nfkb1	nuclear factor kappa B subunit 1
Rela	RELA proto-oncogene, NF-kB subunit
Mafb	MAF bZIP transcription factor B
Klf4	Kruppel-like factor 4
Fosb	Fos B proto-oncogene, AP-1 transcription factor subunit
Egr2	early growth response 2
Piezo1	piezo type mechanosensitive ion channel component 1
Txnrd1	thioredoxin reductase 1
Lyz2	lysozyme 2
Anxa1	annexin A1
Mmp13	matrix metallopeptidase 13
Mmp14	matrix metallopeptidase 14
Plau	plasminogen activator, urokinase
Plaur	plasminogen activator, urokinase receptor
Adam8	a disintegrin and metallopeptidase domain 8
Spp1	secreted phosphoprotein 1
Sdc4	syndecan 4
Cd44	CD44 antigen
Ctsa	cathepsin A
Ctsl	cathepsin L
Mcoln2	mucolipin 2
Sgms1	sphingomyelin synthase 1
Pdgfa	platelet derived growth factor, alpha
Homer3	homer scaffolding protein 3
Hbegf	heparin-binding EGF-like growth factor
Blnk	B cell linker
Nrp2	neuropilin 2
Snx9	sorting nexin 9
Neat1	nuclear paraspeckle assembly transcript 1 (non-protein coding)
Serp1	stress-associated endoplasmic reticulum protein 1
Igfbp5	insulin like growth factor binding protein 5
Apoe	apolipoprotein E
Igf1	insulin like growth factor 1
Retnla	resistin like alpha
